# Supplementary material for: Blue Turns to Gray: Paleogenomic Insights into the Evolutionary History and Extinction of the Blue Antelope (Hippotragus leucophaeus)
Source: Mol Biol Evol. 2022 Nov 2;39(12):msac241. doi: 10.1093/molbev/msac241 (PMC9750129; doi:10.1093/molbev/msac241)
Supplement: msac241_Supplementary_Data [file msac241_supplementary_data.zip]

Archive with 16 entries (16 files):
- Hempel_MBE-22-0326_Fig5_AE.pdf
- S1_Supplementary_File_S1.pdf
- S10_dating_in.ctl.txt
- S11_Supplementary file_Extracting_Genetic_Distances.Rscript.txt
- S12_Supplementary file_Alignment_mito.phy.txt
- S13_Supplementary file_Alignment_mito_binary.phy.txt
- S14_Supplementary file_Alignment_complete_leucophaeus_noAmbiguities.nex.txt
- S15_Supplementary file_Alignment_partial_leucopaheus_noAmbiguities.nex.txt
- S2_Supplementary_File_Supplementary_Tables_S2-5.xlsx
- S3_collectTreesAstral_consfy_tv.Rscript.txt
- S4_collapseLowSup.R.txt
- S5_concatenate.R.txt
- S6_prep.dating.constv.Rscript.txt
- S7_rtt.cov.R.txt
- S8_pathnode.R.txt
- S9_run.dating.Rscript.txt
