# Supplementary material for: Blue Turns to Gray: Paleogenomic Insights into the Evolutionary History and Extinction of the Blue Antelope (Hippotragus leucophaeus)
Source: Mol Biol Evol. 2022 Nov 2;39(12):msac241. doi: 10.1093/molbev/msac241 (PMC9750129; doi:10.1093/molbev/msac241)
Supplement: msac241_Supplementary_Data [file msac241_supplementary_data.zip › S10_dating_in.ctl.txt]

          seed = -1234
      seqfile = al.phy
     treefile = deer.tre
       outfile = dated.outfile
usedata = 2*
         ndata = 15   * 
         clock = 2   * 1: global clock; 2: independent rates; 3: correlated rates
       RootAge = 'B(0.036,0.045,0,0.025)'
         model = 6    * 0:JC69, 1:K80, 2:F81, 3:F84, 4:HKY85
         alpha = 0.5    * alpha for gamma rates at sites
         ncatG = 4    * No. categories in discrete gamma
     cleandata = 0    * remove sites with ambiguity data (1:yes, 0:no)?
       BDparas = 1 1 0.1  * lambda, mu, rho, psi for birth-death-sampling model
   kappa_gamma = 6 2   * gamma prior for kappa
   alpha_gamma = 1 1   * gamma prior for alpha
   rgene_gamma = 2 2   * gamma prior for rate for genes
  sigma2_gamma = 1 10    * gamma prior for sigma^2  (for clock=2)
      finetune = 1: .1 .1 .1 .1 .1 .1  * auto (0 or 1) : times, rates, mixing, paras, RateParas, FossilErr
         print = 1
        burnin = 1000000
      sampfreq = 1000
       nsample = 10000
