# Supplementary material for: Blue Turns to Gray: Paleogenomic Insights into the Evolutionary History and Extinction of the Blue Antelope (Hippotragus leucophaeus)
Source: Mol Biol Evol. 2022 Nov 2;39(12):msac241. doi: 10.1093/molbev/msac241 (PMC9750129; doi:10.1093/molbev/msac241)
Supplement: msac241_Supplementary_Data [file msac241_supplementary_data.zip › S11_Supplementary file_Extracting_Genetic_Distances.Rscript.txt]

library(ape)
library(phangorn)
library(ggplot2)

# The following tree files must be in complete NEWICK format
trs1 <- read.tree("cat_tree1_n.txt")
trs2 <- read.tree("cat_tree2_n.txt")
trs3 <- read.tree("cat_tree3_n.txt")

# The following provides the proportion of the total tree length afforded by each pairwise distance.
extract.pair.ds <- function(x){
	mat <- cophenetic(x)
	ds <- mat[lower.tri(mat)] / sum(x$edge.length)
	nams <- unlist(sapply(1:(ncol(mat)-1), function(x) paste(colnames(mat)[x], rownames(mat)[c((x+1):nrow(mat))], sep = "-")))
	ds <- data.frame(compar = sapply(nams, function(x) paste0(sort(strsplit(x, split = "-")[[1]]), collapse = "-")), dists = ds)
	rownames(ds) <- NULL
	return(ds)
}

trs1ds <- do.call("rbind", lapply(trs1, extract.pair.ds))
trs1ds$tr <- "tr1"
trs2ds <- do.call("rbind", lapply(trs2, extract.pair.ds))
trs2ds$tr <- "tr2"
trs3ds <- do.call("rbind", lapply(trs3, extract.pair.ds))
trs3ds$tr <- "tr3"

distab <- rbind(trs1ds, trs2ds, trs3ds)

# Filter out extremely high and low distances, which likely arise due the high variance in estimates of branch lengths with negligible information available
distab$dists[distab$dists > 0.9] <- NA
distab$dists[distab$dists < 0.0002] <- NA

# Build bar and violin plots of the distance data extracted
ggplot(data=distab, aes(x = compar, y = dists, fill = tr)) + 
    geom_bar(stat="identity", position=position_dodge()) + 
    theme_bw()

ggplot(data = distab, aes(x = compar, y = dists, fill = tr)) + 
    geom_violin(trim=T) + scale_fill_brewer(palette = "Dark2") + 
    theme(axis.text.x = element_text(angle = 45, vjust = 0.9, hjust=1)) + 
    geom_hline(yintercept=median(distab$dists[which(distab$tr == "tr1" & distab$compar == "10954R-SB2152")], na.rm = T)-0.01, linetype = "dashed", color = "darkgreen") + 
    geom_hline(yintercept=median(distab$dists[which(distab$tr == "tr1" & distab$compar == "NBCRB4-SB2152")], na.rm = T), color = "darkgreen") + 
    geom_hline(yintercept=median(distab$dists[which(distab$tr == "tr2" & distab$compar == "10954R-SB2152")], na.rm = T), linetype = "dashed", color = "purple") + 
    geom_hline(yintercept=median(distab$dists[which(distab$tr == "tr2" & distab$compar == "10954R-NBCRB4")], na.rm = T), color = "purple")

# Figure focused on the distance comparisons of interest
ggplot(data = distab[which(distab$tr %in% c("tr1", "tr2") & distab$compar == "10954R-SB2152"),], aes(x = tr, y = dists)) + 
    geom_violin(trim=T) + 
    theme_light() +
    scale_x_discrete("Tree topology", labels = c("Tree 1\n(10954, NBCR B4 D3)","Tree 2\n(NBC RB4 D3, SB2152)")) +
    labs(y = "Distance between 10954 and SB2152\nas a proportion of tree length")
