# Supplementary material for: Blue Turns to Gray: Paleogenomic Insights into the Evolutionary History and Extinction of the Blue Antelope (Hippotragus leucophaeus)
Source: Mol Biol Evol. 2022 Nov 2;39(12):msac241. doi: 10.1093/molbev/msac241 (PMC9750129; doi:10.1093/molbev/msac241)
Supplement: msac241_Supplementary_Data [file msac241_supplementary_data.zip › S12_Supplementary file_Alignment_mito.phy.txt]

 14 15440
NBCRB4D3  GTTAATGTAGCTTAAA---TAAAGCAAGGTACTGAAGATACCTAGATGAGTATGTCA-ACTCCATAAACATATAGGTTTGGTCCCAGCCTTCCTGTTAACTTTCAATAGACTTACACATGCAAGCATCTACGCCCCGGTGAGAATGCCCCCTAAGTCAACCAGACTATGAGGAGCGGGTATCAAGCACACTATTCGTAGCTCATGACGCCTTGCTTAACCACACCCCCACGGGAGACAGCAGTGACAAAAATTAAGCCATGAACGAAAGTTTGACTAAGCCATATTGACTAGGGTTGGTAAATCTCGTGCCAGCCACCGCGGTCATACGATTAACCCAAGCTAACAGGAACACGGCGTAAAACGTGTTAAAGCACTACATTAAATAGAGTTAAATCTTAATTAAACTGTAAAAAGCCGTAATTATAAT-AAAATAAATGACGAAAGTAACTCTACAACAGCTGACACACTATAGCTAAGACCCAAACTGGGATTAGATACCCCACTATGCTTAGCCCTAAACACAAATAATTAC-AAAACAAAATTATTCGCCAGAGTACTACCGGCAACAGCCTAAAACTCAAAGGACTTGGCGGTGCTTTATACCCTTCTAGAGGAGCCTGTTCTATAATCGATAAACCCCGATAAACCTCACCATTCCTTGCTAATACAGTCTATATACCGCCATCTTCAGCAAACCCT-AAAAAGGAATAAAAGTAAGCATAATCATTACACATAAAAACGTTAGGTCAAGGTGTAACTTATGGAATGGGAAGAAATGGGCTACATTTTCTACTTCAAGAAAACCCACACGAAAGTTATTATGAAACTAATAACCAAAGGAGGATTTAGCAGTAAGCTAAGAATAGAGTGCTTAGCTGAACCAGGCCATGAAGCACGCACACACCGCCCGTCACCCTCCTCAAGTAA-TTAC-ACGCACCTAAACTTATTACACGCACCAACAATATGAGAGGAGACAAGTCGTAACAAGGTAAGCATACTGGAAAGTGTGCTTGGACAAA-CAAAACATAGCTTAAATAAAGCATCTAGTTTACACCTAGAAGATTTCGGACC-CACGAATGTTTTGAACTACATCTAGCCCAAACTCCCAC-TTTCTAATTTAACAACCAAAACAAAATAAAATAAAACATTTATTTTAATTTAAAGTATAGGAGATAGAAATTCTAAACATGGCGCTATAGAGAAAGTACCGCAAGGGAACGATGAAAG-AAAAAGTTAAAGTACAAAAAAGCAAAGATTAACCCTTGTACCTTTTGCATAATGAATTAACGAGCAAAAAACTTAACAAAGTGAACTTTAGCTAAGTAACCCGAAACCAGACGAGCTACTCATGGACAGTTTACCAGAACCAACTCATCTATGTGGCAAAATAGTGAGAAGATCCATAAGTAGAGGTGACACGCCTAACGAGCCTGGTGATAGCTGGTTGTCCAGGAAATGAATCTTAGTTCAGCTTTAAAGATACC-AAAAATATAAACAAATTCCAC-TGTATATTTAAAGGCTAGTCTAAAAAGGTACAGCTTTTTAGAAACGGATACAACCTTCACTAGAGAGTAAAATTCAACAACACCATAGTAGGCCTAAAAGCAGCCATCAATTAAGAAAGCGTTAAAGCTCAACAACAACAACAATGTTAATCCCAACAG-TAAACAACCAACTCCTAGCCCTAATACTGGACCATTCTATAATAAAATAGAAGTGACAATGTTAGTATGAGTAACAAGAAATACTTTCTCCTCGCACAAGTTTAAATCAGTATCTGATAATATACTGACTGTTAACAGTAGATCAATATAACCTAACAATAAACAACTTATCAAACTTACTGTTAATCCAACACAGGGGTGCACTTAGGAAAGATTCAAAGAAGTAAAAGGAACTCGGCAAACATAAACCCCGCCTGTTTACCAAAAACATCACCTCCAGCATTCCTAGTATTGGAGGCACTGCCTGCCCAGTGAC-AAACGTTAAACGGCCGCGGTATTCTGACCGTGCAAAGGTAGCATAATCATTTGTTCTCTAAATAAGGACTTGTATGAATGGCCACACGAGGGTTCTACTGTCTCTTACTTCCGATCAGTGAAATTGACCTCCCCGTGAAAAGGCGGGGATGAATTAACAAGACGAGAAGACCCTATGGAGCTTCAACTAACTAATCCAAAGAAAAATAAACTTAATCACCAAGAGATAACAACACTCTTTATGGATTAGCAGTTTCGGTTGGGGTGACCTCGGAGAATAAAAAATCCTCCGAACGATTTTAAAGACTAGACCTACAAGTCAAACCAAATTATCGCTTATTGATCCAAACATTTGATCAACGGAATAAGTTACCCTAGGGATAACAGCGCAATCCTATTCAAGAGTCCATATCGACAATAGGGTTTACGACCTCGATGTTGGATCAGGACATCCCGATGGTGCAGCCGCTATCAAAGGTTCGTTTGTTCAACGATTAAAGTCCTACGTGATCTGAGTTCAGACCGGAGCAATCCAGGTCGGTTTCTATCTGTCATGTATTTCTCCCAGTACGAAAGGACAAGAGAAATGAGGCCAACTTCAATAAAGCGCCTCAGACCAATTAATGACCTCGTCTCAATTAACCTCACAGACAAACCCTGCCCTAGAAAAGGGCCCAGTTAAGGTGGCAGAGCCCGGTAATTGCGTAAAACTTAAACCTTTATACTCAGAGATTCAAATTCTCTCCTTAACAAATGTTTATAGTTAATACCCTCATACTGATTATCCCCATCCTCCTAGCCGTGGCCTTCCTTACACTAGTCGAACGAAAAGTCCTAGGCTACATACAATTTCGAAAAGGCCCAAATGTCGTAGGCCCATACGGCCTACTTCAACCCATTGCCGATGCAATTAAACTTTTTATTAAGGAGCCCCTACGACCTGCCACATCCTCAATTTCAATATTCATCTTAGCACCCATCCTAGCCCTAAGCCTAGCTCTGACCATATGAATTCCCCTACCCATACCCTATCCACTTATTAACATAAACTTAGGAGTCCTCTTTATATTAGCCATATCAAGCCTAGCCGTATACTCAATCCTCTGATCAGGCTGAGCCTCCAACTCAAAATATGCCCTCATCGGGGCCCTACGAGCAGTAGCACAAACAATCTCATATGAAGTAACACTAGCAATCATCCTGTTATCAGTATTGCTAATAAACGGATCCTTCACACTCTCCACATTAATTATCACACAAGAACGAACATGGCTAATCTTCCCAGCATGACCTCTAGCAATAATATGATTTATCTCAACACTAGCAGAAACAAACCGAGCACCATTTGACCTTACCGAGGGAGAATCAGAACTGGTCTCAGGCTTTAACGTAGAATATGCAGCAGGACCATTCGCCCTATTTTTCATAGCAGAATATGCCAACATCATCATAATAAATATCTTCACAACAACCCTATTCCTAGGAGCATTCCACAACCCATATATACCAGAACTCTACACTATTAACTTCACCATTAAATCACTACTACTCACAATTACTTTCCTATGAATTCGAGCATCCTACCCACGATTCCGCTACGACCAACTAATACACTTACTATGAAAAAACTTTCTGCCTCTAACACTAGCCCTGTGTATATGACATGTATCCATACCTATTCTCCTATCAGGCGTCCCCCCACAAACATAAGAAATATGTCTGACAAAAGAGTTACTTTGATAGAGTAAATAATAGAGGTCTAAGCCCTCTTATTTCTAGAACTATAGGAATTGAACCTAATCCTAAGAACCCAAAACTCTTCGTGCTCCCAATTACACCAAATTCTAACAGTAAGGTCAGCTAATTAAGCTATCGGGCCCATACCCCGAAAATGTTGGTTTATACCCTTCCCGTACTAATAAACCCAATTATCTCTATCATCATCCTAACAACCGTCATATTCGGAACCATTATCGTTATAATTAGCTCACACTGACTACTCATCTGAATTGGGTTCGAAATAAATATACTTGCTATTATCCCCATTATAATAAAAAAATATAACCCACGAGCTACAGAAGCATCAACCAAATATTTCCTAACTCAATCAACAGCCTCCATACTACTAATAATAGCTGTCATCATCAACTTAATATCCTCAGGCCAATGAACTGTAATAAAACTGTTTAATCCAATGGCCTCTATACTCATAACAATGGCCCTCACCATAAAACTAGGAATAGCTCCTTTCCACTTCTGAGTCCCTGAAGTAACACAAGGCATCCCCCTATCCTCAGGCCTAATTTTACTTACATGACAAAAACTAGCACCCATATCAGTACTTTACCAAATTTCCCCATCCATCAACCTAAACCTAATCATAACCCTATCAATCCTATCAATCATGGTAGGAGGCTGAGGAGGACTAAACCAAACCCAACTACGAAAAATTATAGCCTACTCATCAATTGCTCACATGGGCTGAATAACAGCAGTTCTACCCTACAACCCCACTATAACGTTACTAAACTTAATCATCTACATTATCATAACCTCCACTATATTTACACTATTTATAGCCAATTCAACCACAACCACCTTATCACTATCCCACACATGAAACAAAGCACCTATCATAACTGTCTTAGCCCTCATCACTCTTCTATCAATAGGAGGACTCCCCCCATTTTCAGGGTTCATACCAAAATGAATAATCATCCAAGAAATGACAAAAAATGACAATATTATCCTACCCACCTTCATAGCAATCACAGCACTATTAAACCTATACTTCTATATACGACTTACCTACTCCACCGCACTTACAATATTCCCCTCCACAAACAACATAAAAATAAAATGACAATTTTCCACCACAAAACAAATAACCCTTCTACCAACAATAACAGTACTATCTACTATACTTCTACCACTTACACCAATCCTATCAATCCTAGAATAGGAATTTAGGTTAAACAGACCAAGGGCCTTCAAAGCCCTAAGCAAGTATAATTTACTTAATTCCTGACAAGGACTGCAAGACTATACCTTACATCAGCTGAATGCAAATCAACCACTTTAATTAAGCTAAGTCCTCACTAGATTGGTGGGCTCCACCCCCACGAAACTTTAGTTAACAGCTAAACACCCTAAACAACTGGCTTCAATCTACTTCTCCCGCCGCGAGAAAAAAAAGGCGGGAGAAGCCCCGGCAGAATTGAAGCTGCTTCTTTGAATTTGCAATTCAACATGTTAATTCACCACAGAGCTTGGTAAAAAGAGGAATTAAACCTCTATCCTTAGATTTACAGTCTAATGCTTCACTCAGCCATTTTACCCATGTTCATCAACCGCTGACTATTTTCAACTAACCACAAAGATATCGGCACCTTGTATCTCCTATTCGGTGCTTGAGCCGGCATAGTAGGAACCGCCCTAAGCTTACTTATTCGCGCTGAATTAGGCCAACCTGGAACCCTACTTGGAGATGATCAAATCTACAACGTAGTCGTAACCGCACATGCATTCGTAATAATCTTCTTTATAGTAATACCTATTATAATCGGAGGGTTTGGCAACTGATTAGTTCCTTTAATAATTGGAGCCCCTGACATGGCATTCCCTCGAATAAACAATATAAGCTTTTGACTGCTTCCCCCTTCTTTTCTATTACTCCTAGCATCTTCCATAGTTGAAGCGGGAGCAGGAACAGGCTGAACCGTATACCCCCCTCTAGCAGGCAACCTAGCCCATGCAGGAGCCTCAGTGGATCTCACCATTTTCTCTCTACACCTAGCAGGTGTTTCCTCAATCCTGGGAGCCATCAACTTTATCACAACAATTATTAACATAAAACCCCCTGCTATAACACAATACCAAACACCCTTGTTCGTGTGATCCGTATTAATTACTGCCGTATTACTTCTCCTATCACTCCCTGTACTGGCAGCCGGTATTACAATACTACTAACGGATCGAAATCTAAATACTACCTTCTTTGACCCGGCGGGAGGAGGGGATCCCATCCTATATCAGCATCTATTCTGATTCTTTGGCCACCCTGAAGTATACATTCTTATTCTACCTGGATTCGGAATAATTTCTCACATCGTAACCTACTATTCAGGGAAGAAAGAACCATTTGGGTACATGGGGATAGTATGAGCTATAATATCAATTGGGTTCCTAGGGTTTATTGTATGAGCTCATCATATATTCACAGTCGGCATAGACGTTGATACACGAGCCTACTTCACATCGGCCACCATAATTATTGCTATCCCAACCGGAGTAAAAGTCTTTAGCTGACTAGCAACACTTCATGGGGGTAACATTAAATGATCTCCCGCTATAATATGAGCCCTAGGCTTTATTTTCCTCTTTACAGTCGGAGGCCTAACCGGGATTGTCCTAGCCAATTCTTCCCTCGACATTGTTCTTCACGATACATACTATGTAGTCGCACATTTCCACTACGTATTGTCAATAGGAGCCGTATTCGCTATCATAGGAGGATTCGTACATTGATTTCCATTATTCTCAGGCTATACTCTAAACATAACATGAGCCAAAATCCACTTCGCAATTATATTTGTAGGCGTAAACATAACTTTCTTCCCACAACATTTCTTAGGCTTATCTGGTATGCCACGACGATATTCTGACTACCCAGACGCATACACAATGTGAAACACTATTTCATCTATAGGCTCATTTATTTCACTAACAGCAGTAATACTAATAGTCTTCATCATCTGAGAGGCATTTGCATCCAAACGGGAAGTCCTAACCGTGGACCTAACCACAACAAATCTAGAGTGACTAAACGGATGTCCCCCACCATATCACACATTTGAAGAACCCGCATATGTCAACCTAAAGTAAGAAAGGAAGGAATCGAACCCCCTACAATTGGTTTCAAGCCAACACCATAACCATTATGTCTTTCTCAATT-ATGAGGTGTTAGTAAAATATTACATAATCTTGTCAAGATTAAATTACAGGTGAAAGTCCCGTACATCCCGTATGGCATACCCCATACAACTAGGATTTCAAGACGCAACATCACCCATCATAGAAGAACTGCTACATTTCCATGATCATACACTAATAATTGTCTTTTTAATTAGCTCATTAGTACTTTATATTATTTCACTAATATTAACAACAAAATTAACTCATACTAGTACTATAGATGCGCAGGAAGTAGAGACAATTTGAACCATTCTACCAGCTATTATCTTGATTATAATTGCCCTCCCATCCCTACGAATTTTATACATAATAGACGAAATCAACAATCCATCTCTCACAGTAAAAACTATAGGGCATCAATGATACTGAAGCTACGAATACACAGATTATGAAGACCTTAGCTTCGATTCCTATATAATTCCAACATCGGAATTAAAACCAGGAGAACTACGCCTACTGGAAGTAGACAATCGAGTAGTATTACCCATAGAAATAACAATTCGAATGCTAATCTCTTCCGAAGACGTACTACACTCATGGGCAGTACCTTCCCTAGGACTGAAAACGGACGCAATTCCAGGCCGCCTAAATCAAACAACCCTTATATCAACCCGACCAGGACTATACTACGGCCAATGTTCAGAGATCTGTGGATCAAATCACAGTTTTATACCAATTGTCCTCGAACTAGTCCCACTAAAATATTTTGAAAAATGATCTGCATCAGTGCTATAAGATCGTCAAGAAGCTATGCCAGCGTTAACCTTTTAAGTTAAAGATCGAGAGCATATCAACTCTCCTTGATGACATGCCACAACTAGATACATCAACATGACCTACAATAATCCTATCTATATTCCTAGTCCTTTTCATCATTTTCCAATTAAAAATTTCAAAACACAATTTTTACCACAACCCAGAACTAACATCAATGAAAACACCAAAGCAAAATAACCCCTGAGAAACAAAATGAACGAAAATCTATTTGCCTCTTTCATTACCCCTATAATTCTAGGCCTCCCCCTTGTCACCCTAATTGTCTTATTTCCCAGCTTACTGTTTCCTACATCAAATCGACTAATTAACAATCGCCTCATCTCTCTCCAACAATGGGTACTCCAACTTGTATCAAAACAAATAATGAGTATTCACAACGCCAAGGGACAAACATGGACGTTGATACTAATATCTCTAATTCTATTTATTGGATCAACAAACCTACTGGGCCTGTTACCCCACTCATTTACACCAACTACACAACTATCAATAAATTTAGGCATGGCTATTCCCTTATGAGCGGGGGCTGTAATTACAGGTTTTCGTAGCAAAACTAAAGCATCACTTGCCCACTTCTTACCACAAGGAACACCAACTCCATTAATCCCAATACTAGTAGTTATCGAGACTATCAGCCTCTTTATTCAACCAATAGCCCTTGCTGTACGACTAACAGCCAATATCACAGCAGGCCACCTACTAATCCACTTAATCGGAGGAGCCACCCTAGCACTAATAAATATCAGCACCACAGTAGCCCTCATTACATTTATTATTCTAGTCCTACTAACGATCCTCGAATTTGCAGTAGCTATAATTCAAGCTTATGTATTTACCCTTTTAGTTAGCCTATATCTGCACGACAACACGTAATGACACACCAAACGCATGCTTACCACATAGTAAACCCAAGCCCCTGACCCCTCACAGGAGCACTGTCCGCCCTCCTAATAACATCTGGCTTGATTATATGATTCCACTTCAACTCAACAACCCTGTTGATGCTTGGCCTAACAACAAATATACTAACAATATACCAATGATGACGAGATATTATCCGAGAAAGTACATTTCAAGGCCACCACACCCCAACTGTCCAAAAGGGCCTCCGCTACGGAATAGTCTTATTTATTATTTCAGAAGTTTTATTTTTTACCGGGTTCTTCTGAGCTTTTTATCACTCAAGTCTTGCTCCCACACCCGAACTGGGTGGCTGCTGACCCCCAACAGGCATTCACCCACTCAATCCCCTAGAAGTCCCATTACTTAATACCTCCGTCCTCTTAGCCTCAGGGGTTTCAATCACTTGAGCCCACCACAGCCTCATAGAAGGAAACCGCAATCACATGCTACAAGCCCTATTTATCACCATCGCCCTAGGTGTGTATTTCACGCTACTCCAAGCCTCAGAATACTATGAAGCACCTTTTACCATCTCAGATGGAGTCTACGGCTCAACTTTCTTTGTAGCCACAGGGTTCCACGGCCTCCATGTAATCATCGGATCCACCTTCTTAATCGTCTGCTTCTTCCGCCAACTAAAATTCCACTTTACCTCTAGTCACCACTTTGGCTTTGAAGCTGCCGCCTGATATTGACATTTCGTAGACGTAGTGTGACTCTTCCTCTATATCTCTATCTATTGATGAGGATCATATTCTTTTAGTATCAACCAGTACAACTGACTTCCAATCAGCTAGTTTCGGTCTAACCCGAAAAAGAATAATAAACCTTATAATAGCCCTTCTAACCAACCTCACACTAACCACACTACTCGTCACCATTGCATTCTGACTTCCCCAATTAAATGTATACTCAGAAAAAACAAGTCCATACGAATGCGGGTTTGATCCCATAGGATCAGCCCGCCTCCCTTTCTCCATGAAATTTTTCCTGGTAGCCATTACATTTCTCCTTTTTGATTTAGAAATCGCATTACTCCTACCATTACCATGAGCCTCACAAACAACTAACCTAAACACAATGCTCACCATAGCCCTCTTCCTAATTTCCCTACTAGCTGTTAGCTTGGCCTATGAATGAACCCAAAAGGGATTAGAATGAACTGAATATGGTACTTAGTTTAAAAC-AAAATAAATGATTTCGACTCATTAGATTATGATTGAACTCATAATTACCAAATGTCCTTCGTACATATAAATATCATAGTAGCATTCGCAGTATCTCTTACAGGACTACTAATATATCGATCCCACCTAATATCATCTCTTTTATGCCTAGAGGGAATGATATTATCCCTATTCATTATGGCCACCCTAACAATCCTGAACTCACACTTCACTCTAGCCAGCATAATACCCATTATCCTACTAGTATTCGCAGCCTGCGAAGCAGCGCTAGGTTTATCCTTACTAGTAATGGTATCAAACACATACGGTACTGACTACGTACAAAACCTCAACTTATTACAATGCTAAAATATATTGTCCCTACAATAATACTTATACCCCTAACCTGGCTATCAAAAAACAACATAATATGAATTAACCCTACACTTCATAGCCTGCTAATTAGCCTCACAAGCCTGCTCCTTATAAACCAATTCAACGACAGCAGTCTCAACTTTTCATTGATCTTCTTTTCCGATCCTTTATCTACACCATTACTGATTCTAACTATATGACTTCTCCCTCTAATGCTAATAGCTAGCCAACATCACTTATCAAAAGAAAACCTAACCCGAAAAAAACTATTTATCTCTATATTAATCCTATTACAACTATTTCTAATCATAACATTTACTGCTGCGGAACTAATCTTCTTTTATATCCTATTCGAAGCCACATTAGTTCCAACTCTCATTATTATTACCCGATGAGGGAACCAAACAGAACGCCTAAACGCCGGCCTTTATTTCCTGTTCTACACACTAGCAGGATCCTTACCCCTACTAATTGCATTAATCCATATTCAAAATACAACAGGAACCCTAAATTTCCTAATCCTCCAATACTGAGTCCAACCAATACCCAACTCCTGATCCAACGTCTTCACATGACTAGCATGCATAATGGCCTTCATAGTAAAAATACCACTATATGGCCTCCACCTTTGATTACCTAAAGCCCATGTAGAAGCCCCTATTGCAGGCTCCATAGTCCTAGCAGCAATCTTACTAAAACTGGGAGGATATGGCATACTACGAATTACATTAATTCTAAATCCAATAACTAACTTCATAGCATATCCCTTTATCATACTATCTTTATGAGGCATAATCATAACTAGCTCAATTTGCCTCCGCCAAACGGACCTAAAATCACTCATCGCATACTCTTCCGTCAGCCACATAGCACTTGTCATCGTGGCTATCCTTATCCAAACACCTTGAAGTTACACTGGAGCTATCGCTCTAATGATCGCCCATGGTCTTACATCCTCTATGCTCTTCTGCCTAGCAAACTCTAACTACGAACGAATCCACAGCCGTACAATAATTCTAGCTCGCGGCTTACAAACACTCCTCCCACTCATAGCGACCTGATGACTCCTAGCAAGCCTAACTAACCTAGCTCTACCCCCAACAATCAACCTAATCGGAGAACTATTCGTAGTAATATCAACCTTTTCGTGATCCAACATCACAATCATCTTAATAGGACTTAACATAGTAATTACCGCCCTATACTCCCTCTACATATTAATTACAACACAACGAGGCAAATACACTCACCATATCAACAACATCCCACCTTCCTTTACACGAGAAAACGCACTCATATCATTACACATACTACCACTACTACTATTATCCCTGAACCCAAAAATTATTCTAGGCCCCTTGTACTGTGAATATAGTTTAAAAAAAACATTAGACTGTGAATCTAACAATAGAAGCCCATTGCCTTCTTATTTACCGAAAAAGCATGCAAGAACTGCTAATTCTTATGCCTCCATGCCTAACAACATGGCTTTTTCAAACTTTTAAAGGATGGCAGTTATCCGTTGGTCTTAGGAATCAAAAAATTGGTGCAACTCCAAATAAAAGTAATAAACATATTCTCCTCCTTCACACTAACAACCCTACTTCTACTGACCGTACCCATCATTATAACAGGCTTCAGCACCCACAAAACCTCAAACTACCCACTCTACGTGAAAATAACTATTTCATATGCCTTCATCACCAGCATAATTCCCACAATAATATTCATTCACACAGGACAAGAGATAGTTATCTCAAACTGACACTGATTGACCATTCAAACCCTCAAACTATCACTCAGCTTCAAAATAGACTACTTCTCAATAATATTTGTCCCAGTAGCATTATTCGTCACATGATCCATCATAGAGTTCTCAATATGATATATACACTCAGACCCCAACATTAACCAGTTTTTCAAATATCTACTCCTATTCCTCATTACAATACTAATCCTTGTTACTGCAAATAACCTCTTTCAACTATTCATCGGCTGAGAAGGAGTCGGAATCATATCGTTCCTACTCATTGGATGATGATACGGACGAGCAGATGCAAACACAGCAGCTCTACAAGCAATCCTGTACAACCGCATCGGCGACATTGGATTTATTCTAGCAATAGCATGATTCCTAGCCAACCTCAACACCTGAGACCTCCAACAAATCTTTATACTAAAACCAGACAACTCAAACCTACCTCTAATAAGCCTAGTACTTGCCGCAACAGGAAAATCCGCACAATTTGGCCTACACCCGTGACTACCTTCCGCAATAGAAGGTCCAACTCCCGTCTCAGCATTACTTCACTCAAGCACAATAGTAGTAGCAGGCATTTTTCTATTAATCCGTTTCTATCCACTAACAGAAAACAACAAATTTGCCCAATCCATTATACTATGCCTAGGGGCTATCACCACATTATTTACGGCAATATGTGCCCTTACCCAAAATGATATCAAAAAAATCATTGCTTTCTCCACATCCAGCCAACTAGGCCTCATAATAGTGACAATCGGCATCAACCAACCCTACCTTGCATTTCTTCACATCTGTACTCACGCCTTCTTCAAAGCTATACTATTTATATGCTCCGGCTCTATCATCCACAGCCTAAACGATGAACAGGATATCCGAAAAATAGGAGGTCTATTCAAAGCAATGCCATTCACCACAACAGCCCTCATTGTTGGTAGTCTCGCACTTACAGGAATACCTTTCCTCACCGGATTTTATTCCAAAGACATAATCATCGAGTCTGCCAACACGTCTTATACCAACGCCTGAGCCCTTCTAATAACACTAATCGCCACCTCTTTTACAGCCGTCTACAGCACACGCATCATTTTCTTCACCCTACTGGGGCAACCTCGATTCTCAGCCCTCATCTCTATCAACGAAAATAACCCCTTCCTAATCAACTCAATCAAGCGCCTACTAATTGGAAGCCTTTTCGCAGGATTCATTATCTCCAACAACATCCCCCCAACAACAATCCCCCAAATAACCATACCATATTACCTAAAAACAACAGCCCTAGCAGTCACAATCCTAGGTTTTATCCTAGCACTAGAAATCAACAACATAACCCGCAACCTAAAATTCAATTACCCATCAAACACCTTTAAATTCTCCAACCTACTAGGATATTACCCCACAATTATACACCGCCTAACCCCTTACATAAACTTAACAATAAGCCAAAAGTCAGCATCCTCTCTCCTAGACCTAATCTGACTAGAAACTATCCTACCAAAAACCATCTCATCCATCCAAATAAAAACATCCATTATAATTACAAACCAAAAAGGCCTAATCAAATTATATTTCCTCTCTTTCCTAATCACTATCCTCATCAGCATAATCCTACTTAATTTCCACGAGTAATCTCCATAATAACCACAACACCAATCAACAAAGACCAGCCAGTCACAATAACCAATCAAGTACCATAACTATACAAAGCCGCAATTCCTATGGCCTCCTCACTAAAAAACCCAGAATCCCCAGTATCATAAATAACTCAATCTCCCAACCCATTAAACTTAAACACAACTTCAACCTCTTCATCCTTTAACACATAACAGACTATCAAAAACTCTATCACCAACCCAGTGATAAACGCCCCTAAAACAACCTTACTAGAAACCCAAACTTCAGGATATTGCTCAGTAGCCATAGCCGTTGTATAACCAAAAACCACTATTATCCCTCCCAAATAAATTAAAAAAACTATCAAACCCAGAAAAGATCCACCAAAATTTAACACAATACCACACCCAACCCCACCACTCACAATTAACCCCAACCCCCCATAAATAGGTGAAGGTTTTGAAGAAAACCCTACAAAACCAATCACAAAAATAATACTCAAAATAAATACAATATATACCATCATTATTCTCGCATGGAATCTAACCACGACTAATGATATGAAAAACCATCGTTGTCATTCAACTACAAGAACATCAATGACTAACATTCGAAAAACTCACCCACTGATAAAAATCGTAAACAACGCATTCATTGACCTCCCAACCCCATCAAATATCTCATCATGATGAAACTTCGGCTCCCTCCTAGGCATCTGCTTAATCCTACAAATCCTAACAGGCCTATTCCTAGCAATACACTATACATCCGACACAATAACAGCATTTTCCTCTGTCACCCATATCTGCCGAGACGTCAACTATGGATGAATCATTCGATACATACATGCAAACGGAGCATCGATATTTTTTATCTGCCTATTCATGCATGTAGGACGAGGCCTCTATTACGGATCATACATCTTCCTAAAAACATGAAACGTCGGAGTAATCCTCCTATTTGCAACAATAGCCACAGCATTCATAGGCTACGTCCTGCCATGAGGACAAATATCATTTTGAGGAGCAACAGTCATCACTAATCTCCTCTCAGCAATCCCATACATTGGCACAAACTTAGTCGAATGAATCTGAGGAGGATTCTCCGTAGACAAAGCAACCCTCACCCGATTCTTCGCCTTCCACTTTATTCTCCCCTTTATCATCACTGCCCTCGCCATAGTACACCTACTCTTTCTCCACGAAACAGGCTCCAACAACCCTACAGGAATTCCATCAGACGCAGACAAAATCCCATTCCATCCCTACTATACCATTAAAGACATTATAGGCGCCCTATTACTAATCACAACCCTCATACTACTAGTACTATTCGCACCCGACCTGCTTGGAGATCCAGACAACTATACCCCAGCAAACCCACTCAACACACCCCCTCACATCAAGCCTGAATGATACTTCCTATTTGCATACGCAATCCTACGATCAATCCCCAATAAACTAGGAGGAGTCCTAGCTCTAGTCCTCTCAATCCTAGTTCTAGTCCTTATACCCATACTCCACACATCCAAACAACGAAGCATAATATTTCGACCAATCAGCCAATGTATCTTCTGAATCTTAGTAGCAGACTTATTAACACTCACATGGATCGGAGGACAACCAGTCGAACACCCATATATTATTATCGGACAACTAGCGTCTATTATATACTTCCTACTCATCCTAGTGCTAATACCAATAGCTGGTTCCATTGAAAATAACCTCCTAAAATGAAGACAAGTCTTTGTAGTACATTAAATATACTGGTCTTGTAAACCAGAGAAGGAGAACAACCAACCTCCCTAAGACTCAAGGAAGAAGCTACAGCCACACTATCAGCACCCAAAGCTGAAGTTCTACTTAAACTATTCCCTG
NRM590107 GTTAATGTAGCTTAAA---TAAAGCAAGGTACTGAAGATACCTAGATGAGTATGTCA-ACTCCATAAACATATAGGTTTGGTCCCAGCCTTCCTGTTAACTTTCAATAGACTTACACATGCAAGCATCTACGCCCCGGTGAGAATGCCCCCTAAGTCAACCAGACTATGAGGAGCGGGTATCAAGCACACTATTCGTAGCTCATGACGCCTTGCTTAACCACACCCCCACGGGAGACAGCAGTGACAAAAATTAAGCCATGAACGAAAGTTTGACTAAGCCATATTGACTAGGGTTGGTAAATCTCGTGCCAGCCACCGCGGTCATACGATTAACCCAAGCTAACAGGAACACGGCGTAAAACGTGTTAAAGCACTACATTAAATAGAGTTAAATCTTAATTAAACTGTAAAAAGCCGTAATTATAAT-AAAATAAATGACGAAAGTAACTCTACAACAGCTGACACACTATAGCTAAGACCCAAACTGGGATTAGATACCCCACTATGCTTAGCCCTAAACACAAATAATTAC-AAAACAAAATTATTCGCCAGAGTACTACCGGCAACAGCCTAAAACTCAAAGGACTTGGCGGTGCTTTATACCCTTCTAGAGGAGCCTGTTCTATAATCGATAAACCCCGATAAACCTCACCATTCCTTGCTAATACAGTCTATATACCGCCATCTTCAGCAAACCCT-AAAAAGGAATAAAAGTAAGCATAATCATTACACATAAAAACGTTAGGTCAAGGTGTAACTTATGGAATGGGAAGAAATGGGCTACATTTTCTACTTCAAGAAAACCCACACGAAAGTTATTATGAAACTAATAACCAAAGGAGGATTTAGCAGTAAGCTAAGAATAGAGTGCTTAGCTGAACCAGGCCATGAAGCACGCACACACCGCCCGTCACCCTCCTCAAGTAA-TTAC-ACGCACCTAAACTTATTACACGCACCAACAATATGAGAGGAGACAAGTCGTAACAAGGTAAGCATACTGGAAAGTGTGCTTGGACAAA-CAAAACATAGCTTAAATAAAGCATCTAGTTTACACCTAGAAGATTTCGGACC-CACGAATGTTTTGAACTACATCTAGCCCAAACTCCCAC-TTTCTAATTTAACAACCAAAACAAAATAAAATAAAACATTTATTTTAATTTAAAGTATAGGAGATAGAAATTCTAAACATGGCGCTATAGAGAAAGTACCGCAAGGGAACGATGAAAG-AAAAAGTTAAAGTACAAAAAAGCAAAGATTAACCCTTGTACCTTTTGCATAATGAATTAACGAGCAAAAAACTTAACAAAGTGAACTTTAGCTAAGTAACCCGAAACCAGACGAGCTACTCATGGACAGTTTACCAGAACCAACTCATCTATGTGGCAAAATAGTGAGAAGATCCATAAGTAGAGGTGACACGCCTAACGAGCCTGGTGATAGCTGGTTGTCCAGGAAATGAATCTTAGTTCAGCTTTAAAGATACC-AAAAATATAAACAAATTCCAC-TGTATATTTAAAGGCTAGTCTAAAAAGGTACAGCTTTTTAGAAACGGATACAACCTTCACTAGAGAGTAAAATTCAACAACACCATAGTAGGCCTAAAAGCAGCCATCAATTAAGAAAGCGTTAAAGCTCAACAACAACAACAATGTTAATCCCAACAG-TAAACAACCAACTCCTAGCCCTAATACTGGACCATTCTATAATAAAATAGAAGTGACAATGTTAGTATGAGTAACAAGAAATACTTTCTCCTCGCACAAGTTTAAATCAGTATCTGATAATATACTGACTGTTAACAGTAGATCAATATAACCTAACAATAAACAACTTATCAAACTTACTGTTAATCCAACACAGGGGTGCACTTAGGAAAGATTCAAAGAAGTAAAAGGAACTCGGCAAACATAAACCCCGCCTGTTTACCAAAAACATCACCTCCAGCATTCCTAGTATTGGAGGCACTGCCTGCCCAGTGAC-AAACGTTAAACGGCCGCGGTATTCTGACCGTGCAAAGGTAGCATAATCATTTGTTCTCTAAATAAGGACTTGTATGAATGGCCACACGAGGGTTCTACTGTCTCTTACTTCCGATCAGTGAAATTGACCTCCCCGTGAAAAGGCGGGGATGAATTAACAAGACGAGAAGACCCTATGGAGCTTCAACTAACTAATCCAAAGAAAAATAAACTTAATCACCAAGAGATAACAACACTCTTTATGGATTAGCAGTTTCGGTTGGGGTGACCTCGGAGAATAAAAAATCCTCCGAGCGATTTTAAAGACTAGACCTACAAGTCAAACCAAATTATCGCTTATTGATCCAAACATTTGATCAACGGAATAAGTTACCCTAGGGATAACAGCGCAATCCTATTCAAGAGTCCATATCGACAATAGGGTTTACGACCTCGATGTTGGATCAGGACATCCCGATGGTGCAGCCGCTATCAAAGGTTCGTTTGTTCAACGATTAAAGTCCTACGTGATCTGAGTTCAGACCGGAGCAATCCAGGTCGGTTTCTATCTGTCATGTATTTCTCCCAGTACGAAAGGACAAGAGAAATGAGGCCAACTTCAATAAAGCGCCTCAGACCAATTAATGACCTCGTCTCAATTAACCTCACAGACAAACCCTGCCCTAGAAAAGGGCCCAGTTAAGGTGGCAGAGCCCGGTAATTGCGTAAAACTTAAACCTTTATACTCAGAGATTCAAATTCTCTCCTTAACAAATGTTTATAGTTAATACCCTCATACTGATTATCCCCATCCTCCTAGCCGTGGCCTTCCTTACACTAGTCGAACGAAAAGTCCTAGGCTACATACAATTTCGAAAAGGCCCAAATGTCGTAGGCCCATACGGCCTACTTCAACCCATTGCCGATGCAATTAAACTTTTTACTAAGGAGCCCCTACGACCTGCCACATCCTCAATTTCAATATTCATCTTAGCACCCATCCTAGCCCTAAGCCTAGCTCTGACCATATGAATTCCCCTACCCATACCCTATCCACTTATTAACATAAACTTAGGAGTCCTCTTTATATTAGCCATATCAAGCCTAGCCGTATACTCAATCCTCTGATCAGGCTGAGCCTCCAACTCAAAATATGCCCTCATCGGGGCCCTACGAGCAGTAGCACAAACAATCTCATATGAAGTAACACTAGCAATCATCCTGTTATCAGTATTGCTAATAAACGGATCCTTCACACTCTCCACATTAATTATCACACAAGAACGAACATGGCTAATCTTCCCAGCATGACCTCTAGCAATAATATGATTTATCTCAACACTAGCAGAAACAAACCGAGCACCATTTGACCTTACCGAGGGAGAATCAGAACTGGTCTCAGGCTTTAACGTAGAATATGCAGCAGGACCATTCGCCCTATTTTTCATAGCAGAATATGCCAACATCATCATAATAAATATCTTCACAACAACCCTATTCCTAGGAGCATTCCACAACCCATATATACCAGAACTCTACACTATTAACTTCACCATTAAATCACTACTACTCACAATTACTTTCCTATGAATTCGAGCATCCTACCCACGATTCCGCTACGACCAACTAATACACTTACTATGAAAAAACTTTCTGCCTCTAACACTAGCCCTGTGTATATGACATGTATCCATACCTATTCTCCTATCAGGCGTCCCCCCACAAACATAAGAAATATGTCTGACAAAAGAGTTACTTTGATAGAGTAAATAATAGAGGTCTAAGCCCTCTTATTTCTAGAACTATAGGAATTGAACCTAATCCTAAGAACCCAAAACTCTTCGTGCTCCCAATTACACCAAATTCTAACAGTAAGGTCAGCTAATTAAGCTATCGGGCCCATACCCCGAAAATGTTGGTTTATACCCTTCCCGTACTAATAAACCCAATTATCTCTATCATCATCCTAACAACCGTCATATTCGGAACCATTATCGTTATAATTAGCTCACACTGACTACTCATCTGAATTGGGTTCGAAATAAATATACTTGCTATTATCCCCATTATAATAAAAAAATATAACCCACGAGCTACAGAAGCATCAACCAAATATTTCCTAACTCAATCAACAGCCTCCATACTACTAATAATAGCTGTCATCATCAACTTAATATCCTCAGGCCAATGAACTGTAATAAAACTGTTTAATCCAATGGCCTCTATACTCATAACAATGGCCCTCACCATAAAACTAGGAATAGCTCCTTTCCACTTCTGAGTCCCTGAAGTAACACAAGGCATCCCCCTATCCTCAGGCCTAATTTTACTTACATGACAAAAACTAGCACCCATATCAGTACTTTACCAAATTTCCCCATCCATCAACCTAAACCTAATCATAACCCTATCAATCCTATCAATCATGGTAGGAGGCTGAGGAGGACTAAACCAAACCCAACTACGAAAAATTATAGCCTACTCATCAATTGCTCACATGGGCTGAATAACAGCAGTTCTACCCTACAACCCCACTATAACGTTACTAAACTTAATCATCTACATTATCATAACCTCCACTATATTTACACTATTTATAGCCAATTCAACCACAACCACCTTATCACTATCCCACACATGAAACAAAGCACCTATCATAACTGTCTTAGCCCTCATCACTCTTCTATCAATAGGAGGACTCCCCCCATTTTCAGGGTTCATACCAAAATGAATAATCATCCAAGAAATGACAAAAAATGACAATATTATCCTACCCACCTTCATAGCAATCACAGCACTATTAAACCTATACTTCTATATACGACTTACCTACTCCACCGCACTTACAATATTCCCCTCCACAAACAACATAAAAATAAAATGACAATTTTCCACCACAAAACAAATAACCCTTCTACCAACAATAACAGTACTATCTACTATACTTCTACCACTTACACCAATCCTATCAATCCTAGAATAGGAATTTAGGTTAAACAGACCAAGGGCCTTCAAAGCCCTAAGCAAGTATAATTTACTTAATTCCTGACAAGGACTGCAAGACTATACCTTACATCAGCTGAATGCAAATCAACCACTTTAATTAAGCTAAGTCCTCACTAGATTGGTGGGCTCCACCCCCACGAAACTTTAGTTAACAGCTAAACACCCTAAACAACTGGCTTCAATCTACTTCTCCCGCCGCGAGAAAAAAAAGGCGGGAGAAGCCCCGGCAGAATTGAAGCTGCTTCTTTGAATTTGCAATTCAACATGTTAATTCACCACAGAGCTTGGTAAAAAGAGGAATTAAACCTCTGTCCTTAGATTTACAGTCTAATGCTTCACTCAGCCATTTTACCCATGTTCATCAACCGCTGACTATTTTCAACTAACCACAAAGATATCGGCACCTTGTATCTCCTATTCGGTGCTTGAGCCGGCATAGTAGGAACCGCCCTAAGCTTACTTATTCGCGCTGAATTAGGCCAACCTGGAACCCTACTTGGAGATGATCAAATCTACAACGTAGTCGTAACCGCACATGCATTCGTAATAATCTTCTTTATAGTAATGCCTATTATAATCGGAGGGTTTGGCAACTGATTAGTTCCTTTAATAATTGGAGCCCCTGACATGGCATTCCCTCGAATAAACAATATAAGCTTTTGACTGCTTCCCCCTTCTTTTCTATTACTCCTAGCATCTTCCATAGTTGAAGCGGGAGCAGGAACAGGCTGAACCGTATACCCCCCTCTAGCAGGCAACCTAGCCCATGCAGGAGCCTCAGTGGATCTCACCATTTTCTCTCTACACCTAGCAGGTGTTTCCTCAATCCTGGGAGCCATCAACTTTATCACAACAATTATTAACATAAAACCCCCTGCTATAACACAATACCAAACACCCTTGTTCGTGTGATCCGTATTAATTACTGCCGTATTACTTCTCCTATCACTCCCTGTACTGGCAGCCGGTATTACAATACTACTAACGGATCGAAATCTAAATACTACCTTCTTTGACCCGGCGGGAGGAGGGGATCCCATCCTATATCAGCATCTATTCTGATTCTTTGGCCACCCTGAAGTATACATTCTTATTCTACCTGGATTCGGAATAATTTCTCACATCGTAACCTACTATTCAGGGAAGAAAGAACCATTTGGGTACATGGGGATAGTATGAGCTATAATATCAATTGGGTTCCTAGGGTTTATTGTATGAGCTCATCATATATTCACAGTCGGCATAGACGTTGATACACGAGCCTACTTCACATCGGCCACCATAATTATTGCTATCCCAACCGGAGTAAAAGTCTTTAGCTGACTAGCAACACTTCATGGGGGTAACATTAAATGATCTCCCGCTATAATATGAGCCCTAGGCTTTATTTTCCTCTTTACAGTCGGAGGCCTAACCGGGATTGTCCTAGCCAATTCTTCCCTCGACATTGTTCTTCACGATACATACTATGTAGTCGCACATTTCCACTACGTATTGTCAATAGGAGCCGTATTCGCTATCATAGGAGGATTCGTACATTGATTTCCATTATTCTCAGGCTATACTCTAAACATAACATGAGCCAAAATCCACTTCGCAATTATATTTGTAGGCGTAAACATAACTTTCTTCCCACAACATTTCTTAGGCTTATCTGGTATGCCACGACGATATTCTGACTACCCAGACGCATACACAATGTGAAACACTATTTCATCTATAGGCTCATTTATTTCACTAACAGCAGTAATACTAATAGTCTTCATCATCTGAGAGGCATTTGCATCCAAACGGGAAGTCCTAACCGTGGACCTAACCACAACAAATCTAGAGTGACTAAACGGATGTCCCCCACCATATCACACATTTGAAGAACCCGCATATGTCAACCTAAAGTAAGAAAGGAAGGAATCGAACCCCCTACAATTGGTTTCAAGCCAACACCATAACCATTATGTCTTTCTCAATT-ATGAGGTGTTAGTAAAATATTACATAATCTTGTCAAGATTAAATTACAGGTGAAAGTCCCGTACATCCCGTATGGCATACCCCATACAACTAGGATTTCAAGACGCAACATCACCCATCATAGAAGAACTGCTACATTTCCATGATCATACACTAATAATTGTCTTTTTAATTAGCTCATTAGTACTTTATATTATTTCACTAATATTAACAACAAAATTAACTCATACTAGTACTATAGATGCGCAGGAAGTAGAGACAATTTGAACCATTCTACCAGCTATTATCTTGATTATAATTGCCCTCCCATCCCTACGAATTTTATACATAATAGACGAAATCAACAATCCATCTCTCACAGTAAAAACTATAGGGCATCAATGATACTGAAGCTACGAATACACAGATTATGAAGACCTTAGCTTCGATTCCTATATAATTCCAACATCGGAATTAAAACCAGGAGAACTACGCCTACTGGAAGTAGACAATCGAGTAGTATTACCCATAGAAATAACAATTCGAATGCTAATCTCTTCCGAAGACGTACTACACTCATGGGCAGTACCTTCCCTAGGACTGAAAACGGACGCAATTCCAGGCCGCCTAAATCAAACAACCCTTATATCAACCCGACCAGGACTATACTACGGCCAATGTTCAGAGATCTGTGGATCAAATCACAGTTTTATACCAATTGTCCTCGAACTAGTCCCACTAAAATATTTTGAAAAATGATCTGCATCAGTGCTATAAGATCGTCAAGAAGCTATGCCAGCGTTAACCTTTTAAGTTAAAGATCGAGAGCATATCAACTCTCCTTGATGACATGCCACAACTAGATACATCAACATGACCTACAATAATCCTATCTATATTCCTAGTCCTTTTCATCATTTTCCAATTAAAAATTTCAAAACACAATTTTTACCACAACCCAGAACTAACATCAATGAAAACACCAAAGCAAAATAACCCCTGAGAAACAAAATGAACGAAAATCTATTTGCCTCTTTCATTACCCCTATAATTCTAGGCCTCCCCCTTGTCACCCTAATTGTCTTATTTCCCAGCTTACTGTTTCCTACATCAAATCGACTAATTAACAATCGCCTCATCTCTCTCCAACAATGGGTACTCCAACTTGTATCAAAACAAATAATGAGTATTCACAACGCCAAGGGACAAACATGGACGTTGATACTAATATCTCTAATTCTATTTATTGGATCAACAAACCTACTGGGCCTGTTACCCCACTCATTTACACCAACTACACAACTATCAATAAATTTAGGCATGGCTATTCCCTTATGAGCGGGGGCTGTAATTACAGGTTTTCGTAGCAAAACTAAAGCATCACTTGCCCACTTCTTACCACAAGGAACACCAACTCCATTAATCCCAATACTAGTAGTTATCGAGACTATCAGCCTCTTTATTCAACCAATAGCCCTTGCTGTACGACTAACAGCCAATATCACAGCAGGCCACCTACTAATCCACTTAATCGGAGGAGCCACCCTAGCACTAATAAATATCAGCACCACAGTAGCCCTCATTACATTTATTATTCTAGTCCTACTAACGATCCTCGAATTTGCAGTAGCTATAATTCAAGCTTATGTATTTACCCTTTTAGTTAGCCTATATCTGCACGACAACACGTAATGACACACCAAACGCATGCTTACCACATAGTAAACCCAAGCCCCTGACCCCTCACAGGAGCACTGTCCGCCCTCCTAATAACATCTGGCTTGATTATATGATTCCACTTCAACTCAACAACCCTGTTGATGCTTGGCCTAACAACAAATATACTAACAATATACCAATGATGACGAGATATTATCCGAGAAAGTACATTTCAAGGCCACCACACCCCAACTGTCCAAAAGGGCCTCCGCTACGGAATAGTCTTATTTATTATTTCAGAAGTTTTATTTTTTACCGGGTTCTTCTGAGCTTTTTATCACTCAAGTCTTGCTCCCACACCCGAACTGGGTGGCTGCTGACCCCCAACAGGCATTCACCCACTCAATCCCCTAGAAGTCCCATTACTTAATACCTCCGTCCTCTTAGCCTCAGGGGTTTCAATCACTTGAGCCCACCACAGCCTCATAGAAGGAAACCGCAATCACATGCTACAAGCCCTATTTATCACCATCGCCCTAGGTGTGTATTTCACGCTACTCCAAGCCTCAGAATACTATGAAGCACCTTTTACCATCTCAGATGGAGTCTACGGCTCAACTTTCTTTGTAGCCACAGGGTTCCACGGCCTCCATGTAATCATCGGATCCACCTTCTTAATCGTCTGCTTCTTCCGCCAACTAAAATTCCACTTTACCTCTAGTCACCACTTTGGCTTTGAAGCTGCCGCCTGATATTGACATTTCGTAGACGTAGTGTGACTCTTCCTCTATATCTCTATCTATTGATGAGGATCATATTCTTTTAGTATCAACCAGTACAACTGACTTCCAATCAGTTAGTTTCGGTCTAACCCGAAAAAGAATAATAAACCTTATAATAGCCCTTCTAACCAACCTCACACTAACCACACTACTCGTCACCATTGCATTCTGACTTCCCCAATTAAATGTATACTCAGAAAAAACAAGTCCATACGAATGCGGGTTTGATCCCATAGGATCAGCCCGCCTCCCTTTCTCCATGAAATTTTTCCTGGTAGCCATTACATTTCTCCTTTTTGATTTAGAAATCGCATTACTCCTACCATTACCATGAGCCTCACAAACAACTAACCTAAACACAATGCTCACCATAGCCCTCTTCCTAATTTCCCTACTAGCTGTTAGCTTGGCCTATGAATGAACCCAAAAGGGATTAGAATGAACTGAATATGGTACTTAGTTTAAAAC-AAAATAAATGATTTCGACTCATTAGATTATGATTGAACTCATAATTACCAAATGTCCTTCGTACATATAAATATCATAGTAGCATTCGCAGTATCTCTTACAGGACTACTAATATATCGATCCCACCTAATATCATCTCTTTTATGCCTAGAGGGAATGATATTATCCCTATTCATTATGGCCACCCTAACAATCCTGAACTCACACTTCACTCTAGCCAGCATAATACCCATTATCCTACTAGTATTCGCAGCCTGCGAAGCAGCGCTAGGTTTATCCTTACTAGTAATGGTATCAAACACATACGGTACTGACTACGTACAAAACCTCAACTTATTACAATGCTAAAATATATTGTCCCTACAATAATACTTATACCCCTAACCTGGCTATCAAAAAACAACATAATATGAATTAACCCTACACTTCATAGCCTGCTAATTAGCCTCACAAGCCTGCTCCTTATAAACCAATTCAACGACAGCAGTCTCAACTTTTCATTGATCTTCTTTTCCGATCCTTTATCTACACCATTACTGATTCTAACTATATGACTTCTCCCTCTAATGCTAATAGCTAGCCAACATCACTTATCAAAAGAAAACCTAACCCGAAAAAAACTATTTATCTCTATATTAATCCTATTACAACTATTTCTAATCATAACATTTACTGCTGCGGAACTAATCTTCTTTTATATCCTATTCGAAGCCACATTAGTTCCAACTCTCATTATTATTACCCGATGAGGGAACCAAACAGAACGCCTAAACGCCGGCCTTTATTTCCTGTTCTACACACTAGCAGGATCCTTACCCCTACTAATTGCATTAATCTATATTCAAAATACAACAGGAACCCTAAATTTCCTAATCCTCCAATACTGAGTCCAACCAATACCCAACTCCTGATCCAACGTCTTCACATGACTAGCATGCATAATGGCCTTCATAGTAAAAATACCACTATATGGCCTCCACCTTTGATTACCTAAAGCCCATGTAGAAGCCCCTATTGCAGGCTCCATAGTCCTAGCAGCAATCTTACTAAAACTGGGAGGATATGGCATACTACGAATTACATTAATTCTAAATCCAATAACTAACTTCATAGCATATCCCTTTATCATACTATCTTTATGAGGCATAATCATAACTAGCTCAATTTGCCTCCGCCAAACGGACCTAAAATCACTCATCGCATACTCTTCCGTCAGCCACATAGCACTTGTCATCGTGGCTATCCTTATCCAAACACCTTGAAGTTACACTGGAGCTATCGCTCTAATGATCGCCCATGGTCTTACATCCTCTATGCTCTTCTGCCTAGCAAACTCTAACTACGAACGAATCCACAGCCGTACAATAATTTTAGCTCGCGGCTTACAAACACTCCTCCCACTCATAGCGACCTGATGACTCCTAGCAAGCCTAACTAACCTAGCTCTACCCCCAACAATCAACCTAATCGGAGAACTATTCGTAGTAATATCAACCTTTTCGTGATCCAACATCACAATCATCTTAATAGGACTTAACATAGTAATTACCGCCCTATACTCCCTCTACATATTAATTACAACACAACGAGGCAAATACACTCACCATATCAACAACATCCCACCTTCCTTTACACGAGAAAACGCACTCATATCATTACACATACTACCACTACTACTATTATCCCTGAACCCAAAAATTATTCTAGGCCCCTTGTACTGTGAATATAGTTTAAAAAAAACATTAGACTGTGAATCTAACAATAGAAGCCCATTGCCTTCTTATTTACCGAAAAAGCATGCAAGAACTGCTAATTCTTATGCCTCCATGCCTAACAACATGGCTTTTTCAAACTTTTAAAGGATGGCAGTTATCCGTTGGTCTTAGGAATCAAAAAATTGGTGCAACTCCAAATAAAAGTAATAAACATATTCTCCTCCTTCACACTAACAACCCTACTTCTACTGACCGTACCCATCATTATAACAGGCTTCAGCACCCACAAAACCTCAAACTACCCACTCTACGTGAAAATAACTATTTCATATGCCTTCATCACCAGCATAATTCCCACAATAATATTCATTCACACAGGACAAGAGATAGTTATCTCAAACTGACACTGATTGACCATTCAAACCCTCAAACTATCACTCAGCTTCAAAATAGACTACTTCTCAATAATATTTGTCCCAGTAGCATTATTCGTCACATGATCCATCATAGAGTTCTCAATATGATATATACACTCAGACCCCAACATTAACCAGTTTTTCAAATATCTACTCCTATTCCTCATTACAATACTAATCCTTGTTACTGCAAATAACCTCTTTCAACTATTCATCGGCTGAGAAGGAGTCGGAATCATATCGTTCCTACTCATTGGATGATGATACGGACGAGCAGATGCAAACACAGCAGCTCTACAAGCAATCCTGTACAACCGCATCGGCGACATTGGATTTATTCTAGCAATAGCATGATTCCTAGCCAACCTCAACACCTGAGACCTCCAACAAATCTTTATACTAAAACCAGACAACTCAAACCTACCTCTAATAAGCCTAGTACTTGCCGCAACAGGAAAATCCGCACAATTTGGCCTACACCCGTGACTACCTTCCGCAATAGAAGGTCCAACTCCCGTCTCAGCATTACTTCACTCAAGCACAATAGTAGTAGCAGGCATTTTTCTATTAATCCGTTTCTATCCACTAACAGAAAACAACAAATTTGCCCAATCCATTATACTATGCCTAGGGGCTATCACCACATTATTTACGGCAATATGTGCCCTTACCCAAAATGATATCAAAAAAATCATTGCTTTCTCCACATCCAGCCAACTAGGCCTCATAATAGTGACAATCGGCATCAACCAACCCTACCTTGCATTTCTTCACATCTGTACTCACGCCTTCTTCAAAGCTATACTATTTATATGCTCCGGCTCTATCATCCACAGCCTAAACGATGAACAGGATATCCGAAAAATAGGAGGTCTATTCAAAGCAATGCCATTCACCACAACAGCCCTCATTGTTGGTAGTCTCGCACTTACAGGAATACCTTTCCTCACCGGATTTTATTCCAAAGACATAATCATCGAGTCTGCCAACACGTCTTATACCAACGCCTGAGCCCTTCTAATAACACTAATCGCCACCTCTTTTACAGCCGTCTACAGCACACGCATCATTTTCTTCACCCTACTGGGGCAACCTCGATTCTCAGCCCTCATCTCTATCAACGAAAATAACCCCTTCCTAATCAACTCAATCAAGCGCCTACTAATTGGAAGCCTTTTCGCAGGATTCATTATCTCCAACAACATTCCCCCAACAACAATCCCCCAAATAACCATACCATATTACCTAAAAACAACAGCCCTAGCAGTCACAATCCTAGGTTTTATCCTAGCACTAGAAATCAACAACATAACCCGCAACCTAAAATTCAATTACCCATCAAACACCTTTAAATTCTCCAACCTACTAGGATATTACCCCACAATTATACACCGCCTAACCCCTTACATAAACTTAACAATAAGCCAAAAGTCAGCATCCTCTCTCCTAGACCTAATCTGACTAGAAACTATCCTACCAAAAACCATCTCATCCATCCAAATAAAAACATCCATTATAATTACAAACCAAAAAGGCCTAATCAAATTATATTTCCTCTCTTTCCTAATCACTATCCTCATCAGCATAATCCTACTTAATTTCCACGAGTAATCTCCATAATAACCACAACACCAATCAACAAAGACCAGCCAGTCACAATAACCAATCAAGTACCATAACTATACAAAGCCGCAATTCCTATGGCCTCCTCACTAAAAAACCCAGAATCCCCAGTATCATAAATAACTCAATCTCCCAACCCATTAAACTTAAACACAACTTCAACCTCTTCATCCTTTAACACATAACAGACTATCAAAAACTCTATCACCAACCCAGTGATAAACGCCCCTAAAACAACCTTACTAGAAACCCAAACTTCAGGATATTGCTCAGTAGCCATAGCCGTTGTATAACCAAAAACCACTATTATCCCTCCCAAATAAATTAAAAAAACTATCAAACCCAGAAAAGATCCACCAAAATTTAACACAATACCACACCCAACCCCACCACTCACAATTAACCCTAACCCCCCATAAATAGGTGAAGGTTTTGAAGAAAACCCTACAAAACCAATCACAAAAATAATACTCAAAATAAATACAATATATACCATCATTATTCTCGCATGGAATCTAACCACGACTAATGATATGAAAAACCATCGTTGTCATTCAACTACAAGAACATCAATGACTAACATTCGAAAAACTCACCCACTGATAAAAATCGTAAACAACGCATTCATTGACCTCCCAACCCCATCAAATATCTCATCATGATGAAACTTCGGCTCCCTCCTAGGCATCTGCTTAATCCTACAAATCCTAACAGGCCTATTCCTAGCAATACACTATACATCCGACACAATAACAGCATTTTCCTCTGTCACCCATATCTGCCGAGACGTCAACTATGGATGAATCATTCGATACATACATGCAAACGGAGCATCGATATTTTTTATCTGCCTATTCATGCATGTAGGACGAGGCCTCTATTACGGATCATACATCTTCCTAAAAACATGAAACGTCGGAGTAATCCTCCTATTTGCAACAATAGCCACAGCATTCATAGGCTACGTCCTGCCATGAGGACAAATATCATTTTGAGGAGCAACAGTCATCACTAATCTCCTCTCAGCAATCCCATACATTGGCACAAACTTAGTCGAATGAATCTGAGGAGGATTCTCCGTAGACAAAGCAACCCTCACCCGATTCTTCGCCTTCCACTTTATTCTCCCCTTTATCATCACTGCCCTCGCCATAGTACACCTACTCTTTCTCCACGAAACAGGCTCCAACAACCCTACAGGAATTCCATCAGACGCAGACAAAATCCCATTCCATCCCTACTATACCATTAAAGACATTATAGGCGCCCTATTACTAATCACAACCCTCATACTACTAGTACTATTCGCACCCGACCTGCTTGGAGATCCAGACAACTATACCCCAGCAAACCCACTCAACACACCCCCTCACATCAAGCCTGAATGATACTTCCTATTTGCATACGCAATCCTACGATCAATCCCCAATAAACTAGGAGGAGTCCTAGCTCTAGTCCTCTCAATCCTAGTTCTAGTCCTTATACCCATACTCCACACATCCAAACAACGAAGCATAATATTTCGACCAATCAGCCAATGTATCTTCTGAATCTTAGTAGCAGACTTATTAACACTCACATGGATCGGAGGACAACCAGTCGAACACCCATATATTATTATCGGACAACTAGCGTCTATTATATACTTCCTACTCATCCTAGTGCTAATACCAATAGCTGGTTCCATTGAAAATAACCTCCTAAAATGAAGACAAGTCTTTGTAGTACATTAAATATACTGGTCTTGTAAACCAGAGAAGGAGAACAACCAACCTCCCTAAGACTCAAGGAAGAAGCTACAGCCACACTATCAGCACCCAAAGCTGAAGTTCTACTTAAACTATTCCCTG
SB2152    GTTAATGTAGCTTAAA---TAAAGCAAGGCACTGAAAATGCCTAGATGAGTACATCATACTCCATAAACATATAGGTTTGGTCCCAGCCTTCCTGTTAGCTCTCAATAGACCTACACATGCAAGCATCCACGCCCCGGTGAGAATGCCCTCTAAGTCAACCAGACTATGAGGAGCGGGTATCAAGCACACTACTAGTAGCTCATGACACCTTGCTTAGCCACACCCCCACGGGAAACAGCAGTGATAAAAATTAAGCCATGAACGAAAGTTTGACTAAGCCATATTGACTAGGGTTGGTAAATCTCGTGCCAGCCACCGCGGTCATACGATTAACCCAAGTTAACAGGAATACGGCGTAAAACGTGTTAAAGCGCCACATCAAATAGAGTTGAGTTTTAATTAAACTGTAAAAAGCCATAATTATAATAAAAATAAACGACGAAAGTAACTCTACAACAGCTGACACACTATAGCTAAGACCCAAACTGGGATTAGATACCCCACTATGCTTAGCCCTAAACATAAATAATTATAAAAACAAAATTATTCGCCAGAGTACTACCGGCAACGGCCCAAAACTCAAAGGACTTGGCGGTGCTTTATACCCTTCTAGAGGAGCCTGTTCTGTAATCGATAAACCCCGATAAACCTCACCAATCCTTGCTAATACAGTCTATATACCGCCATCTTCAGCAAACCCT-AAAAAGGAATAAAAGTAAGCATAATCATTACACATAAAAACGTTAGGTCAAGGTGTAACCTATGGAATGGGAAGAAATGGGCTACATTTTCTAATTCAAGAAAACCCACACGAAAGTTATTATGAAACTAATAACCAAAGGAGGATTTAGCAGTAAGCTAAGAATAGAGTGCTTAGCTGAACCAGGCCATGAAGCACGCACACACCGCCCGTCACCCTCCTCAAGTAA-TTAC-ATGCACCTAAACTTATTACACGCACCAACAATATGAGAGGAGACAAGTCGTAACAAGGTAAGCATACTGGAAAGTGTGCTTGGACAAACCAAAACATAGCTTAAATAAAGCATCTAGTTTACACCTAGAAGATTTCATACCATATGAATGTTTTGAACCACACCTAGCCCAAACTTCCAC-TTTCTAGTATAACAACCAGAACAAAATAAAATAAAACATTTATTTCAATTTAAAGTATAGGAGATAGAAATTCTAAATATGGCGCTATAGAAAAAGTACCGTAAGGGAACGATGAAAG-AGAAAGTCAAAGTACAAAAAAGCAAAGATTAACCCTTGTACCTTTTGCATAATGAGTTAACGAGCAAAAAACTTAACAAAGCGAACTTTAGCTAAGTAACCCGAAACCAGACGAGCTACTTACGGACAGTTTACCAGAACCAACTCATCTATGTGGCAAAATAGTGAGAAGATCCATAAGTAGAGGTGACACGCCTAACGAGCCTGGTGATAGCTGGTTGTCCAGGAAATGAATCTTAGTTCAGCTTTAAAGATACC-AAAAATACAAACAGATCCCAC-TGTATCTTTAAAAGCTAGTCTAAAAGGGTACAGCCTTTTAGAAACGGGTACAACCTTCACTAGAGAGTAAAATTTAACAACACCATAGTAGGCCTAAAAGCAGCCATCAATTAAGAAAGCGTTAAAGCTCAACAATAACAACGATATTGATCCCAGCAG-TAAACAATCAACTCCTAGCCATAATACTGGACTATTCTATAACAAAATAGAAGCAATAATGTTAATATGAGTAACAAGAAATATTTTCTCCCCGCACAAGTTTAAATCAGTACCTGATAGTATACTGATTATTAACAGTAGATCAATATAACCCAACAATTAATAGCTTATCAATCTTACTGTTAATCCGACACAGGAGTGCACTCAGGAAAGATTCAAAGAAGTAAAAGGAACTCGGCAAACACAAACCCCGCCTGTTTACCAAAAACATCACCTCCAGCATTCCCAGTATTGGAGGCACTGCCTGCCCAGTGAC-AAACGTTAAACGGCCGCGGTATTCTGACCGTGCAAAGGTAGCATAATCATTTGTTCTCTAAATAAGGACTTGTATGAATGGCCACACGAGGGTTTTACTGTCTCTTACTTCCGATCAGTGAAATTGACCTCCCCGTGAAGAGGCGGGGATGAACTAACAAGACGAGAAGACCCTATGGAGCTTCAACTAACTAATCCAAAG-AAAACAAACTCAATCACCAAGAGATAAAAACACTCTTTATGGGTTAGCAGTTTCGGTTGGGGTGACCTCGGAGAATAAAAAATCCTCCGAGCGATTTTAAAGACTAGACCTACAAGTCAAACCAAATTATCGCTTATTGATCCAAATATTTGATCAACGGAACAAGTTACCCTAGGGATAACAGCGCAATCCTATTCAAGAGTCCATATCGACAATAGGGTTTACGACCTCGATGTTGGATCAGGACATCCCGATGGTGCAGCCGCTATCAAAGGTTCGTTTGTTCAACGATTAAAGTCCTACGTGATCTGAGTTCAGACCGGAGCAATCCAGGTCGGTTTCTATCTGTTATGTATTTCTCCCAGTACGAAAGGACAAGAGAAATGGGGCCAACTTCAATAAAGCGCCCCAGACCAATTAATGACCTTATCTCAATTAACCTCACAGACAACTCCCGCCCTAGAAAAGGGCCCAGTTAAGGTGGCAGAGCCCGGTAATTGCGTAAAACTTAAACCTTTATACTCAGAGATTCAAATTCTCTCCTTAACAAATGTTCATAATTAATACCCTTATACTAATCATCCCCATCCTCCTAGCCGTAGCCTTCCTTACACTAGTCGAACGAAAAATCCTAGGCTACATACAATTTCGAAAAGGCCCAAATGTCGTAGGCCCGTACGGCCTACTTCAACCCATCGCCGATGCAATTAAACTTTTCACTAAAGAACCCTTACGACCCGCCACATCCTCTATTTCAATATTCATTCTAGCACCCATTCTAGCCCTAAGCCTAGCCCTAACCATATGAATTCCCCTGCCCATGCCCTACCCACTCATTAACATAAACTTAGGAGTCCTTTTTATATTAGCCATGTCAAGCCTAGCCGTATACTCAATCCTCTGATCAGGCTGAGCTTCCAACTCAAAATACGCCCTCATCGGAGCCCTACGAGCAGTAGCACAAACAATCTCATATGAAGTAACACTAGCAATTATCCTATTATCAGTATTACTAATAAACGGATCCTTCACTCTTTCCACATTAATTATCACACAAGAACAAATATGACTAATCTTCCCAGCATGACCCCTAGCAATAATATGATTTATCTCAACACTAGCAGAAACAAACCGAGCACCATTTGACCTCACCGAAGGAGAATCAGAACTGGTCTCAGGCTTTAACGTGGAATACGCAGCAGGGCCCTTCGCCCTATTTTTTATAGCAGAATATGCTAACATCATCATAATAAATGTCTTCACAACAACCCTATTCCTGGGAGCATTTCACAGCCCGTACATACCAGAACTTTACACTATCAACTTTACCATTAAATCTTTACTACTCACAATTACCTTCTTATGAATTCGAGCATCCTACCCGCGATTCCGCTATGACCAATTAATACACTTATTATGAAAAAACTTTCTGCCCCTAACACTAGCCCTATGCATATGGCACGTCTCCATGCCCATTCTCCTATCAGGCATCCCCCCGCAAACATAAGAAATATGTCTGACAAAAGAGTTACTTTGATAGAGTAAATAATAGAGGTCTAAACCCTCTTATTTCTAGAACTATAGGAATTGAACCTAATCCTAAGAACCCAAAACTCTTCGTGCTCCCAATTACACCAAATTCTAACAGTAAGGTCAGCTAATTAAGCTATCGGGCCCATACCCCGAAAATGTTGGTTCATATCCTTCCCATACTAATAAACCCAATTATCTCTATTATCATCCTAACAACCATCATATTCGGAACCATTATCGTTATAATTAGCTCACACTGATTACTCATCTGAATTGGATTCGAGATAAATACACTTGCTATTATCCCCATTATAATAAAAAAATATAMCCCACGAGCCACAGAAGCATCAACCAAATATTTCCTAACTCAATCAACAGCTTCCATACTACTAATAATAGCTGTTATCATCAACTTAATATCCTCCGGCCAATGAACTGTAATAAAACTGTTTAACCCAACAGCCTCCATACTCATAACAATAGCCCTCACTATAAAATTAGGAATAGCTCCTTTCCACTTCTGAGTCCCAGAAGTAACACAAGGCATCTCCCTGCACTCAGGCCTAATTCTACTTACATGACAAAAACTAGCACCCATATCAGTACTCTACCAAATCTCCCCATCCATTAACCTAAACCTAATCATAACCCTATCAATCCTATCAATCATGGTAGGAGGCTGGGGAGGACTAAATCAAACCCAACTACGAAAAATTATAGCCTACTCATCAATCGCCCACATGGGCTGAATAACAGCAGTACTACCATACAACCCCACTATAACATTACTAAACTTAATCATCTACATCATCATAACCACCGCCATATTTACACTATTTATAGCCAACTCAACCACAACTACCTTATCACTATCCCATACATGAAATAAAGCACCTATCATAACTGCCTTAGCCCTCATTACCCTTCTATCAATAGGAGGACTCCCCCCACTTTCAGGGTTTATACCAAAATGAATGATCATCCAAGAGATAACAAAAAACGATAATATTATCCTACCCACCCTCATGGCAATCACAGCACTATTAAACCTATATTTCTACATACGACTTACCTACTCTACCGCACTTACAATATTTCCCTCCACAAATAACATAAAAATAAAATGACAGTTTTCTATCACAAAACAAATAACCCTCCTACCAACAATAGTAGTATTATCCACTATACTTCTACCACTCACACCAATCCTATCAGTCCTAGAATAGGAGTTTAGGTTAAACAGACCAAGAGCCTTCAAAGCCCTAAGCAAGTATAATTTACTTAATTCCTGACAAGGACTGCAAGACTATATCTTACATCAGCTGAATGCAAACCAACCACTTTAATTAAGCTAAGTCCTCACTAGATTGGTGGGCTCCACCCCCACGAAACTTTAGTTAACAGCTAAACACCCTAAACAACTGGCTTCAATCTACTTCTCCCGCCGCGAGAAAAAAAAGGCGGGAGAAGCCCCGGCAGAATTGAAGCTGCTTCTTCGAATTTGCAATTCAATATGTTAATTCACTACAGAGCTTGGTAAAAAGAGGAATTAAACCTCTGTCCTTAGATTTACAGTCTAATGCTTCACTCAGCCATCTTACCCATGTTCATCAACCGCTGACTATTTTCAACTAACCATAAAGATATCGGCACCCTATACCTCCTATTCGGTGCTTGAGCTGGCATGGTAGGGACCGCCCTAAGCCTACTAATTCGCGCTGAGTTAGGCCAACCTGGAACCTTACTTGGGGATGACCAGATCTACAACGTAGTCGTAACCGCACATGCATTCGTAATAATTTTCTTTATAGTAATACCCATTATAATTGGAGGGTTTGGCAACTGATTAGTTCCTTTAATAATTGGAGCCCCCGACATGGCATTCCCTCGAATAAACAATATAAGCTTTTGACTGCTTCCCCCTTCCTTTCTGTTACTCCTAGCATCCTCTATGGTTGAAGCAGGAGCAGGAACAGGCTGAACCGTATACCCCCCTCTAGCAGGCAACCTAGCCCATGCAGGAGCCTCAGTGGATCTCACCATTTTCTCTCTACACCTAGCAGGTGTTTCCTCAATTCTAGGGGCCATCAACTTTATTACAACAATTATTAACATAAAACCCCCTGCAATAACACAATATCAAACACCCTTATTCGTGTGATCCGTATTAATTACTGCCGTATTACTACTCCTATCACTCCCTGTACTAGCAGCCGGCATTACAATACTACTAACGGACCGAAATCTAAATACTACCTTCTTTGATCCAGCAGGAGGAGGAGATCCTATCCTATATCAGCACCTATTCTGATTTTTTGGCCACCCTGAAGTATATATTCTTATTCTACCCGGATTCGGAATAATTTCTCACATCGTGACCTATTATTCAGGGAAAAAAGAACCATTCGGGTACATGGGAATAGTATGAGCTATAATATCAATCGGGTTCCTAGGGTTTATCGTATGGGCTCATCACATATTTACAGTCGGCATAGACGTCGATACACGAGCCTACTTCACATCAGCCACCATAATCATTGCTATCCCAACCGGAGTAAAAGTCTTCAGCTGATTAGCAACACTTCATGGGGGTAACATTAAATGATCTCCCGCTATAATATGAGCCCTAGGCTTCATTTTCCTCTTCACAGTTGGGGGCCTAACCGGAATTGTCCTAGCCAATTCTTCCCTCGACATTGTTCTTCACGATACATATTATGTAGTCGCACATTTCCACTACGTATTATCAATAGGAGCCGTATTCGCTATCATAGGAGGGTTCGTACATTGATTTCCCTTATTCTCAGGTTATACTCTAAACATAACATGAGCCAAAATCCACTTCGCAATTATATTTGTAGGCGTAAACATAACTTTCTTCCCACAACATTTCTTAGGCTTATCTGGCATGCCACGACGATACTCTGATTACCCAGACGCATACACAATATGAAACACTATCTCATCTATGGGTTCATTTATTTCACTAACAGCGGTAATACTAATAGTTTTCATCATCTGAGAGGCATTCGCATCCAAACGGGAAGTCCTAACTGTGGACCTAACTACAACAAATCTAGAGTGACTAAACGGATGTCCCCCACCATATCACACATTTGAAGAACCCACATATGTCAACCTAAAATAAGAAAGGAAGGAGTCGAACCCCCTACAATTGGTTTCAAGCCAACACCATAACCACTATGTCTTTCTCAATT-ACGAGAGGTTAGTAAAACATTACATAATCTTGTCAAGATTAAATTACAGGTGAAAGTCCCGTACATCTCATATGGCATACCCCATACAACTAGGATTTCAAGATGCAACATCACCTATCATAGAAGAACTGTTACATTTCCACGACCATACACTAATGATCGTCTTTCTGATTAGCTCATTGGTACTTTATATTATCTCGCTAATATTAACAACAAAATTAACTCATACTAGTACTATAGATGCACAAGAAGTAGAGACAATCTGAACCATCCTACCAGCTATTATCTTGATTATAATCGCCCTCCCGTCTTTACGAATTCTATACATAATGGACGAAATCAACAACCCATCTCTTACAGTAAAAACTATAGGACATCAGTGATACTGAAGCTACGAATACACGGATTATGAAGACCTAAGCTTCGACTCCTATATAATTCCAACATCAGAATTAAAACCAGGGGAACTGCGACTACTAGAAGTAGACAATCGAGTCGTGTTACCCATAGAAATAACAATTCGAATACTAATCTCTTCCGAAGACGTATTGCACTCATGAGCAGTGCCCTCTTTAGGACTGAAAACGGACGCAATTCCAGGCCGCCTAAACCAAACAACCCTTATATCAACCCGACCAGGACTATACTACGGTCAATGCTCAGAAATCTGTGGGTCAAATCACAGCTTTATGCCAATTGTCCTCGAACTAGTCCCACTAGAATATTTTGAAAAATGATCTGCATCAATACTATAAAATCATCAAGAAGCTATGTCAGCGTTAACCTTTTAAGTTAAAGATCGGGGGTAT---AACTCTCCTTGATGACATGCCACAACTAGATACATCAACATGACTTACAATAATCCTGTCTATATTCCTAGTCCTTTTCATCATTTTCCAATTAAAAATCTCAAAACATAACTTCTACCACAACCCAGAACCAACATCAATGAAAATACCAAAGCAAGACAACCCCTGAGAAACAAAATGAACGAAAATCTATTTGCCTCTTTCATTACCCCTATAATTCTAGGCCTCCCCCTTGCCACCCTAATTGTCTTATTTCCCAGCTTACTATTCCCTACATCAGATCGCCTAATTAACAATCGCCTCATCTCTCTCCAACAATGAATTCTCCAACTCGTATCAAAGCAAATAATAAACATTCACAATACCAAAGGACAAACATGAACATTAATACTAATATCCCTAATTTTGTTTATTGCATCAACAAATCTACTAGGCCTGTTACCCCACTCATTTACACCAACTACACAACTATCAATAAACTTAGGCATGGCTATTCCCTTATGAGCAGGGGCTGTAATTACAGGTTTTCGCAGTAAAACTAAAGCATCACTTGCCCATTTCTTACCACAAGGAACACCAACCCCACTAATCCCAATACTAGTAATTATTGAGACTATTAGTCTTTTTATCCAACCAATAGCCCTTGCTGTACGACTAACAGCTAACATCACAGCAGGCCACCTACTAATTCACTTAATTGGAGGAGCCACCCTCGCACTAATGAGTATCAACACCGCAACAGCCCTTATTACATTTATTATCCTGATTCTACTAACAGTCCTCGAATTTGCAGTAGCTATCATTCAAGCTTATGTATTTACTCTCTTAGTTAGCCTATACCTGCATGATAACACATAATGACACACCAAACGCATGCTTACCACATAGTAAACCCAAGCCCCTGACCCCTTACAGGAGCACTATCTGCCCTCCTAATAACATCTGGCTTAATTATATGGTTCCACTTCAATTCAACAACCCTGTTAATGCTCGGCCTAACAACAAACACACTAACAATATATCAATGATGACGAGATATTATCCGAGAGAGTACATTTCAAGGCCACCATACTCCTGCCGTCCAAAAAGGCCTTCGCTACGGAATAATCTTATTTATCATCTCAGAAGTTTTATTCTTTACCGGATTTTTCTGAGCTTTTTATCACTCAAGTCTTGCTCCCACACCCGAACTAGGCGGCTGTTGACCCCCGACAGGCATTCACCCACTCAATCCCCTAGAAGTCCCACTACTCAACACTTCTGTTCTCTTAGCCTCAGGAGTCTCAATTACCTGAGCCCACCATAGCCTCATAGAAGGAAACCGCAATAACATATTACAAGCCCTATTCATCACTATTGCCCTAGGTGTCTACTTCACACTACTGCAAGCCTCAGAATATTATGAAGCACCTTTTACTATCTCAGATGGAGTCTATGGCTCAACCTTCTTCGTAGCCACGGGATTCCACGGCCTCCATGTAATCATTGGATCCACCTTCTTAATCGTCTGCTTCTTCCGCCAACTAAAATTCCACTTTACCTCTAGCCACCACTTTGGCTTTGAAGCTGCTGCCTGATATTGACATTTCGTAGACGTAGTATGACTTTTCCTCTATGTCTCTATCTATTGATGAGGATCATATTCTTTTAGTATCAACCAGTACAACTGACTTCCAATCAGTTAGTTTCGGTCTAATCCGAAAAAGAATAATAAACCTTGTAGTAGCCCTTCTAACCAACCTCACACTAACTACACTACTCGTCATCATTGCATTCTGACTTCCCCAGTTAAATGTGTACTCAGAAAAAACAAGCCCATACGAGTGCGGATTTGATCCCATGGGATCCGCCCGCCTCCCTTTCTCTATAAAATTTTTCCTAGTAGCCATTACATTCCTCCTTTTCGACTTAGAAATTGCATTACTCCTACCACTACCATGAGCCTCACAAACAACTAACCTAAACACAATACTCACCATAGCCCTCCTCCTAATCTTCCTACTAGCTGCCAGCCTGGCCTATGAATGAACCCAAAAAGGATTAGAGTGAACTGAATATGGTACTTAGTTTAAAACAAAAATAAATGATTTCGACTCATTAGATTATGATTAAACTCATAATTACCAAATGTCCCTCGTACATATAAACATCATAATAGCATTTGCAGTATCTCTTACAGGACTACTAATATATCGATCCCACCTAATATCCTCCCTTTTATGCCTAGAAGGAATGATATTATCCCTATTCATTATGGCCACCCTAACAATCCTAAACTCACACTTCACCCTGGCCAGCATGATACCCATCATTCTACTGGTATTCGCAGCTTGTGAAGCAGCACTGGGTCTATCCCTACTAGTAATGGTATCAAACACATATGGTACTGATTACGTACAAAACCTCAACTTATTACAATGCTAAAATACATTATCCCCACAATAATGCTTATACCCCTAACCTGATTATCAAAAAATAACATACTATGAATTAACCCCACACTTCACAGCCTACTAATTAGCCTCACAAGTCTGCTCCTTATAAACCAATTCAACGATAATAGTCTCAATTTTTCACTGATCTTCTTTTCTGATCCTTTATCCATACCACTGCTGATTCTTACTATATGACTCCTCCCTCTAATGCTGATAGCCAGCCAACACCACCTATCAAAAGAAAACCTAACTCGAAAAAAACTATATATCTCTATACTAATTCTATTACAATTATTCCTAATCATAACATTCACTGCTACAGAGCTAATCTTCTTTTACATCCTATTCGAAGCCACACTAATTCCAACACTCATCATTATTACCCGATGAGGAAATCAAACAGAACGTCTAAACGCCGGTCTTTACTTCCTGTTTTACACACTAGCAGGATCCCTACCCCTACTAATTGCACTGATCTATGTTCAAAACACAATAGGGTCCCTAAACTTCCTAATCCTCCAATATTGAGTCCAACCAATATTCAACTCCTGATCCAACGTTTTCACGTGGCTAGCGTGCATAATAGCCTTCATAGTAAAAATACCACTATATGGCCTCCACCTTTGACTGCCTAAAGCCCATGTAGAAGCTCCCATTGCAGGCTCTATAGTCCTAGCAGCAATTTTACTAAAACTAGGAGGATATGGCATATTACGAATTACATTAATTCTAAGCCCAATAACCAACTTCATAGCATATCCTTTTATTATACTATCTCTATGAGGCATAATCATGACTAGCTCAATTTGTCTCCGCCAAACGGACCTAAAATCACTCATTGCATACTCCTCCGTCAGCCACATAGCACTTGTTATCGTGGCTATTCTTATCCAAACACCTTTAAGTTATACAGGAGCCATCGCTCTAATGATTGCCCATGGTCTTACATCCTCTATGCTCTTCTGCCTAGCAAACTCTAACTACGAACGAATCCACAGCCGCACAATAATTCTAGCCCGCGGCTTACAAACACTCCTCCCACTCATAGCAACCTGATGACTCCTAGCGAGCCTAACCAACCTAGCTCTACCCCCAACAATTAACCTGATCGGAGAATTATTCGTAGTAATATCAACCTTCTCGTGATCCAACGCTACAATTATCTTAGTAGGACTTAACATAGTAATCACCGCCCTATACTCCCTCTACATATTAATTACAACACAACGAGGCAAATATACTCACCATATTAACAACATCTCACCTTCCTTTACACGAGAGAATGCACTCATATCACTACACATACTACCACTACTACTACTATCCTTAAACCCAAAGATTATCCTAGGCCCTTTGTACTGTAAATATAGTTT-AAAAAAACGCTAGACTGTGAATCTAACAATAGAAGCCCATTGCCTTCTTATTTACCGAAAAAGTATGCAAGAACTGCTAATTC-TGCGCCTCCATGCCTAACAACATGGCTTTTTCAAACTTTTAAAGGATAGCAGTTATCCGTTGGTCTTAGGAATCAAAAAATTGGTGCAACTCCAAATAAAAGTAATAAACATATTCTCCTCCTTCACATTAACAACTCTATTTCTACTAACCATGCCCATCATAATAGCAAGCCCCAATACCCACAAAACCTCCAACTACCCATTCTACGTAAAAACAACTATTTCATATGCCTTCATCACCAGTATAATCCCCACAATAATATTCATCCACACAGGACAAGAAATAATTATCTCAAACTGACACTGATTAACTATTCAAACCCTCAAACTATCACTCAGCTTCAAAATAGACTACTTCTCAATAATATTTGTCCCAGTAGCACTATTCGTCACATGATCCATCATAGAATTCTCAATATGATACATACACTCAGACCCCAACATTAACCAATTTTTCAAATATCTACTCCTATTCCTCATTACTATGCTAATCCTTGTCACCGCAAACAACCTCTTTCAACTATTCATCGGCTGAGAAGGAGTCGGAATCATATCATTCCTACTCATTGGATGATGATACGGACGAGCAGATGCAAACACAGCGGCCCTACAAGCAATCCTGTATAACCGCATTGGCGACATTGGATTTATCCTAGCAATAGCATGATTCCTAGCTAACCTCAATACCTGAGACCTCCAACAAATCTTTATACTAAAACCAAATGATTCAAATCTACCCCTAATAGGCCTAGTACTTGCTGCAACAGGAAAATCCGCACAATTCAGCCTACACCCATGACTACCCTCCGCAATAGAAGGTCCAACCCCTGTCTCAGCATTACTTCACTCAAGCACAATAGTAGTAGCAGGCATTTTTCTATTAATCCGTTTCTACCCACTAACAGAAAACAACAAATTTGCCCAATCCGTTATATTATGTCTAGGAGCTATCACCACATTATTCACAGCAATATGTGCCCTCACCCAAAATGATATCAAAAAAATCATTGCCTTTTCCACATCCAGCCAACTAGGCCTTATAATAGTAACAATCGGCATTAACCAACCCTACCTGGCATTCCTTCATATCTGTACTCACGCCTTTTTCAAAGCTATGCTATTTATATGCTCTGGCTCTATTATTCATAGCCTAAACGACGAGCAGGACATCCGAAAAATAGGAGGCCTATTCAAAGCAATACCATTTACCACAACAGCCCTCATTATTGGCAGCCTCGCACTCACAGGAATACCTTTCCTTACCGGATTCTACTCCAAAGACCTAATCATTGAATCTGCCAACACGTCTTATACCAACGCCTGAGCCCTTCTAATAACACTAATCGCCACCTCTTTCACAGCCATCTACAGCACACGCATCATTTTCTTTGCACTACTTGGACAACCTCGATTCTCAACCCTTATCTCCATTAACGAAAATAACCCCTTCCTATTAAATTCAATCAAACGCCTGCTGATTGGAAGCCTTTTCGCAGGATTCATTATCTCCAACAATATTCCCCCAACAACAATCCCTCAAATAACCATACCCTACTACCTAAAAATAACAGCCCTAGCAATCACAATCTTAGGTTTTATCCTAGCACTAGAAATTAACAACATAACCCACAACCTAAAATTCAACCACCCATCAAACGCCTTTAAATTCTCCAACCTACTAGGTTATTACCCCACAATTATACACCGCCTAACTTCCTATATAAACCTAACAATAAGCCAAAAATCAGCATCCTCTCTCCTAGATCTGATCTGACTGGAAGCCATCCTACCAAAAACCATCTCATCTATCCAAATAAAAGCATCCGTTATAATTACAAACCAAAAAGGCCTAATCAAGTTATATTTCCTCTCTTTCCTAATCACCATCCTTATCAGCATGATCCTACTTAATTTCCACGAGTAATCTCTATAATAACCACAACACCAATCAACAAAGATCAACCAGTTACAATAACTAGTCAAGTACCATAACTATACAAAGCCGCAATTCCTATAGCTTCCTCACTAAAAAACCCGGAATCCCCAGTATCATAAATGACTCAATCCCCCAACCCATTAAACTTAAACACAATTTCAACCTCTTCATCTTTTAGCACATAATAAACCATCAAAAACTCTATCAACAACCCAGTGATAAACGCTCCTAAAACAACCTTACTAGAAACCCAAACTTCAGGATACTGCTCAGTAGCCATAGCCGTTGTATAGCCAAAAACCACTATCATTCCTCCTAAATAAATTAAAAAGACCATCAACCCCAAAAAAGACCCACCAAAATTCAACACAATACCACACCCAACCCCACCACTCACAATTAACCCTAACCCCCCATAAATAGGTGAAGGTTTCGAAGAAAACCCCACAAAACCAATCACAAAAATAATACTCAAAATTAATACAATGTATATTATCATTATTCTCGCATGGAATCTAACCACGACTAATGATATGAAAAACCATCGTTGTCATTCAACTACAAGAACATCAATGATCAATATCCGAAAAACTCACCCACTGATAAAAATTGTAAACAACGCATTCATTGACCTCCCAACCCCACCAAATATCTCATCGTGATGAAACTTCGGCTCCCTCCTAGGTATCTGCTTAATTCTACAAATCCTGACGGGCCTATTCCTAGCAATACACTACACATCCGACACGATAACAGCATTCTCCTCTGTCACTCATATTTGCCGAGATGTCAACTACGGCTGAATCATTCGATACATACATGCAAACGGGGCATCAATATTCTTCATCTGCCTATTCATGCATGTAGGACGAGGCCTCTATTACGGATCATACACCTTCCTAAAAACATGAAACATCGGAGTAATTCTCTTATTCACAACAATAGCTACAGCATTCATAGGCTATGTCCTGCCATGAGGACAAATATCATTCTGAGGAGCAACAGTCATCACTAATCTCCTCTCAGCAATCCCATATATCGGCACAAACCTAGTCGAATGAATCTGAGGGGGATTCTCCGTAGACAAAGCAACCCTCACCCGATTCTTTGCTTTCCACTTTATTCTCCCTTTTATCATTACTGCCCTCGCCATAGTACACCTACTCTTTCTTCACGAAACAGGCTCCAACAACCCCACAGGAATTTCATCAGACGCAGACAAAATCCCGTTCCATCCTTACTATACTATTAAAGACATCCTAGGTGCCCTACTACTAATCTTAGCCCTCATATTACTAGTACTGTTCGCACCCGACCTACTTGGAGACCCAGATAACTACACCCCAGCAAACCCACTCAATACACCCCCTCACATCAAGCCCGAATGATATTTCTTATTTGCATACGCAATCCTCCGATCAATTCCCAATAAACTAGGAGGAGTTCTAGCCCTAATCTTCTCAATTCTAATTCTAGTACTTATACCTGCACTCCATACATCCAAACAACGAAGCATGATATTCCGGCCAATCAGCCAATGTATCTTCTGAATCTTAGTGGCAGACTTACTAACACTCACATGAATTGGAGGACAACCAGTTGAACACCCATATATTATTATCGGACAATTAGCATCTATCATATACTTCCTACTCATCCTAGTGCTAATACCAATGGCCGGTTCTATCGAAAACAAACTCCTAAAATGAAGACAAGTCTTTGTAGTACACTGAATACACTGGTCTTGTAAACCAGAGAAGGAGAGCAAC--ACCTCCCTAAGACTCAAGGAAGAAGCTATAGCCACACTATCAACACCCAAAGCTGAAGTTCTATTTAAACTATTCCCTG
SB381     GTTAATGTAGCTTAAA---TAAAGCAAGGCACTGAAAATGCCTAGATGAGTACATCATACTCCATAAACATATAGGTTTGGTCCCAGCCTTCCTGTTAGCTCTCAATAGACCTACACATGCAAGCATCCACGCCCCGGTGAGAATGCCCTCTAAGTCAACCAGACTATGAGGAGCGGGTATCAAGCACACTACTAGTAGCTCATGACACCTTGCTTAGCCACACCCCCACGGGAAACAGCAGTGATAAAAATTAAGCCATGAACGAAAGTTTGACTAAGCCATATTGACTAGGGTTGGTAAATCTCGTGCCAGCCACCGCGGTCATACGATTAACCCAAGTTAACAGGAATACGGCGTAAAACGTGTTAAAGCGCCACATCAAATAGAGTTGAGTTTTAATTAAACTGTAAAAAGCCATAATTATAATAAAAATAAACGACGAAAGTAACTCTACAACAGCTGACACACTATAGCTAAGACCCAAACTGGGATTAGATACCCCACTATGCTTAGCCCTAAACATAAATAATTATAAAAACAAAATTATTCGCCAGAGTACTACCGGCAACGGCCCAAAACTCAAAGGACTTGGCGGTGCTTTATACCCTTCTAGAGGAGCCTGTTCTGTAATCGATAAACCCCGATAAACCTCACCAATCCTTGCTAATACAGTCTATATACCGCCATCTTCAGCAAACCCTAAAAAAGGAATAAAAGTAAGCATAATCATTACACATAAAAACGTTAGGTCAAGGTGTAACCTATGGAATGGGAAGAAATGGGCTACATTTTCTAATTCAAGAAAACCCACACGAAAGTTATTATGAAACTAATAACCAAAGGAGGATTTAGCAGTAAGCTAAGAATAGAGTGCTTAGCTGAACCAGGCCATGAAGCACGCACACACCGCCCGTCACCCTCCTCAAGTAA-TTAC-ATGCACCTAAACTTATTACACGCACCAACAATATGAGAGGAGACAAGTCGTAACAAGGTAAGCATACTGGAAAGTGTGCTTGGACAAACCAAAACATAGCTTAAATAAAGCATCTAGTTTACACCTAGAAGATTTCATACCATATGAATGTTTTGAACCACACCTAGCCCAAACTTCCAC-TTTCTAGTATAACAACCAGAACAAAATAAAATAAAACATTTATTTCAATTTAAAGTATAGGAGATAGAAATTCTAAATATGGCGCTATAGAAAAAGTACCGTAAGGGAACGATGAAAG-AGAAAGTCAAAGTACAAAAAAGCAAAGATTAACCCTTGTACCTTTTGCATAATGAGTTAACGAGCAAAAAACTTAACAAAGCGAACTTTAGCTAAGTAACCCGAAACCAGACGAGCTACTTACGGACAGTTTACCAGAACCAACTCATCTATGTGGCAAAATAGTGAGAAGATCCATAAGTAGAGGTGACACGCCTAACGAGCCTGGTGATAGCTGGTTGTCCAGGAAATGAATCTTAGTTCAGCTTTAAAGATACC-AAAAATACAAACAGATCCCAC-TGTATCTTTAAAAGCTAGTCTAAAAGGGTACAGCCTTTTAGAAACGGGTACAACCTTCACTAGAGAGTAAAATTTAACAACACCATAGTAGGCCTAAAAGCAGCCATCAATTAAGAAAGCGTTAAAGCTCAACAATAACAACGATATTGATCCCAGCAG-TAAACAATCAACTCCTAGCCATAATACTGGACTATTCTATAACAAAATAGAAGCAATAATGTTAATATGAGTAACAAGAAATATTTTCTCCCCGCACAAGTTTAAATCAGTACCTGATAGTATACTGATTATTAACAGTAGATCAATATAACCCAACAATTAATAGCTTATCAATCTTACTGTTAATCCGACACAGGAGTGCACTCAGGAAAGATTCAAAGAAGTAAAAGGAACTCGGCAAACACAAACCCCGCCTGTTTACCAAAAACATCACCTCCAGCATTCCCAGTATTGGAGGCACTGCCTGCCCAGTGAC-AAACGTTAAACGGCCGCGGTATTCTGACCGTGCAAAGGTAGCATAATCATTTGTTCTCTAAATAAGGACTTGTATGAATGGCCACACGAGGGTTTTACTGTCTCTTACTTCCGATCAGTGAAATTGACCTCCCCGTGAAGAGGCGGGGATGAACTAACAAGACGAGAAGACCCTATGGAGCTTCAACTAACTAATCCAAAG-AAAACAAACTCAATCACCAAGAGATAAAAACACTCTTTATGGGTTAGCAGTTTCGGTTGGGGTGACCTCGGAGAATAAAAAATCCTCCGAGCGATTTTAAAGACTAGACCTACAAGTCAAACCAAATTATCGCTTATTGATCCAAATATTTGATCAACGGAACAAGTTACCCTAGGGATAACAGCGCAATCCTATTCAAGAGTCCATATCGACAATAGGGTTTACGACCTCGATGTTGGATCAGGACATCCCGATGGTGCAGCCGCTATCAAAGGTTCGTTTGTTCAACGATTAAAGTCCTACGTGATCTGAGTTCAGACCGGAGCAATCCAGGTCGGTTTCTATCTGTTATGTATTTCTCCCAGTACGAAAGGACAAGAGAAATGGGGCCAACTTCAATAAAGCGCCCCAGACCAATTAATGACCTTATCTCAATTAACCTCACAGACAACTCCCGCCCTAGAAAAGGGCCCAGTTAAGGTGGCAGAGCCCGGTAATTGCGTAAAACTTAAACCTTTATACTCAGAGATTCAAATTCTCTCCTTAACAAATGTTCATAATTAATACCCTTATACTAATCATCCCCATCCTCCTAGCCGTAGCCTTCCTTACACTAGTCGAACGAAAAATCCTAGGCTACATACAATTTCGAAAAGGCCCAAATGTCGTAGGCCCGTACGGCCTACTTCAACCCATCGCCGATGCAATTAAACTTTTCACTAAAGAACCCTTACGACCCGCCACATCCTCTATTTCAATATTCATTCTAGCACCCATTCTAGCCCTAAGCCTAGCCCTAACCATATGAATTCCCCTGCCCATGCCCTACCCACTCATTAACATAAACTTAGGAGTCCTTTTTATATTAGCCATGTCAAGCCTAGCCGTATACTCAATCCTCTGATCAGGCTGAGCTTCCAACTCAAAATACGCCCTCATCGGAGCCCTACGAGCAGTAGCACAAACAATCTCATATGAAGTAACACTAGCAATTATCCTATTATCAGTATTACTAATAAACGGATCCTTCACTCTTTCCACATTAATTATCACACAAGAACAAATATGACTAATCTTCCCAGCATGACCCCTAGCAATAATATGATTTATCTCAACACTAGCAGAAACAAACCGAGCACCATTTGACCTCACCGAAGGAGAATCAGAACTGGTCTCAGGCTTTAACGTGGAATACGCAGCAGGGCCCTTCGCCCTATTTTTTATAGCAGAATATGCTAACATCATCATAATAAATGTCTTCACAACAACCCTATTCCTGGGAGCATTTCACAGCCCGTACATACCAGAACTTTACACTATCAACTTTACCATTAAATCTTTACTACTCACAATTACCTTCTTATGAATTCGAGCATCCTACCCGCGATTCCGCTATGACCAATTAATACACTTATTATGAAAAAACTTTCTGCCCCTAACACTAGCCCTATGCATATGGCACGTCTCCATGCCCATTCTCCTATCAGGCATCCCCCCGCAAACATAAGAAATATGTCTGACAAAAGAGTTACTTTGATAGAGTAAATAATAGAGGTCTAAACCCTCTTATTTCTAGAACTATAGGAATTGAACCTAATCCTAAGAACCCAAAACTCTTCGTGCTCCCAATTACACCAAATTCTAACAGTAAGGTCAGCTAATTAAGCTATCGGGCCCATACCCCGAAAATGTTGGTTCATATCCTTCCCATACTAATAAACCCAATTATCTCTATTATCATCCTAACAACCATCATATTCGGAACCATTATCGTTATAATTAGCTCACACTGATTACTCATCTGAATTGGATTCGAGATAAATACACTTGCTATTATCCCCATTATAAWAAAAAAATATAMCCCACGAGCCACAGAAGCATCAACCAAATATTTCCTAACTCAATCAACAGCTTCCATACTACTAATAATAGCTGTTATCATCAACTTAATATCCTCCGGCCAATGAACTGTAATAAAACTGTTTAACCCAACAGCCTCCATACTCATAACAATAGCCCTCACTATAAAATTAGGAATAGCTCCTTTCCACTTCTGAGTCCCAGAAGTAACACAAGGCATCTCCCTGCACTCAGGCCTAATTCTACTTACATGACAAAAACTAGCACCCATATCAGTACTCTACCAAATCTCCCCATCCATTAACCTAAACCTAATCATAACCCTATCAATCCTATCAATCATGGTAGGAGGCTGGGGAGGACTAAATCAAACCCAACTACGAAAAATTATAGCCTACTCATCAATCGCCCACATGGGCTGAATAACAGCAGTACTACCATACAACCCCACTATAACATTACTAAACTTAATCATCTACATCATCATAACCACCGCCATATTTACACTATTTATAGCCAACTCAACCACAACTACCTTATCACTATCCCATACATGAAATAAAGCACCTATCATAACTGCCTTAGCCCTCATTACCCTTCTATCAATAGGAGGACTCCCCCCACTTTCAGGGTTTATACCAAAATGAATGATCATCCAAGAGATAACAAAAAACGATAATATTATCCTACCCACCCTCATGGCAATCACAGCACTATTAAACCTATATTTCTACATACGACTTACCTACTCTACCGCACTTACAATATTTCCCTCCACAAATAACATAAAAATAAAATGACAGTTTTCTATCACAAAACAAATAACCCTCCTACCAACAATAGTAGTATTATCCACTATACTTCTACCACTCACACCAATCCTATCAGTCCTAGAATAGGAGTTTAGGTTAAACAGACCAAGAGCCTTCAAAGCCCTAAGCAAGTATAATTTACTTAATTCCTGACAAGGACTGCAAGACTATATCTTACATCAGCTGAATGCAAACCAACCACTTTAATTAAGCTAAGTCCTCACTAGATTGGTGGGCTCCACCCCCACGAAACTTTAGTTAACAGCTAAACACCCTAAACAACTGGCTTCAATCTACTTCTCCCGCCGCGAGAAAAAAAAGGCGGGAGAAGCCCCGGCAGAATTGAAGCTGCTTCTTCGAATTTGCAATTCAATATGTTAATTCACTACAGAGCTTGGTAAAAAGAGGAATTAAACCTCTGTCCTTAGATTTACAGTCTAATGCTTCACTCAGCCATCTTACCCATGTTCATCAACCGCTGACTATTTTCAACTAACCATAAAGATATCGGCACCCTATACCTCCTATTCGGTGCTTGAGCTGGCATGGTAGGGACCGCCCTAAGCCTACTAATTCGCGCTGAGTTAGGCCAACCTGGAACCTTACTTGGGGATGACCAGATCTACAACGTAGTCGTAACCGCACATGCATTCGTAATAATTTTCTTTATAGTAATACCCATTATAATTGGAGGGTTTGGCAACTGATTAGTTCCTTTAATAATTGGAGCCCCCGACATGGCATTCCCTCGAATAAACAATATAAGCTTTTGACTGCTTCCCCCTTCCTTTCTGTTACTCCTAGCATCCTCTATGGTTGAAGCAGGAGCAGGAACAGGCTGAACCGTATACCCCCCTCTAGCAGGCAACCTAGCCCATGCAGGAGCCTCAGTGGATCTCACCATTTTCTCTCTACACCTAGCAGGTGTTTCCTCAATTCTAGGGGCCATCAACTTTATTACAACAATTATTAACATAAAACCCCCTGCAATAACACAATATCAAACACCCTTATTCGTGTGATCCGTATTAATTACTGCCGTATTACTACTCCTATCACTCCCTGTACTAGCAGCCGGCATTACAATACTACTAACGGACCGAAATCTAAATACTACCTTCTTTGATCCAGCAGGAGGAGGAGATCCTATCCTATATCAGCACCTATTCTGATTTTTTGGCCACCCTGAAGTATATATTCTTATTCTACCCGGATTCGGAATAATTTCTCACATCGTGACCTATTATTCAGGGAAAAAAGAACCATTCGGGTACATGGGAATAGTATGAGCTATAATATCAATCGGGTTCCTAGGGTTTATCGTATGGGCTCATCACATATTTACAGTCGGCATAGACGTCGATACACGAGCCTACTTCACATCAGCCACCATAATTATTGCTATCCCAACCGGAGTAAAAGTCTTCAGCTGATTAGCAACACTTCATGGGGGTAACATTAAATGATCTCCCGCTATAATATGAGCCCTAGGCTTCATTTTCCTCTTCACAGTTGGGGGCCTAACCGGAATTGTCCTAGCCAATTCTTCCCTCGACATTGTTCTTCACGATACATATTATGTAGTCGCACATTTCCACTACGTATTATCAATAGGAGCCGTATTCGCTATCATAGGAGGGTTCGTACATTGATTTCCCTTATTCTCAGGTTATACTCTAAACATAACATGAGCCAAAATCCACTTCGCAATTATATTTGTAGGCGTAAACATAACTTTCTTCCCACAACATTTCTTAGGCTTATCTGGCATGCCACGACGATACTCTGATTACCCAGACGCATACACAATATGAAACACTATCTCATCTATGGGTTCATTTATTTCACTAACAGCGGTAATACTAATAGTTTTCATCATCTGAGAGGCATTCGCATCCAAACGGGAAGTCCTAACTGTGGACCTAACTACAACAAATCTAGAGTGACTAAACGGATGTCCCCCACCATATCACACATTTGAAGAACCCACATATGTCAACCTAAAATAAGAAAGGAAGGAGTCGAACCCCCTACAATTGGTTTCAAGCCAACACCATAACCACTATGTCTTTCTCAATT-ACGAGAGGTTAGTAAAACATTACATAATCTTGTCAAGATTAAATTACAGGTGAAAGTCCCGTACATCTCATATGGCATACCCCATACAACTAGGATTTCAAGATGCAACATCACCTATCATAGAAGAACTGTTACATTTCCACGACCATACACTAATGATCGTCTTTCTGATTAGCTCATTGGTACTTTATATTATCTCGCTAATATTAACAACAAAATTAACTCATACTAGTACTATAGATGCACAAGAAGTAGAGACAATCTGAACCATCCTACCAGCTATTATCTTGATTATAATCGCCCTCCCGTCTTTACGAATTCTATACATAATGGACGAAATCAACAACCCATCTCTTACAGTAAAAACTATAGGACATCAGTGATACTGAAGCTACGAATACACGGATTATGAAGACCTAAGCTTCGACTCCTATATAATTCCAACATCAGAATTAAAACCAGGGGAACTGCGACTACTAGAAGTAGACAATCGAGTCGTGTTACCCATAGAAATAACAATTCGAATACTAATCTCTTCCGAAGACGTATTGCACTCATGAGCAGTGCCCTCTTTAGGACTGAAAACGGACGCAATTCCAGGCCGCCTAAACCAAACAACCCTTATATCAACCCGACCAGGACTATACTACGGTCAATGCTCAGAAATCTGTGGGTCAAATCACAGCTTTATGCCAATTGTCCTCGAACTAGTCCCACTAGAATATTTTGAAAAATGATCTGCATCAATACTATAAAATCATCAAGAAGCTATGTCAGCGTTAACCTTTTAAGTTAAAGATCGGGGGTAT---AACTCTCCTTGATGACATGCCACAACTAGATACATCAACATGACTTACAATAATCCTGTCTATATTCCTAGTCCTTTTCATCATTTTCCAATTAAAAATCTCAAAACATAACTTCTACCACAACCCAGAACCAACATGAATGAAAATACCAAAGCAAGACAACCCCTGAGAAACAAAATGAACGAAAATCTATTTGCCTCTTTCATTACCCCTATAATTCTAGGCCTCCCCCTTGCCACCCTAATTGTCTTATTTCCCAGCTTACTATTCCCTACATCAGATCGCCTAATTAACAATCGCCTCATCTCTCTCCAACAATGAATTCTCCAACTCGTATCAAAGCAAATAATAAACATTCACAATACCAAAGGACAAACATGAACATTAATACTAATATCCCTAATTTTGTTTATTGCATCAACAAATCTACTAGGCCTGTTACCCCACTCATTTACACCAACTACACAACTATCAATAAACTTAGGCATGGCTATTCCCTTATGAGCAGGGGCTGTAATTACAGGTTTTCGCAGTAAAACTAAAGCATCACTTGCCCATTTCTTACCACAAGGAACACCAACCCCACTAATCCCAATACTAGTAATTATTGAGACTATTAGTCTTTTTATCCAACCAATAGCCCTTGCTGTACGACTAACAGCTAACATCACAGCAGGCCACCTACTAATTCACTTAATTGGAGGAGCCACCCTCGCACTAATGAGTATCAACACCGCAACAGCCCTTATTACATTTATTATCCTGATTCTACTAACAGTCCTCGAATTTGCAGTAGCTATCATTCAAGCTTATGTATTTACTCTCTTAGTTAGCCTATACCTGCATGATAACACATAATGACACACCAAACGCATGCTTACCACATAGTAAACCCAAGCCCCTGACCCCTTACAGGAGCACTATCTGCCCTCCTAATAACATCTGGCTTAATTATATGGTTCCACTTCAATTCAACAACCCTGTTAATGCTCGGCCTAACAACAAACACACTAACAATATATCAATGATGACGAGATATTATCCGAGAGAGTACATTTCAAGGCCACCATACTCCTGCCGTCCAAAAAGGCCTTCGCTACGGAATAATCTTATTTATCATCTCAGAAGTTTTATTCTTTACCGGATTTTTCTGAGCTTTTTATCACTCAAGTCTTGCTCCCACACCCGAACTAGGCGGCTGTTGACCCCCGACAGGCATTCACCCACTCAATCCCCTAGAAGTCCCACTACTCAACACTTCTGTTCTCTTAGCCTCAGGAGTCTCAATTACCTGAGCCCACCATAGCCTCATAGAAGGAAACCGCAATAACATATTACAAGCCCTATTCATCACTATTGCCCTAGGTGTCTACTTCACACTACTGCAAGCCTCAGAATATTATGAAGCACCTTTTACTATCTCAGATGGAGTCTATGGCTCAACCTTCTTCGTAGCCACGGGATTCCACGGCCTCCATGTAATCATTGGATCCACCTTCTTAATCGTCTGCTTCTTCCGCCAACTAAAATTCCACTTTACCTCTAGCCACCACTTTGGCTTTGAAGCTGCTGCCTGATATTGACATTTCGTAGACGTAGTATGACTTTTCCTCTATGTCTCTATCTATTGATGAGGATCATATTCTTTTAGTATCAACCAGTACAACTGACTTCCAATCAGTTAGTTTCGGTCTAATCCGAAAAAGAATAATAAACCTTGTAGTAGCCCTTCTAACCAACCTCACACTAACTACACTACTCGTCATCATTGCATTCTGACTTCCCCAGTTAAATGTGTACTCAGAAAAAACAAGCCCATACGAGTGCGGATTTGATCCCATGGGATCCGCCCGCCTCCCTTTCTCTATAAAATTTTTCCTAGTAGCCATTACATTCCTCCTTTTCGACTTAGAAATTGCATTACTCCTACCACTACCATGAGCCTCACAAACAACTAACCTAAACACAATACTCACCATAGCCCTCCTCCTAATCTTCCTACTAGCTGCCAGCCTGGCCTATGAATGAACCCAAAAAGGATTAGAGTGAACTGAATATGGTACTTAGTTTAAAACAAAAATAAATGATTTCGACTCATTAGATTATGATTAAACTCATAATTACCAAATGTCCCTCGTACATATAAACATCATAATAGCATTTGCAGTATCTCTTACAGGACTACTAATATATCGATCCCACCTAATATCCTCCCTTTTATGCCTAGAAGGAATGATATTATCCCTATTCATTATGGCCACCCTAACAATCCTAAACTCACACTTCACCCTGGCCAGCATGATACCCATCATTCTACTGGTATTCGCAGCTTGTGAAGCAGCACTGGGTCTATCCCTACTAGTAATGGTATCAAACACATATGGTACTGATTACGTACAAAACCTCAACTTATTACAATGCTAAAATACATTATCCCCACAATAATGCTTATACCCCTAACCTGATTATCAAAAAATAACATACTATGAATTAACCCCACACTTCACAGCCTACTAATTAGCCTCACAAGTCTGCTCCTTATAAACCAATTCAACGATAATAGTCTCAATTTTTCACTGATCTTCTTTTCTGATCCTTTATCCATACCACTGCTGATTCTTACTATATGACTCCTCCCTCTAATGCTGATAGCCAGCCAACACCACCTATCAAAAGAAAACCTAACTCGAAAAAAACTATATATCTCTATACTAATTCTATTACAATTATTCCTAATCATAACATTCACTGCTACAGAGCTAATCTTCTTTTACATCCTATTCGAAGCCACACTAATTCCAACACTCATCATTATTACCCGATGAGGAAATCAAACAGAACGTCTAAACGCCGGTCTTTACTTCCTGTTTTACACACTAGCAGGATCCCTACCCCTACTAATTGCACTGATCTATGTTCAAAACACAATAGGGTCCCTAAACTTCCTAATCCTCCAATATTGAGTCCAACCAATATTCAACTCCTGATCCAACGTTTTCACGTGGCTAGCGTGCATAATAGCCTTCATAGTAAAAATACCACTATATGGCCTCCACCTTTGACTGCCTAAAGCCCATGTAGAAGCTCCCATTGCAGGCTCTATAGTCCTAGCAGCAATTTTACTAAAACTAGGAGGATATGGCATATTACGAATTACATTAATTCTAAGCCCAATAACCAACTTCATAGCATATCCTTTTATTATACTATCTCTATGAGGCATAATCATGACTAGCTCAATTTGTCTCCGCCAAACGGACCTAAAATCACTCATTGCATACTCCTCCGTCAGCCACATAGCACTTGTTATCGTGGCTATTCTTATCCAAACACCTTTAAGTTATACAGGAGCCATCGCTCTAATGATTGCCCATGGTCTTACATCCTCTATGCTCTTCTGCCTAGCAAACTCTAACTACGAACGAATCCACAGCCGCACAATAATTCTAGCCCGCGGCTTACAAACACTCCTCCCACTCATAGCAACCTGATGACTCCTAGCGAGCCTAACCAACCTAGCTCTACCCCCAACAATTAACCTGATCGGAGAATTATTCGTAGTAATATCAACCTTCTCGTGATCCAACGCTACAATTATCTTAGTAGGACTTAACATAGTAATCACCGCCCTATACTCCCTCTACATATTAATTACAACACAACGAGGCAAATATACTCACCATATTAACAACATCTCACCTTCCTTTACACGAGAGAATGCACTCATATCACTACACATACTACCACTACTACTACTATCCTTAAACCCAAAGATTATCCTAGGCCCTTTGTACTGTAAATATAGTTT-AAAAAAACGCTAGACTGTGAATCTAACAATAGAAGCCCATTGCCTTCTTATTTACCGAAAAAGTATGCAAGAACTGCTAATTC-TGCGCCTCCATGCCTAACAACATGGCTTTTTCAAACTTTTAAAGGATAGCAGTTATCCGTTGGTCTTAGGAATCAAAAAATTGGTGCAACTCCAAATAAAAGTAATAAACATATTCTCCTCCTTCACATTAACAACTCTATTTCTACTAACCATGCCCATCATAATAGCAAGCCCCAATACCCACAAAACCTCCAACTACCCATTCTACGTAAAAACAACTATTTCATATGCCTTCATCACCAGTATAATCCCCACAATAATATTCATCCACACAGGACAAGAAATAATTATCTCAAACTGACACTGATTAACTATTCAAACCCTCAAACTATCACTCAGCTTCAAAATAGACTACTTCTCAATAATATTTGTCCCAGTAGCACTATTCGTCACATGATCCATCATAGAATTCTCAATATGATACATACACTCAGACCCCAACATTAACCAATTTTTCAAATATCTACTCCTATTCCTCATTACTATGCTAATCCTTGTCACCGCAAACAACCTCTTTCAACTATTCATCGGCTGAGAAGGAGTCGGAATCATATCATTCCTACTCATTGGATGATGATACGGACGAGCAGATGCAAACACAGCGGCCCTACAAGCAATCCTGTATAACCGCATTGGCGACATTGGATTTATCCTAGCAATAGCATGATTCCTAGCTAACCTCAATACCTGAGACCTCCAACAAATCTTTATACTAAAACCAAATGATTCAAATCTACCCCTAATAGGCCTAGTACTTGCTGCAACAGGAAAATCCGCACAATTCAGCCTACACCCATGACTACCCTCCGCAATAGAAGGTCCAACCCCTGTCTCAGCATTACTTCACTCAAGCACAATAGTAGTAGCAGGCATTTTTCTATTAATCCGTTTCTACCCACTAACAGAAAACAACAAATTTGCCCAATCCGTTATATTATGTCTAGGAGCTATCACCACATTATTCACAGCAATATGTGCCCTCACCCAAAATGATATCAAAAAAATCATTGCCTTTTCCACATCCAGCCAACTAGGCCTTATAATAGTAACAATCGGCATTAACCAACCCTACCTGGCATTCCTTCATATCTGTACTCACGCCTTTTTCAAAGCTATGCTATTTATATGCTCTGGCTCTATTATTCATAGCCTAAACGACGAGCAGGACATCCGAAAAATAGGAGGCCTATTCAAAGCAATACCATTTACCACAACAGCCCTCATTATTGGCAGCCTCGCACTCACAGGAATACCTTTCCTTACCGGATTCTACTCCAAAGACCTAATCATTGAATCTGCCAACACGTCTTATACCAACGCCTGAGCCCTTCTAATAACACTAATCGCCACCTCTTTCACAGCCATCTACAGCACACGCATCATTTTCTTTGCACTACTTGGACAACCTCGATTCTCAACCCTTATCTCCATTAACGAAAATAACCCCTTCCTATTAAATTCAATCAAACGCCTGCTGATTGGAAGCCTTTTCGCAGGATTCATTATCTCCAACAATATTCCCCCAACAACAATCCCTCAAATAACCATACCCTACTACCTAAAAATAACAGCCCTAGCAATCACAATCTTAGGTTTTATCCTAGCACTAGAAATTAACAACATAACCCACAACCTAAAATTCAACCACCCATCAAACGCCTTTAAATTCTCCAACCTACTAGGTTATTACCCCACAATTATACACCGCCTAACTCCCTATATAAACCTAACAATAAGCCAAAAATCAGCATCCTCTCTCCTAGATCTGATCTGACTGGAAGCCATCCTACCAAAAACCATCTCATCTATCCAAATAAAAGCATCCGTTATAATTACAAACCAAAAAGGCCTAATCAAGTTATATTTCCTCTCTTTCCTAATCACCATCCTTATCAGCATGATCCTACTTAATTTCCACGAGTAATCTCTATAATAACCACAACACCAATCAACAAAGATCAACCAGTTACAATAACTAGTCAAGTACCATAACTATACAAAGCCGCAATTCCTATAGCTTCCTCACTAAAAAACCCGGAATCCCCAGTATCATAAATGACTCAATCCCCCAACCCATTAAACTTAAACACAATTTCAACCTCTTCATCTTTTAGCACATAATAAACCATCAAAAACTCTATCAACAACCCAGTGATAAACGCTCCTAAAACAACCTTACTAGAAACCCAAACTTCAGGATACTGCTCAGTAGCCATAGCCGTTGTATAGCCAAAAACCACTATCATTCCTCCTAAATAAATTAAAAAGACCATCAACCCCAAAAAAGACCCACCAAAATTCAACACAATACCACACCCAACCCCACCACTCACAATTAACCCTAACCCCCCATAAATAGGTGAAGGTTTCGAAGAAAACCCCACAAAACCAATCACAAAAATAATACTCAAAATTAATACAATGTATATTATCATTATTCTCGCATGGAATCTAACCACGACTAATGATATGAAAAACCATCGTTGTCATTCAACTACAAGAACATCAATGATCAATATCCGAAAAACTCACCCACTGATAAAAATTGTAAACAACGCATTCATTGACCTCCCAACCCCACCAAATATCTCATCGTGATGAAACTTCGGCTCCCTCCTAGGTATCTGCTTAATTCTACAAATCCTGACGGGCCTATTCCTAGCAATACACTACACATCCGACACGATAACAGCATTCTCCTCTGTCACTCATATTTGCCGAGATGTCAACTACGGCTGAATCATTCGATACATACACGCAAACGGGGCATCAATATTCTTCATCTGCCTATTCATGCATGTAGGACGAGGCCTCTATTACGGATCATACACCTTCCTAAAAACATGAAACATCGGAGTAATTCTCTTATTCACAACAATAGCTACAGCATTCATAGGCTATGTCCTGCCATGAGGACAAATATCATTCTGAGGAGCAACAGTCATCACTAATCTCCTCTCAGCAATCCCATATATCGGCACAAACCTAGTCGAATGAATCTGAGGGGGATTCTCCGTAGACAAAGCAACCCTCACCCGATTCTTTGCTTTCCACTTTATTCTCCCTTTTATCATTACTGCCCTCGCCATAGTACACCTACTCTTTCTTCACGAAACAGGCTCCAACAACCCCACAGGAATTTCATCAGACGCAGACAAAATCCCGTTCCATCCTTACTATACTATTAAAGACATCCTAGGTGCCCTACTACTAATCTTAGCCCTCATATTACTAGTACTGTTCGCACCCGACCTACTTGGAGACCCAGATAACTACACCCCAGCAAACCCACTCAATACACCCCCTCACATCAAGCCCGAATGATATTTCTTATTTGCATACGCAATCCTCCGATCAATTCCCAATAAACTAGGAGGAGTTCTAGCCCTAATCTTCTCAATTCTAATTCTAGTACTTATACCTGCACTCCATACATCCAAACAACGAAGCATGATATTCCGGCCAATCAGCCAATGTATCTTCTGAATCTTAGTGGCAGACTTACTAACACTCACATGAATTGGAGGACAACCAGTTGAACACCCATATATTATTATCGGACAATTAGCATCTATCATATACTTCCTACTCATCCTAGTGCTAATACCAATGGCCGGTTCTATCGAAAACAAACTCCTAAAATGAAGACAAGTCTTTGTAGTACACTGAATACACTGGTCTTGTAAACCAGAAAAGGAGAGCAAC--ACCTCCCTAAGACTCAAGGAAGAAGCTATAGCCACACTATCAACACCCAAAGCTGAAGTTCTATTTAAACTATTCCCTG
SB2130    GTTAATGTAGCTTAAA---TAAAGCAAGGCACTGAAAATGCCTAGATGAGTACATCATACTCCATAAACATATAGGTTTGGTCCCAGCCTTCCTGTTAGCTCTCAATAGACCTACACATGCAAGCATCCACGCCCCGGTGAGAATGCCCTCTAAGTCAACCAGACTATGAGGAGCGGGTATCAAGCACACTACTAGTAGCTCATGACACCTTGCTTAGCCACACCCCCACGGGAAACAGCAGTGATAAAAATTAAGCCATGAACGAAAGTTTGACTAAGCCATATTGACTAGGGTTGGTAAATCTCGTGCCAGCCACCGCGGTCATACGATTAACCCAAGTTAACAGGAATACGGCGTAAAACGTGTTAAAGCGCCACATCAAATAGAGTTGAGTTTTAATTAAACTGTAAAAAGCCATAATTATAATAAAAATAAACGACGAAAGTAACTCTACAACAGCTGACACACTATAGCTAAGACCCAAACTGGGATTAGATACCCCACTATGCTTAGCCCTAAACATAAATAATTATAAAAACAAAATTATTCGCCAGAGTACTACCGGCAACGGCCCAAAACTCAAAGGACTTGGCGGTGCTTTATACCCTTCTAGAGGAGCCTGTTCTGTAATCGATAAACCCCGATAAACCTCACCAATCCTTGCTAATACAGTCTATATACCGCCATCTTCAGCAAACCCTAAAAAAGGAATAAAAGTAAGCATAATCATTACACATAAAAACGTTAGGTCAAGGTGTAACCTATGGAATGGGAAGAAATGGGCTACATTTTCTAATTCAAGAAAACCCACACGAAAGTTATTATGAAACTAATAACCAAAGGAGGATTTAGCAGTAAGCTAAGAATAGAGTGCTTAGCTGAACCAGGCCATGAAGCACGCACACACCGCCCGTCACCCTCCTCAAGTAA-TTAC-ATGCACCTAAACTTATTACACGCACCAACAATATGAGAGGAGACAAGTCGTAACAAGGTAAGCATACTGGAAAGTGTGCTTGGACAAACCAAAACATAGCTTAAATAAAGCATCTAGTTTACACCTAGAAGATTTCATACCATATGAATGTTTTGAACCACACCTAGCCCAAACTTCCACTTTTCTAGTATAACAACCAGAACAAAATAAAATAAAACATTTATTTCAATTTAAAGTATAGGAGATAGAAATTCTAAATATGGCGCTATAGAAAAAGTACCGTAAGGGAACGATGAAAG-AGAAAGTCAAAGTACAAAAAAGCAAAGATTAACCCTTGTACCTTTTGCATAATGAGTTAACGAGCAAAAAACTTAACAAAGCGAACTTTAGCTAAGTAACCCGAAACCAGACGAGCTACTTACGGACAGTTTACCAGAACCAACTCATCTATGTGGCAAAATAGTGAGAAGATCCATAAGTAGAGGTGACACGCCTAACGAGCCTGGTGATAGCTGGTTGTCCAGGAAATGAATCTTAGTTCAGCTTTAAAGATACC-AAAAATACAAACAGATCCCAC-TGTATCTTTAAAAGCTAGTCTAAAAGGGTACAGCCTTTTAGAAACGGGTACAACCTTCACTAGAGAGTAAAATTTAACAACACCATAGTAGGCCTAAAAGCAGCCATCAATTAAGAAAGCGTTAAAGCTCAACAATAACAACGATATTGATCCCAGCAG-TAAACAATCAACTCCTAGCCATAATACTGGACTATTCTATAACAAAATAGAAGCAATAATGTTAATATGAGTAACAAGAAATATTTTCTCCCCGCACAAGTTTAAATCAGTACCTGATAGTATACTGATTATTAACAGTAGATCAATATAACCCAACAATTAATAGCTTATCAATCTTACTGTTAATCCGACACAGGAGTGCACTCAGGAAAGATTCAAAGAAGTAAAAGGAACTCGGCAAACACAAACCCCGCCTGTTTACCAAAAACATCACCTCCAGCATTCCCAGTATTGGAGGCACTGCCTGCCCAGTGAC-AAACGTTAAACGGCCGCGGTATTCTGACCGTGCAAAGGTAGCATAATCATTTGTTCTCTAAATAAGGACTTGTATGAATGGCCACACGAGGGTTTTACTGTCTCTTACTTCCGATCAGTGAAATTGACCTCCCCGTGAAGAGGCGGGGATGAACTAACAAGACGAGAAGACCCTATGGAGCTTCAACTAACTAATCCAAAG-AAAACAAACTCAATCACCAAGAGATAAAAACACTCTTTATGGGTTAGCAGTTTCGGTTGGGGTGACCTCGGAGAATAAAAAATCCTCCGAGCGATTTTAAAGACTAGACCTACAAGTCAAACCAAATTATCGCTTATTGATCCAAATATTTGATCAACGGAACAAGTTACCCTAGGGATAACAGCGCAATCCTATTCAAGAGTCCATATCGACAATAGGGTTTACGACCTCGATGTTGGATCAGGACATCCCGATGGTGCAGCCGCTATCAAAGGTTCGTTTGTTCAACGATTAAAGTCCTACGTGATCTGAGTTCAGACCGGAGCAATTCAGGTCGGTTTCTATCTGTTATGTATTTCTCCCAGTACGAAAGGACAAGAGAAATGGGGCCAACTTCAATAAAGCGCCCCAGACCAATTAATGACCTTATCTCAATTAACCTCACAGACAACTCCCGCCCTAGAAAAGGGCCCAGTTAAGGTGGCAGAGCCCGGTAATTGCGTAAAACTTAAACCTTTATACTCAGAGATTCAAATTCTCTCCTTAACAAATGTTCATAATTAATACCCTTATACTAATCATCCCCATCCTCCTAGCCGTAGCCTTCCTTACACTAGTCGAACGAAAAATCCTAGGCTACATACAATTTCGAAAAGGCCCAAATGTCGTAGGCCCGTACGGCCTACTTCAACCCATCGCCGATGCAATTAAACTTTTCACTAAAGAACCCTTACGACCCGCCACATCCTCTATTTCAATATTCATTCTAGCACCCATTCTAGCCCTAAGCCTAGCCCTAACCATATGAATTCCCCTGCCCATGCCCTACCCACTCATTAACATAAACTTAGGAGTCCTTTTTATATTAGCCATGTCAAGCCTAGCCGTATACTCAATCCTCTGATCAGGCTGAGCTTCCAACTCAAAATACGCCCTCATCGGAGCCCTACGAGCAGTAGCACAAACAATCTCATATGAAGTAACACTAGCAATTATCCTATTATCAGTATTACTAATAAACGGATCCTTCACTCTTTCCACATTAATTATCACACAAGAACAAATATGACTAATCTTCCCAGCATGACCCCTAGCAATAATATGATTTATCTCAACACTAGCAGAAACAAACCGAGCACCATTTGACCTCACCGAAGGAGAATCAGAACTGGTCTCAGGCTTTAACGTGGAATACGCAGCAGGGCCCTTCGCCCTATTTTTTATAGCAGAATATGCTAACATCATCATAATAAATGTCTTCACAACAACCCTATTCCTGGGAGCATTTCACAGCCCGTACATACCAGAACTTTACACTATCAACTTTACCATTAAATCTTTACTACTCACAATTACCTTCTTATGAATTCGAGCATCCTACCCGCGATTCCGCTATGACCAATTAATACACTTATTATGAAAAAACTTTCTGCCCCTAACACTAGCCCTATGCATATGGCACGTCTCCATGCCCATTCTCCTATCAGGCATCCCCCCGCAAACATAAGAAATATGTCTGACAAAAGAGTTACTTTGATAGAGTAAATAATAGAGGTCTAAACCCTCTTATTTCTAGAACTATAGGAATTGAACCTAATCCTAAGAACCCAAAACTCTTCGTGCTCCCAATTACACCAAATTCTAACAGTAAGGTCAGCTAATTAAGCTATCGGGCCCATACCCCGAAAATGTTGGTTCATATCCTTCCCATACTAATAAACCCAATTATCTCTATTATCATCCTAACAACCATCATATTCGGAACCATTATCGTTATAATTAGCTCACACTGATTACTCATCTGAATTGGATTCGAGATAAATACACTTGCTATTATCCCCATTATAAWAAAAAAATATAMCCCACGAGCCACAGAAGCATCAACCAAATATTTCCTAACTCAATCAACAGCTTCCATACTACTAATAATAGCTGTTATCATCAACTTAATATCCTCCGGCCAATGAACTGTAATAAAACTGTTTAACCCAACAGCCTCCATACTCATAACAATAGCCCTCACTATAAAATTAGGAATAGCTCCTTTCCACTTCTGAGTCCCAGAAGTAACACAAGGCATCTCCCTGCACTCAGGCCTAATTCTACTTACATGACAAAAACTAGCACCCATATCAGTACTCTACCAAATCTCCCCATCCATTAACCTAAACCTAATCATAACCCTATCAATCCTATCAATCATGGTAGGAGGCTGGGGAGGACTAAATCAAACCCAACTACGAAAAATTATAGCCTACTCATCAATCGCCCACATGGGCTGAATAACAGCAGTACTACCATACAACCCCACTATAACATTACTAAACTTAATCATCTACATCATCATAACCACCGCCATATTTACACTATTTATAGCCAACTCAACCACAACTACCTTATCACTATCCCATACATGAAATAAAGCACCTATCATAACTGCCTTAGCCCTCATTACCCTTCTATCAATAGGAGGACTCCCCCCACTTTCAGGGTTTATACCAAAATGAATGATCATCCAAGAGATAACAAAAAACGATAATATTATCCTACCCACCCTCATGGCAATCACAGCACTATTAAACCTATATTTCTACATACGACTTACCTACTCTACCGCACTTACAATATTTCCCTCCACAAATAACATAAAAATAAAATGACAGTTTTCTATCACAAAACAAATAACCCTCCTACCAACAATAGTAGTATTATCCACTATACTTCTACCACTCACACCAATCCTATCAGTCCTAGAATAGGAGTTTAGGTTAAACAGACCAAGAGCCTTCAAAGCCCTAAGCAAGTATAATTTACTTAATTCCTGACAAGGACTGCAAGACTATATCTTACATCAGCTGAATGCAAACCAACCACTTTAATTAAGCTAAGTCCTCACTAGATTGGTGGGCTCCACCCCCACGAAACTTTAGTTAACAGCTAAACACCCTAAACAACTGGCTTCAATCTACTTCYCCCGCCGCGAGAAAAAAAAGGCGGGAGAAGCCCCGGCAGAATTGAAGCTGCTTCTTCGAATTTGCAATTCAATATGTTAATTCACTACAGAGCTTGGTAAAAAGAGGAATTAAACCTCTGTCCTTAGATTTACAGTCTAATGCTTCACTCAGCCATCTTACCCATGTTCATCAACCGCTGACTATTTTCAACTAACCATAAAGATATCGGCACCCTATACCTCCTATTCGGTGCTTGAGCTGGCATGGTAGGGACCGCCCTAAGCCTACTAATTCGCGCTGAGTTAGGCCAACCTGGAACCTTACTTGGGGATGACCAGATCTACAACGTAGTCGTAACCGCACATGCATTCGTAATAATTTTCTTTATAGTAATACCCATTATAATTGGAGGGTTTGGCAACTGATTAGTTCCTTTAATAATTGGAGCCCCCGACATGGCATTCCCTCGAATAAACAATATAAGCTTTTGACTGCTTCCCCCTTCCTTTCTGTTACTCCTAGCATCCTCTATGGTTGAAGCAGGAGCAGGAACAGGCTGAACCGTATACCCCCCTCTAGCAGGCAACCTAGCCCATGCAGGAGCCTCAGTGGATCTCACCATTTTCTCTCTACACCTAGCAGGTGTTTCCTCAATTCTAGGGGCCATCAACTTTATTACAACAATTATTAACATAAAACCCCCTGCAATAACACAATATCAAACACCCTTATTCGTGTGATCCGTATTAATTACTGCCGTATTACTACTCCTATCACTCCCTGTACTAGCAGCCGGCATTACAATACTACTAACGGACCGAAATCTAAATACTACCTTCTTTGATCCAGCAGGAGGAGGAGATCCTATCCTATATCAGCACCTATTCTGATTTTTTGGCCACCCTGAAGTATATATTCTTATTCTACCCGGATTCGGAATAATTTCTCACATCGTGACCTATTATTCAGGGAAAAAAGAACCATTCGGGTACATGGGAATAGTATGAGCTATAATATCAATCGGGTTCCTAGGGTTTATCGTATGGGCTCATCACATATTTACAGTCGGCATAGACGTCGATACACGAGCCTACTTCACATCAGCCACCATAATTATTGCTATCCCAACCGGAGTAAAAGTCTTCAGCTGATTAGCAACACTTCATGGGGGTAACATTAAATGATCTCCCGCTATAATATGAGCCCTAGGCTTCATTTTCCTCTTCACAGTTGGGGGCCTAACCGGAATTGTCCTAGCCAATTCTTCCCTCGACATTGTTCTTCACGATACATATTATGTAGTCGCACATTTCCACTACGTATTATCAATAGGAGCCGTATTCGCTATCATAGGAGGGTTCGTACATTGATTTCCCTTATTCTCAGGTTATACTCTAAACATAACATGAGCCAAAATCCACTTCGCAATTATATTTGTAGGCGTAAACATAACTTTCTTCCCACAACATTTCTTAGGCTTATCTGGCATGCCACGACGATACTCTGATTACCCAGACGCATACACAATATGAAACACTATCTCATCTATGGGTTCATTTATTTCACTAACAGCGGTAATACTAATAGTTTTCATCATCTGAGAGGCATTCGCATCCAAACGGGAAGTCCTAACTGTGGACCTAACTACAACAAATCTAGAGTGACTAAACGGATGTCCCCCACCATATCACACATTTGAAGAACCCACATATGTCAACCTAAAATAAGAAAGGAAGGAGTCGAACCCCCTACAATTGGTTTCAAGCCAACACCATAACCACTATGTCTTTCTCAATT-ACGAGAGGTTAGTAAAACATTACATAATCTTGTCAAGATTAAATTACAGGTGAAAGTCCCGTACATCTCATATGGCATACCCCATACAACTAGGATTTCAAGATGCAACATCACCTATCATAGAAGAACTGTTACATTTCCACGACCATACACTAATGATCGTCTTTCTGATTAGCTCATTGGTACTTTATATTATCTCGCTAATATTAACAACAAAATTAACTCATACTAGTACTATAGATGCACAAGAAGTAGAGACAATCTGAACCATCCTACCAGCTATTATCTTGATTATAATCGCCCTCCCGTCTTTACGAATTCTATACATAATGGACGAAATCAACAACCCATCTCTTACAGTAAAAACTATAGGACATCAGTGATACTGAAGCTACGAATACACGGATTATGAAGACCTAAGCTTCGACTCCTATATAATTCCAACATCAGAATTAAAACCAGGGGAACTGCGACTACTAGAAGTAGACAATCGAGTCGTGTTACCCATAGAAATAACAATTCGAATACTAATCTCTTCCGAAGACGTATTGCACTCATGAGCAGTGCCCTCTTTAGGACTGAAAACGGACGCAATTCCAGGCCGCCTAAACCAAACAACCCTTATATCAACCCGACCAGGACTATACTACGGTCAATGCTCAGAAATCTGTGGGTCAAATCACAGCTTTATGCCAATTGTCCTCGAACTAGTCCCACTAGAATATTTTGAAAAATGATCTGCATCAATACTATAAAATCATCAAGAAGCTATGTCAGCGTTAACCTTTTAAGTTAAAGATCGGGGGTAT---AACTCTCCTTGATGACATGCCACAACTAGATACATCAACATGACTTACAATAATCCTGTCTATATTCCTAGTCCTTTTCATCATTTTCCAATTAAAAATCTCAAAACATAACTTCTACCACAACCCAGAACCAACATCAATGAAAATACCAAAGCAAGACAACCCCTGAGAAACAAAATGAACGAAAATCTATTTGCCTCTTTCATTACCCCTATAATTCTAGGCCTCCCCCTTGCCACCCTAATTGTCTTATTTCCCAGCTTACTATTCCCTACATCAGATCGCCTAATTAACAATCGCCTCATCTCTCTCCAACAATGAATTCTCCAACTCGTATCAAAGCAAATAATAAACATTCACAATACCAAAGGACAAACATGAACATTAATACTAATATCCCTAATTTTGTTTATTGCATCAACAAATCTACTAGGCCTGTTACCCCACTCATTTACACCAACTACACAACTATCAATAAACTTAGGCATGGCTATTCCCTTATGAGCAGGGGCTGTAATTACAGGTTTTCGCAGTAAAACTAAAGCATCACTTGCCCATTTCTTACCACAAGGAACACCAACCCCACTAATCCCAATACTAGTAATTATTGAGACTATTAGTCTTTTTATCCAACCAATAGCCCTTGCTGTACGACTAACAGCTAACATCACAGCAGGCCACCTACTAATTCACTTAATTGGAGGAGCCACCCTCGCACTAATGAGTATCAACACCGCAACAGCCCTTATTACATTTATTATCCTGATTCTACTAACAGTCCTCGAATTTGCAGTAGCTATCATTCAAGCTTATGTATTTACTCTCTTAGTTAGCCTATACCTGCATGATAACACATAATGACACACCAAACGCATGCTTACCACATAGTAAACCCAAGCCCCTGACCCCTTACAGGAGCACTATCTGCCCTCCTAATAACATCTGGCTTAATTATATGGTTCCACTTCAATTCAACAACCCTGTTAATGCTCGGCCTAACAACAAACACACTAACAATATATCAATGATGACGAGATATTATCCGAGAGAGTACATTTCAAGGCCACCATACTCCTGCCGTCCAAAAAGGCCTTCGCTACGGAATAATCTTATTTATCATCTCAGAAGTTTTATTCTTTACCGGATTTTTCTGAGCTTTTTATCACTCAAGTCTTGCTCCCACACCCGAACTAGGCGGCTGTTGACCCCCGACAGGCATTCACCCACTCAATCCCCTAGAAGTCCCACTACTCAACACTTCTGTTCTCTTAGCCTCAGGAGTCTCAATTACCTGAGCCCACCATAGCCTCATAGAAGGAAACCGCAATAACATATTACAAGCCCTATTCATCACTATTGCCCTAGGTGTCTACTTCACACTACTGCAAGCCTCAGAATATTATGAAGCACCTTTTACTATCTCAGATGGAGTCTATGGCTCAACCTTCTTCGTAGCCACGGGATTCCACGGCCTCCATGTAATCATTGGATCCACCTTCTTAATCGTCTGCTTCTTCCGCCAACTAAAATTCCACTTTACCTCTAGCCACCACTTTGGCTTTGAAGCTGCTGCCTGATATTGACATTTCGTAGACGTAGTATGACTTTTCCTCTATGTCTCTATCTATTGATGAGGATCATATTCTTTTAGTATCAACCAGTACAACTGACTTCCAATCAGTTAGTTTCGGTCTAATCCGAAAAAGAATAATAAACCTTGTAGTAGCCCTTCTAACCAACCTCACACTAACTACACTACTCGTCATCATTGCATTCTGACTTCCCCAGTTAAATGTGTACTCAGAAAAAACAAGCCCATACGAGTGCGGATTTGATCCCATGGGATCCGCCCGCCTCCCTTTCTCTATAAAATTTTTCCTAGTAGCCATTACATTCCTCCTTTTCGACTTAGAAATTGCATTACTCCTACCACTACCATGAGCCTCACAAACAACTAACCTAAACACAATACTCACCATAGCCCTCCTCCTAATCTTCCTACTAGCTGCCAGCCTGGCCTATGAATGAACCCAAAAAGGATTAGAGTGAACTGAATATGGTACTTAGTTTAAAACAAAAATAAATGATTTCGACTCATTAGATTATGATTAAACTCATAATTACCAAATGTCCCTCGTACATATAAACATCATAATAGCATTTGCAGTATCTCTTACAGGACTACTAATATATCGATCCCACCTAATATCCTCCCTTTTATGCCTAGAAGGAATGATATTATCCCTATTCATTATGGCCACCCTAACAATCCTAAACTCACACTTCACCCTGGCCAGCATGATACCCATCATTCTACTGGTATTCGCAGCTTGTGAAGCAGCACTGGGTCTATCCCTACTAGTAATGGTATCAAACACATATGGTACTGATTACGTACAAAACCTCAACTTATTACAATGCTAAAATACATTATCCCCACAATAATGCTTATACCCCTAACCTGATTATCAAAAAATAACATACTATGAATTAACCCCACACTTCACAGCCTACTAATTAGCCTCACAAGTCTGCTCCTTATAAACCAATTCAACGATAATAGTCTCAATTTTTCACTGATCTTCTTTTCTGATCCTTTATCCATACCACTGCTGATTCTTACTATATGACTCCTCCCTCTAATGCTGATAGCCAGCCAACACCACCTATCAAAAGAAAACCTAACTCGAAAAAAACTATATATCTCTATACTAATTCTATTACAATTATTCCTAATCATAACATTCACTGCTACAGAGCTAATCTTCTTTTACATCCTATTCGAAGCCACACTAATTCCAACACTCATCATTATTACCCGATGAGGAAATCAAACAGAACGTCTAAACGCCGGTCTTTACTTCCTGTTTTACACACTAGCAGGATCCCTACCCCTACTAATTGCACTGATCTATGTTCAAAACACAATAGGGTCCCTAAACTTCCTAATCCTCCAATATTGAGTCCAACCAATATTCAACTCCTGATCCAACGTTTTCACGTGGCTAGCGTGCATAATAGCCTTCATAGTAAAAATACCACTATATGGCCTCCACCTTTGACTGCCTAAAGCCCATGTAGAAGCTCCCATTGCAGGCTCTATAGTCCTAGCAGCAATTTTACTAAAACTAGGAGGATATGGCATATTACGAATTACATTAATTCTAAGCCCAATAACCAACTTCATAGCATATCCTTTTATTATACTATCTCTATGAGGCATAATCATGACTAGCTCAATTTGTCTCCGCCAAACGGACCTAAAATCACTCATTGCATACTCCTCCGTCAGCCACATAGCACTTGTTATCGTGGCTATTCTTATCCAAACACCTTTAAGTTATACAGGAGCCATCGCTCTAATGATTGCCCATGGTCTTACATCCTCTATGCTCTTCTGCCTAGCAAACTCTAACTACGAACGAATCCACAGCCGCACAATAATTCTAGCCCGCGGCTTACAAACACTCCTCCCACTCATAGCAACCTGATGACTCCTAGCGAGCCTAACCAACCTAGCTCTACCCCCAACAATTAACCTGATCGGAGAATTATTCGTAGTAATATCAACCTTCTCGTGATCCAACGCTACAATTATCTTAGTAGGACTTAACATAGTAATCACCGCCCTATACTCCCTCTACATATTAATTACAACACAACGAGGCAAATATACTCACCATATTAACAACATCTCACCTTCCTTTACACGAGAGAATGCACTCATATCACTACACATACTACCACTACTACTACTATCCTTAAACCCAAAGATTATCCTAGGCCCTTTGTACTGTAAATATAGTTT-AAAAAAACGCTAGACTGTGAATCTAACAATAGAAGCCCATTGCCTTCTTATTTACCGAAAAAGTATGCAAGAACTGCTAATTC-TGCGCCTCCATGCCTAACAACATGGCTTTTTCAAACTTTTAAAGGATAGCAGTTATCCGTTGGTCTTAGGAATCAAAAAATTGGTGCAACTCCAAATAAAAGTAATAAACATATTCTCCTCCTTCACATTAACAACTCTATTTCTACTAACCATGCCCATCATAATAGCAAGCCCCAATACCCACAAAACCTCCAACTACCCATTCTACGTAAAAACAACTATTTCATATGCCTTCATCACCAGTATAATCCCCACAATAATATTCATCCACACAGGACAAGAAATAATTATCTCAAACTGACACTGATTAACTATTCAAACCCTCAAACTATCACTCAGCTTCAAAATAGACTACTTCTCAATAATATTTGTCCCAGTAGCACTATTCGTCACATGATCCATCATAGAATTCTCAATATGATACATACACTCAGACCCCAACATTAACCAATTTTTCAAATATCTACTCCTATTCCTCATTACTATGCTAATCCTTGTCACCGCAAACAACCTCTTTCAACTATTCATCGGCTGAGAAGGAGTCGGAATCATATCATTCCTACTCATTGGATGATGATACGGACGAGCAGATGCAAACACAGCGGCCCTACAAGCAATCCTGTATAACCGCATTGGCGACATTGGATTTATCCTAGCAATAGCATGATTCCTAGCTAACCTCAATACCTGAGACCTCCAACAAATCTTTATACTAAAACCAAATGATTCAAATCTACCCCTAATAGGCCTAGTACTTGCTGCAACAGGAAAATCCGCACAATTCAGCCTACACCCATGACTACCCTCCGCAATAGAAGGTCCAACCCCTGTCTCAGCATTACTTCACTCAAGCACAATAGTAGTAGCAGGCATTTTTCTATTAATCCGTTTCTACCCACTAACAGAAAACAACAAATTTGCCCAATCCGTTATATTATGTCTAGGAGCTATCACCACATTATTCACAGCAATATGTGCCCTCACCCAAAATGATATCAAAAAAATCATTGCCTTTTCCACATCCAGCCAACTAGGCCTTATAATAGTAACAATCGGCATTAACCAACCCTACCTGGCATTCCTTCATATCTGTACTCACGCCTTTTTCAAAGCTATGCTATTTATATGCTCTGGCTCTATTATTCATAGCCTAAACGACGAGCAGGACATCCGAAAAATAGGAGGCCTATTCAAAGCAATACCATTTACCACAACAGCCCTCATTATTGGCAGCCTCGCACTCACAGGAATACCTTTCCTTACCGGATTCTACTCCAAAGACCTAATCATTGAATCTGCCAACACGTCTTATACCAACGCCTGAGCCCTTCTAATAACACTAATCGCCACCTCTTTCACAGCCATCTACAGCACACGCATCATTTTCTTTGCACTACTTGGACAACCTCGATTCTCAACCCTTATCTCCATTAACGAAAATAACCCCTTCCTATTAAATTCAATCAAACGCCTGCTGATTGGAAGCCTTTTCGCAGGATTCATTATCTCCAACAATATTCCCCCAACAACAATCCCTCAAATAACCATACCCTACTACCTAAAAATAACAGCCCTAGCAATCACAATCTTAGGTTTTATCCTAGCACTAGAAATTAACAACATAACCCACAACCTAAAATTCAACCACCCATCAAACGCCTTTAAATTCTCCAACCTACTAGGTTATTACCCCACAATTATACACCGCCTAACTCCCTATATAAACCTAACAATAAGCCAAAAATCAGCATCCTCTCTCCTAGATCTGATCTGACTGGAAGCCATCCTACCAAAAACCATCTCATCTATCCAAATAAAAGCATCCGTTATAATTACAAACCAAAAAGGCCTAATCAAGTTATATTTCCTCTCTTTCCTAATCACCATCCTTATCAGCATGATCCTACTTAATTTCCACGAGTAATCTCTATAATAACCACAACACCAATCAACAAAGATCAACCAGTTACAATAACTAGTCAAGTACCATAACTATACAAAGCCGCAATTCCTATAGCTTCCTCACTAAAAAACCCGGAATCCCCAGTATCATAAATGACTCAATCCCCCAACCCATTAAACTTAAACACAATTTCAACCTCTTCATCTTTTAGCACATAATAAACCATCAAAAACTCTATCAACAACCCAGTGATAAACGCTCCTAAAACAACCTTACTAGAAACCCAAACTTCAGGATACTGCTCAGTAGCCATAGCCGTTGTATAGCCAAAAACCACTATCATTCCTCCTAAATAAATTAAAAAGACCATCAACCCCAAAAAAGACCCACCAAAATTCAACACAATACCACACCCAACCCCACCACTCACAATTAACCCTAACCCCCCATAAATAGGTGAAGGTTTCGAAGAAAACCCCACAAAACCAATCACAAAAATAATACTCAAAATTAATACAATGTATATTATCATTATTCTCGCATGGAATCTAACCACGACTAATGATATGAAAAACCATCGTTGTCATTCAACTACAAGAACATCAATGATCAATATCCGAAAAACTCACCCACTGATAAAAATTGTAAACAACGCATTCATTGACCTCCCAACCCCACCAAATATCTCATCGTGATGAAACTTCGGCTCCCTCCTAGGTATCTGCTTAATTCTACAAATCCTGACGGGCCTATTCCTAGCAATACACTACACATCCGACACGATAACAGCATTCTCCTCTGTCACTCATATTTGCCGAGATGTCAACTACGGCTGAATCATTCGATACATACATGCAAACGGGGCATCAATATTCTTCATCTGCCTATTCATGCATGTAGGACGAGGCCTCTATTACGGATCATACACCTTCCTAAAAACATGAAACATCGGAGTAATTCTCTTATTCACAACAATAGCTACAGCATTCATAGGCTATGTCCTGCCATGAGGACAAATATCATTCTGAGGAGCAACAGTCATCACTAATCTCCTCTCAGCAATCCCATATATCGGCACAAACCTAGTCGAATGAATCTGAGGGGGATTCTCCGTAGACAAAGCAACCCTCACCCGATTCTTTGCTTTCCACTTTATTCTCCCTTTTATCATTACTGCCCTCGCCATAGTACACCTACTCTTTCTTCACGAAACAGGCTCCAACAACCCCACAGGAATTTCATCAGACGCAGACAAAATCCCGTTCCATCCTTACTATACTATTAAAGACATCCTAGGTGCCCTACTACTAATCTTAGCCCTCATATTACTAGTACTGTTCGCACCCGACCTACTTGGAGACCCAGATAACTACACCCCAGCAAACCCACTCAATACACCCCCTCACATCAAGCCCGAATGATATTTCTTATTTGCATACGCAATCCTCCGATCAATTCCCAACAAACTAGGAGGAGTTCTAGCCCTAATCTTCTCAATTCTAATTCTAGTACTTATACCTGCACTCCATACATCCAAACAACGAAGCATGATATTCCGGCCAATCAGCCAATGTATCTTCTGAATCTTAGTGGCAGACTTACTAACACTCACATGAATTGGAGGACAACCAGTTGAACACCCATATATTATTATCGGACAATTAGCATCTATCATATACTTCCTACTCATCCTAGTGCTAATACCAATGGCCGGTTCTATCGAAAACAAACTCCTAAAATGAAGACAAGTCTTTGTAGTACACTGAATACACTGGTCTTGTAAGCCAGAGAAGGAGAGCAAC--ACCTCCCTAAGACTCAAGGAAGAAGCTATAGCCACACTATCAACACCCAAAGCTGAAGTTCTATTTAAACTATTCCCTG
SB2027    GTTAATGTAGCTTAAA---TAAAGCAAGGCACTGAAAATGCCTAGATGAGTACATCATACTCCATAAACATATAGGTTTGGTCCCAGCCTTCCTGTTAGCTCTCAATAGACCTACACATGCAAGCATCCACGCCCCGGTGAGAATGCCCTCTAAGTCAACCAGACTATGAGGAGCGGGTATCAAGCACACTACTAGTAGCTCATGACACCTTGCTTAGCCACACCCCCACGGGAAACAGCAGTGATAAAAATTAAGCCATGAACGAAAGTTTGACTAAGCCATATTGACTAGGGTTGGTAAATCTCGTGCCAGCCACCGCGGTCATACGATTAACCCAAGTTAACAGGAATACGGCGTAAAACGTGTTAAAGCGCCACATCAAATAGAGTTGAGTTTTAATTAAACTGTAAAAAGCCATAATTATAATAAAAATAAACGACGAAAGTAACTCTACAACAGCTGACACACTATAGCTAAGACCCAAACTGGGATTAGATACCCCACTATGCTTAGCCCTAAACATAAATAATTATAAAAACAAAATTATTCGCCAGAGTACTACCGGCAACGGCCCAAAACTCAAAGGACTTGGCGGTGCTTTATACCCTTCTAGAGGAGCCTGTTCTGTAATCGATAAACCCCGATAAACCTCACCAATCCTTGCTAATACAGTCTATATACCGCCATCTTCAGCAAACCCTAAAAAAGGAATAAAAGTAAGCATAATCATTACACATAAAAACGTTAGGTCAAGGTGTAACCTATGGAATGGGAAGAAATGGGCTACATTTTCTAATTCAAGAAAACCCACACGAAAGTTATTATGAAACTAATAACCAAAGGAGGATTTAGCAGTAAGCTAAGAATAGAGTGCTTAGCTGAACCAGGCCATGAAGCACGCACACACCGCCCGTCACCCTCCTCAAGTAA-TTAC-ATGCACCTAAACTTATTACACGCACCAACAATATGAGAGGAGACAAGTCGTAACAAGGTAAGCATACTGGAAAGTGTGCTTGGACAAACCAAAACATAGCTTAAATAAAGCATCTAGTTTACACCTAGAAGATTTCATACCATATGAATGTTTTGAACCACACCTAGCCCAAACTTCCAC-TTTCTAGTATAACAACCAGAACAAAATAAAATAAAACATTTATTTCAATTTAAAGTATAGGAGATAGAAATTCTAAATATGGCGCTATAGAAAAAGTACCGTAAGGGAACGATGAAAG-AGAAAGTCAAAGTACAAAAAAGCAAAGATTAACCCTTGTACCTTTTGCATAATGAGTTAACGAGCAAAAAACTTAACAAAGCGAACTTCAGCTAAGTAACCCGAAACCAGACGAGCTACTTACGGACAGTTTACCAGAACCAACTCATCTATGTGGCAAAATAGTGAGAAGATCCATAAGTAGAGGTGACACGCCTAACGAGCCTGGTGATAGCTGGTTGTCCAGGAAATGAATCTTAGTTCAGCTTTAAAGATACC-AAAAATACAAACAGATCCCAC-TGTATCTTTAAAAGCTAGTCTAAAAGGGTACAGCCTTTTAGAAACGGGTACAACCTTCACTAGAGAGTAAAATTTAACAACACCATAGTAGGCCTAAAAGCAGCCATCAATTAAGAAAGCGTTAAAGCTCAACAATAACAACGATATTGATCCCAGCAG-TAAACAATCAACTCCTAGCCATAATACTGGACTATTCTATAACAAAATAGAAGCAATAATGTTAATATGAGTAACAAGAAATATTTTCTCCCCGCACAAGTTTAAATCAGTACCTGATAGTATACTGATTATTAACAGTAGATCAATATAACCCAACAATTAATAGCTTATCAATCTTACTGTTAATCCGACACAGGAGTGCACTCAGGAAAGATTCAAAGAAGTAAAAGGAACTCGGCAAACACAAACCCCGCCTGTTTACCAAAAACATCACCTCCAGCATTCCCAGTATTGGAGGCACTGCCTGCCCAGTGAC-AAACGTTAAACGGCCGCGGTATTCTGACCGTGCAAAGGTAGCATAATCATTTGTTCTCTAAATAAGGACTTGTATGAATGGCCACACGAGGGTTTTACTGTCTCTTACTTCCGATCAGTGAAATTGACCTCCCCGTGAAGAGGCGGGGATGAACTAACAAGACGAGAAGACCCTATGGAGCTTCAACTAACTAACCCAAAG-AAAACAAACTCAATCACCAAGAGATAAAAACACTCTTTATGGGTTAGCAGTTTCGGTTGGGGTGACCTCGGAGAATAAAAAATCCTCCGAGCGATTTTAAAGACTAGACCTACAAGTCAAACCAAATTATCGCTTATTGATCCAAATATTTGATCAACGGAACAAGTTACCCTAGGGATAACAGCGCAATCCTATTCAAGAGTCCATATCGACAATAGGGTTTACGACCTCGATGTTGGATCAGGACATCCCGATGGTGCAGCCGCTATCAAAGGTTCGTTTGTTCAACGATTAAAGTCCTACGTGATCTGAGTTCAGACCGGAGCAATCCAGGTCGGTTTCTATCTGTTATGTATTTCTCCCAGTACGAAAGGACAAGAGAAATGGGGCCAACTTCAATAAAGCGCCCCAGACCAATTAATGACCTTATCTCAATTAACCTCACAGACAACTCCCGCCCTAGAAAAGGGCCCAGTTAAGGTGGCAGAGCCCGGTAATTGCGTAAAACTTAAACCTTTATACTCAGAGATTCAAATTCTCTCCTTAACAAATGTTCATAATTAATACCCTTATACTAATCATCCCCATCCTCCTAGCCGTAGCCTTCCTTACACTAGTCGAACGAAAAATCCTAGGCTACATACAATTTCGAAAAGGCCCAAATGTCGTAGGCCCGTACGGCCTACTTCAACCCATCGCCGATGCAATTAAACTTTTCACTAAAGAACCCTTACGACCCGCCACATCCTCTATTTCAATATTCATTTTAGCACCCATTCTAGCCCTAAGCCTAGCCCTAACCATATGAATTCCCCTGCCCATGCCCTACCCACTCATTAACATAAACTTAGGAGTCCTTTTTATATTAGCCATGTCAAGCCTAGCCGTATACTCAATCCTCTGATCAGGCTGAGCTTCCAACTCAAAATACGCCCTCATCGGAGCCCTACGAGCAGTAGCACAAACAATCTCATATGAAGTAACACTAGCAATTATCCTATTATCGGTATTACTAATAAACGGATCCTTCACTCTTTCCACATTAATTATCACACAAGAACAAATATGACTAATCTTCCCAGCATGACCCCTAGCAATAATATGATTTATCTCAACACTAGCAGAAACAAACCGAGCACCATTTGACCTCACCGAAGGAGAATCAGAACTGGTCTCAGGCTTTAACGTGGAATACGCAGCAGGGCCCTTCGCCCTATTTTTTATAGCAGAATATGCTAACATCATCATAATAAATGTCTTCACAACAACCCTATTCCTGGGAGCATTTCACAGCCCGTACATACCAGAACTTTACACTATCAACTTTACCATTAAATCTTTACTACTCACAATTACCTTCTTATGAATTCGAGCATCCTACCCGCGATTCCGCTATGACCAATTAATACACTTATTATGAAAAAACTTTCTGCCCCTAACACTAGCCCTATGCATATGGCACGTCTCCATGCCCATTCTCCTATCAGGCATCCCCCCGCAAACATAAGAAATATGTCTGACAAAAGAGTTACTTTGATAGAGTAAATAATAGAGGTCTAAACCCTCTTATTTCTAGAACTATAGGAATTGAACCTAATCCTAAGAACCCAAAACTCTTCGTGCTCCCAATTACACCAAATTCTAACAGTAAGGTCAGCTAATTAAGCTATCGGGCCCATACCCCGAAAATGTTGGTTCATATCCTTCCCATACTAATAAACCCAATTATCTCTATTATCATCCTAACAACCATCATATTCGGAACCATTATCGTTATAATTAGCTCACACTGATTACTCATCTGAATTGGATTCGAGATAAATACACTTGCTATTATCCCCATTATAATAAAAAAATATAMCCCACGAGCCACAGAAGCATCAACCAAATATTTCCTAACTCAATCAACAGCTTCCATACTACTAATAATAGCTGTTATCATCAACTTAATATCCTCCGGCCAATGAACTGTAATAAAACTGTTTAACCCAACAGCCTCCATACTCATAACAATAGCCCTCACTATAAAATTAGGAATAGCTCCTTTCCACTTCTGAGTCCCAGAAGTAACACAAGGCATCTCCCTGCACTCAGGCCTAATTCTACTTACATGACAAAAACTAGCACCCATATCAGTACTCTACCAAATCTCCCCATCCATTAACCTAAACCTAATCATAACCCTATCAATCCTATCAATCATGGTAGGAGGCTGGGGAGGACTAAATCAAACCCAACTACGAAAAATTATAGCCTACTCATCAATCGCCCACATGGGCTGAATAACAGCAGTACTACCATACAACCCCACTATAACATTACTAAACTTAATCATCTACATCATCATAACCACCGCCATATTTACACTATTTATAGCCAACTCAACCACAACTACCTTATCACTATCCCATACATGAAATAAAGCACCTATCATAACTGCCTTAGCCCTCATTACCCTTCTATCAATAGGAGGACTCCCCCCACTTTCAGGGTTTATACCAAAATGAATGATTATCCAAGAGATAACAAAAAACGATAATATTATCCTACCCACCCTCATGGCAATCACAGCACTATTAAACCTATATTTCTACATACGACTTACCTACTCTACCGCACTTACAATATTTCCCTCCACAAATAACATAAAAATAAAATGACAGTTTTCTATCACAAAACAAATAACCCTCCTACCAACAATAGTAGTATTATCCACTATACTTCTACCACTCACACCAATCCTATCAGTCCTAGAATAGGAGTTTAGGTTAAACAGACCAAGAGCCTTCAAAGCCCTAAGCAAGTATAATTTACTTAATTCCTGACAAGGACTGCAAGACTATATCTTACATCAGCTGAATGCAAACCAACCACTTTAATTAAGCTAAGTCCTCACTAGATTGGTGGGCTCCACCCCCACGAAACTTTAGTTAACAGCTAAACACCCTAAACAACTGGCTTCAATCTACTTCTCCCGCCGCGAGAAAAAAAAGGCGGGAGAAGCCCCGGCAGAATTGAAGCTGCTTCTTTGAATTTGCAATTCAATATGTTAATTCACTACAGAGCTTGGTAAAAAGAGGAATTAAACCTCTGTCCTTAGATTTACAGTCTAATGCTTCACTCAGCCATCTTACCCATGTTCATCAACCGCTGACTATTTTCAACTAACCATAAAGATATCGGCACCCTATACCTCCTATTCGGTGCTTGAGCTGGCATGGTAGGGACCGCCCTAAGCCTACTAATTCGCGCTGAGTTAGGCCAACCTGGAACCTTACTTGGGGATGACCAGATCTACAACGTAGTCGTAACCGCACATGCATTCGTAATAATTTTCTTTATAGTAATACCCATTATAATTGGAGGGTTTGGCAACTGATTAGTTCCTTTAATAATTGGAGCCCCCGACATGGCATTCCCTCGAATAAACAATATAAGCTTTTGACTGCTTCCCCCTTCCTTTCTGTTACTCCTAGCATCCTCTATGGTTGAAGCAGGAGCAGGAACAGGCTGAACCGTATACCCCCCTCTAGCAGGCAACCTAGCCCATGCAGGAGCCTCAGTGGATCTCACCATTTTCTCTCTACACCTAGCAGGTGTTTCCTCAATTCTAGGGGCCATCAACTTTATTACAACAATTATTAACATAAAACCCCCTGCAATAACACAATATCAAACACCCTTATTCGTGTGATCCGTATTAATTACTGCCGTATTACTACTCCTATCACTCCCTGTACTAGCAGCCGGCATTACAATACTACTAACGGACCGAAATCTAAATACTACCTTCTTTGATCCAGCAGGAGGAGGAGATCCTATCCTATATCAGCACCTATTCTGATTTTTTGGCCACCCTGAAGTATATATTCTTATTCTACCCGGATTCGGAATAATTTCTCACATCGTGACCTATTATTCAGGGAAAAAAGAACCATTCGGGTACATGGGAATAGTATGAGCTATAATATCAATCGGGTTCCTAGGGTTTATCGTATGGGCTCATCACATATTTACAGTCGGCATAGACGTCGATACACGAGCCTATTTCACATCAGCCACCATAATTATTGCTATCCCAACCGGAGTAAAAGTCTTCAGCTGATTAGCAACACTTCATGGGGGTAACATTAAATGATCTCCCGCTATAATATGAGCCCTAGGCTTCATTTTCCTCTTCACAGTTGGGGGCCTAACCGGAATTGTCCTAGCCAATTCTTCCCTCGACATTGTTCTTCACGATACATATTATGTAGTCGCACATTTCCACTACGTATTATCAATAGGAGCCGTATTCGCTATCATAGGAGGGTTCGTACATTGATTTCCCTTATTCTCAGGTTATACTCTAAACATAACATGAGCCAAAATCCACTTCGCAATTATATTTGTAGGCGTAAACATAACTTTCTTCCCACAACATTTCTTAGGCTTATCTGGCATGCCACGACGATACTCTGATTACCCAGACGCATACACAATATGAAACACTATCTCATCTATGGGTTCATTTATTTCACTAACAGCGGTAATACTAATAGTTTTCATCATCTGAGAGGCATTCGCATCCAAACGGGAAGTCCTAACTGTGGACCTAACTACAACAAATCTAGAGTGACTAAACGGATGTCCCCCACCATATCACACATTTGAAGAACCCACATATGTCAACCTAAAATAAGAAAGGAAGGAGTCGAACCCCCTACAATTGGTTTCAAGCCAACACCATAACCACTATGTCTTTCTCAATT-ACGAGAGGTTAGTAAAACATTACATAATCTTGTCAAGATTAAATTACAGGTGAAAGTCCCGTACATCTCATATGGCATACCCCATACAACTAGGATTTCAAGATGCAACATCACCTATCATAGAAGAACTGTTACATTTCCACGACCATACACTAATGATCGTCTTTCTGATTAGCTCATTGGTACTTTATATTATCTCGCTAATATTAACAACAAAATTAACTCATACTAGTACTATAGATGCACAAGAAGTAGAGACAATCTGAACCATCCTACCAGCTATTATCTTGATTATAATCGCCCTCCCGTCTTTACGAATTCTATACATAATGGACGAAATCAACAACCCATCTCTTACAGTAAAAACTATAGGACATCAGTGATACTGAAGCTACGAATACACGGATTATGAAGACCTAAGCTTCGACTCCTATATAATTCCAACATCAGAATTAAAACCAGGGGAACTGCGACTACTAGAAGTAGACAATCGAGTCGTGTTACCCATAGAAATAACAATTCGAATACTAATCTCTTCCGAAGACGTATTGCACTCATGAGCAGTGCCCTCTTTAGGACTGAAAACGGACGCAATTCCAGGCCGCCTAAACCAAACAACCCTTATATCAACCCGACCAGGACTATACTACGGTCAATGCTCAGAAATCTGTGGGTCAAATCACAGCTTTATGCCAATTGTCCTCGAACTAGTCCCACTAGAATATTTTGAAAAATGATCTGCATCAATACTATAAAATCATCAAGAAGCTATGTCAGCGTTAACCTTTTAAGTTAAAGATCGAGGGTAT---AACTCTCCTTGATGACATGCCACAACTAGATACATCAACATGACTTACAATAATCCTGTCTATATTCCTAGTCCTTTTCATCATTTTCCAATTAAAAATCTCAAAACATAACTTCTACCACAACCCAGAACCAACATCAATGAAAATACCAAAGCAAGACAACCCCTGAGAAACAAAATGAACGAAAATCTATTTGCCTCTTTCATTACCCCTATAATTCTAGGCCTCCCCCTTGCCACCCTAATTGTCTTATTTCCCAGCTTACTATTCCCTACATCAGATCGCCTAATTAACAATCGCCTCATCTCTCTCCAACAATGAATTCTCCAACTCGTATCAAAGCAAATAATAAACATTCACAATACCAAAGGACAAACATGAACATTAATACTAATATCCCTAATTTTGTTTATTGCATCAACAAATCTACTAGGCCTGTTACCCCACTCATTTACACCAACTACACAACTATCAATAAACTTAGGCATGGCTATTCCCTTATGAGCAGGGGCTGTAATTACAGGTTTTCGCAGTAAAACTAAAGCATCACTTGCCCATTTCTTACCACAAGGAACACCAACCCCACTAATCCCAATACTAGTAATTATTGAAACTATTAGTCTTTTTATCCAACCAATAGCCCTTGCTGTACGACTAACAGCTAACATCACAGCAGGCCACCTACTAATTCACTTAATTGGAGGAGCCACCCTCGCACTAATGAGTATCAACACCGCAACAGCCCTTATTACATTCATTATCCTGATTCTACTAACAGTCCTCGAATTTGCAGTAGCTATCATTCAAGCTTATGTATTTACTCTCTTAGTTAGCCTATACCTGCATGATAACACATAATGACACACCAAACGCATGCTTACCACATAGTAAACCCAAGCCCCTGACCCCTTACAGGAGCACTATCTGCCCTCCTAATAACATCTGGCTTAATTATATGGTTCCACTTCAATTCAACAACCCTGTTAATGCTCGGCCTAACAACAAACACACTAACAATATATCAATGATGACGAGATATTATCCGAGAGAGTACATTTCAAGGCCACCATACTCCTGCCGTCCAAAAAGGCCTTCGCTACGGAATAATCTTATTTATCACCTCAGAAGTTTTATTCTTTACCGGATTTTTCTGAGCTTTTTATCACTCAAGTCTTGCTCCCACACCCGAACTAGGCGGCTGTTGACCCCCGACAGGCATTCACCCACTCAATCCCCTAGAAGTCCCACTACTCAACACTTCTGTTCTCTTAGCCTCAGGAGTCTCAATTACCTGAGCCCACCATAGCCTCATAGAAGGAAACCGCAATAACATATTACAAGCCCTATTCATCACTATTGCCCTAGGTGTCTACTTCACACTACTGCAAGCCTCAGAATATTATGAAGCACCTTTTACTATCTCAGATGGAGTCTATGGCTCAACCTTCTTCGTAGCCACGGGATTCCACGGCCTCCATGTAATCATTGGATCCACCTTCTTAATCGTCTGCTTCTTCCGCCAACTAAAATTCCACTTTACCTCTAGCCACCACTTTGGCTTTGAAGCTGCTGCCTGATATTGACATTTCGTAGACGTAGTATGACTTTTCCTCTATGTCTCTATCTATTGATGAGGATCATATTCTTTTAGTATCAACCAGTACAACTGACTTCCAATCAGTTAGTTTCGGTCTAATCCGAAAAAGAATAATAAACCTTGTAGTAGCCCTTCTAACCAACCTCACACTAACTACACTACTCGTCATCATTGCATTCTGACTTCCCCAGTTAAATGTGTACTCAGAAAAAACAAGCCCATACGAGTGCGGATTTGATCCCATGGGATCCGCCCGCCTCCCTTTCTCTATAAAATTTTTCCTAGTAGCCATTACATTCCTCCTTTTCGACTTAGAAATTGCATTACTCCTACCACTACCATGAGCCTCACAAACAACTAACCTAAACACAATACTCACCATAGCCCTCCTCCTAATCTTCCTACTAGCTGCCAGCCTGGCCTATGAATGAACCCAAAAAGGATTAGAGTGAACTGAATATGGTACTTAGTTTAAAACAAAAATAAATGATTTCGACTCATTAGATTATGATTAAACTCATAATTACCAAATGTCCCTCGTACATATAAACATCATAATAGCATTTGCAGTATCTCTTACAGGACTACTAATATATCGATCCCACCTAATATCCTCCCTTTTATGCCTAGAAGGAATGATATTATCCCTATTCATTATGGCCACCCTAACAATCCTAAACTCACACTTCACCCTGGCCAGCATGATACCCATCATTCTACTGGTATTCGCAGCTTGTGAAGCAGCACTGGGTCTATCCCTACTAGTAATGGTATCAAACACATATGGTACTGATTACGTACAAAACCTCAACTTATTACAATGCTAAAATACATTATCCCCACAATAATGCTTATACCCCTAACCTGATTATCAAAAAATAACATACTATGAATTAACCCCACACTTCACAGCCTACTAATTAGCCTCACAAGTCTGCTCCTTATAAACCAATTCAACGATAATAGTCTCAATTTTTCACTGATCTTCTTTTCTGATCCTTTATCCATACCACTGCTGATTCTTACTATATGACTCCTCCCTCTAATGCTGATAGCCAGCCAACACCACCTATCAAAAGAAAACCTAACTCGAAAAAAACTATATATCTCTATACTAATTCTATTACAATTATTCCTAATCATAACATTCACTGCTACAGAGCTAATCTTCTTTTATATCCTATTCGAAGCCACACTAATTCCAACACTCATCATTATTACCCGATGAGGAAATCAAACAGAACGTCTAAACGCCGGTCTTTACTTCCTGTTTTACACACTAGCAGGATCCCTACCCCTACTAATTGCACTGATCTATGTTCAAAACACAATAGGGTCCCTAAACTTCCTAATCCTCCAATATTGAGTCCAACCAATATTCAACTCCTGATCCAACGTTTTCACGTGGCTAGCGTGCATAATAGCCTTCATAGTAAAAATACCACTATATGGCCTCCACCTTTGACTGCCTAAAGCCCATGTAGAAGCTCCCATTGCAGGCTCTATAGTCCTAGCAGCAATTTTACTAAAACTAGGAGGATATGGCATATTACGAATTACATTAATTCTAAGCCCAATAACCAACTTCATAGCATATCCTTTTATTATACTATCTCTATGAGGCATAATCATGACTAGCTCAATTTGTCTCCGCCAAACGGACCTAAAATCACTCATTGCATACTCCTCCGTCAGCCACATAGCACTTGTTATCGTGGCTATTCTTATCCAAACACCTTTAAGTTATACAGGAGCCATCGCTCTAATGATTGCCCATGGTCTTACATCCTCTATGCTCTTCTGCCTAGCAAACTCTAACTACGAACGAATCCACAGCCGCACAATAATTCTAGCCCGCGGCTTACAAACACTCCTCCCACTCATAGCAACCTGATGACTCCTAGCGAGCCTAACCAACCTAGCTCTACCCCCAACAATTAACCTGATCGGAGAATTATTCGTAGTAATATCAACCTTCTCGTGATCCAACGCTACAATTATCTTAGTAGGACTTAACATAGTAATCACCGCCCTATACTCCCTCTACATATTAATTACAACACAACGAGGCAAATATACTCACCATATTAACAACATCTCACCTTCCTTTACACGAGAGAATGCACTCATATCACTACACATACTACCACTACTACTACTATCCTTAAACCCAAAGATTATCCTAGGCCCTTTGTACTGTAAATATAGTTT-AAAAAAACGCTAGACTGTGAATCTAACAATAGAAGCCCATTACCTTCTTATTTACCGAAAAAGTATGCAAGAACTGCTAATTC-TGCGCCTCCATGCCTAACAACATGGCTTTTTCAAACTTTTAAAGGATAGCAGTTATCCGTTGGTCTTAGGAATCAAAAAATTGGTGCAACTCCAAATAAAAGTAATAAACATATTCTCCTCCTTCACATTAACAACTCTATTTCTACTAACCATGCCCATCATAATAGCAAGCCCCAATACCCACAAAACCTCCAACTACCCATTCTACGTAAAAACAACTATTTCATATGCCTTCATCACCAGTATAATCCCCACAATAATATTCATCCACACAGGACAAGAAATAATTATCTCAAACTGACACTGATTAACTATTCAAACCCTCAAACTATCACTCAGCTTCAAAATAGACTACTTCTCAATAATATTTGTCCCAGTAGCACTATTCGTCACATGATCCATCATAGAATTCTCAATATGATACATACACTCAGACCCCAACATTAACCAATTTTTCAAATATCTACTCCTATTCCTCATTACTATGCTAATCCTTGTCACCGCAAACAACCTCTTTCAACTATTCATCGGCTGAGAAGGAGTCGGAATCATATCATTCCTACTCATTGGATGATGATACGGACGAGCAGATGCAAACACAGCGGCCCTACAAGCAATCCTGTATAACCGCATTGGCGACATTGGATTTATCCTAGCAATAGCATGATTCCTAGCTAACCTCAATACCTGAGACCTCCAACAAATCTTTATACTAAAACCAAATGATTCAAATCTACCCCTAATAGGCCTAGTACTTGCTGCAACAGGAAAATCCGCACAATTCAGCCTACACCCATGACTACCCTCCGCAATAGAAGGTCCAACCCCTGTCTCAGCACTACTTCACTCAAGCACAATAGTAGTAGCAGGCATTTTTCTATTAATCCGTTTCTACCCACTAACAGAAAACAACAAATTTGCCCAATCCGTTATATTATGTCTAGGAGCTATCACCACATTATTCACAGCAATATGTGCCCTCACCCAAAATGATATCAAAAAAATCATTGCCTTTTCCACATCCAGCCAACTAGGCCTTATAATAGTAACAATCGGCATTAACCAACCCTACCTGGCATTCCTTCATATCTGTACTCACGCCTTTTTCAAAGCTATGCTATTTATATGCTCTGGCTCTATTATTCATAGCCTAAACGACGAGCAGGACATCCGAAAAATAGGGGGCCTATTCAAAGCAATACCATTTACCACAACAGCCCTCATTATTGGCAGCCTCGCACTCACAGGAATACCTTTCCTTACCGGATTCTACTCCAAAGACCTAATCATTGAATCTGCCAACACGTCTTATACCAACGCCTGAGCCCTTCTAATAACACTAATCGCCACCTCTTTCACAGCCATCTACAGCACACGCATCATTTTCTTTGCACTACTTGGACAACCTCGATTCTCAACCCTTATCTCCATTAACGAAAATAACCCCTTCCTATTAAATTCAATCAAACGCCTGCTGATTGGAAGCCTTTTCGCAGGATTCATTATCTCCAACAATATTCCCCCAACAACAATCCCTCAAATAACCATACCCTACTACCTAAAAATAACAGCCCTAGCAATCACAATCTTAGGTTTTATCCTAGCACTAGAAATTAACAACATAACCCACAACCTAAAATTCAACCACCCATCAAACGCCTTTAAATTCTCCAACCTACTAGGTTATTACCCCACAATTATACACCGCCTAACTCCCTATATAAACCTAACAATAAGCCAAAAATCAGCATCCTCTCTCCTAGATCTGATCTGACTGGAAGCCATCCTACCAAAAACCATCTCATCTACCCAAATAAAAGCATCCGTTATAATTACAAACCAAAAAGGCCTAATCAAGTTATATTTCCTCTCTTTCCTAATCACCATCCTTATCAGCATGATCCTACTTAATTTCCACGAGTAATCTCTATAATAACCACAACACCAATCAACAAAGATCAACCAGTTACAATAACTAGTCAAGTACCATAGCTATACAAAGCCGCAATTCCTATAGCTTCCTCACTAAAAAACCCGGAATCCCCAGTATCATAAATGACTCAATCCCCCAACCCATTAAACTTAAACACAATTTCAACCTCTTCATCTTTTAGCACATAATAAACCATCAAAAACTCTATCAACAACCCAGTGATAAACGCTCCTAAAACAACCTTACTAGAAACCCAAACTTCAGGATACTGCTCAGTAGCCATAGCCGTTGTATAGCCAAAAACCACTATCATTCCTCCTAAATAAATTAAAAAGACCATCAACCCCAAAAAAGACCCACCAAAATTCAACACAATACCACACCCAACCCCACCACTCACAATTAACCCTAACCCCCCATAAATAGGTGAAGGTTTCGAAGAAAACCCCACAAAACCAATCACAAAAATAATACTCAAAATTAATACAATGTATATTATCATTATTCTCGCATGGAATCTAACCACGACTAATGATATGAAAAACCATCGTTGTCATTCAACTACAAGAACATCAATGATCAATATCCGAAAAACTCACCCACTGATAAAAATTGTAAACAACGCATTCATTGACCTCCCAACCCCACCAAATATCTCATCGTGATGAAACTTCGGCTCCCTCCTAGGTATCTGCTTAATTCTACAAATCCTGACGGGCCTATTCCTAGCAATACACTACACATCCGACACGATAACAGCATTCTCCTCTGTCACTCATATTTGCCGAGATGTCAACTACGGCTGAATCATTCGATACATACATGCAAACGGGGCATCAATATTCTTCATCTGCCTATTCATGCATGTAGGACGAGGCCTCTATTACGGATCATACACCTTCCTAAAAACATGAAACATCGGAGTAATTCTCTTATTCACAACAATAGCTACAGCATTCATAGGCTATGTCCTGCCATGAGGACAAATATCATTCTGAGGAGCAACGGTCATCACTAATCTCCTCTCAGCAATTCCATATATCGGCACAAACCTAGTCGAATGAATCTGAGGGGGATTCTCCGTAGACAAAGCAACCCTCACCCGATTCTTTGCTTTCCACTTTATTCTCCCTTTTATCATTACTGCCCTCGCCATAGTACACCTACTCTTTCTTCACGAAACAGGCTCCAACAACCCCACAGGAATTTCATCAGACGCAGACAAAATCCCGTTCCATCCTTACTATACTATTAAAGACATCCTAGGTGCCCTACTACTAATCTTAGCCCTCATATTACTAGTACTGTTCGCACCCGACCTACTTGGAGACCCAGATAACTACACCCCAGCAAACCCACTCAATACACCCCCTCACATCAAGCCCGAATGATATTTCTTATTTGCATACGCAATCCTCCGATCAATTCCCAATAAACTAGGAGGAGTTCTAGCCCTAATCTTCTCAATTCTAATTCTAGTACTTATACCTGCACTCCATACATCCAAACAACGAAGCATGATATTCCGGCCAATCAGCCAATGTATCTTCTGAATCTTAGTGGCAGACTTACTAACACTCACATGAATTGGAGGACAACCAGTTGAACACCCATATATTATTATCGGACAATTAGCATCTATCATATACTTCCTACTCATCCTAGTGCTAATACCAATGGCCGGTTCTATCGAAAACAAACTCCTAAAATGAAGACAAGTCTTTGTAGTACACTGAATACACTGGTCTTGTAAACCAGAGAAGGAGAGCAAC--ACCTCCCTAAGACTCAAGGAAGAAGCTATAGCCACACTATCAACACCCAAAGCTGAAGTTCTATTTAAACTATTCCCTG
SB1954    GTTAATGTAGCTTAAA---TAAAGCAAGGCACTGAAAATGCCTAGATGAGTACATCATACTCCATAAACATATAGGTTTGGTCCCAGCCTTCCTGTTAGCTCTCAATAGACCTACACATGCAAGCATCCACGCCCCGGTGAGAATGCCCTCTAAGTCAACCAGACTATGAGGAGCGGGTATCAAGCACACTACTAGTAGCTCATGACACCTTGCTTAGCCACACCCCCACGGGAAACAGCAGTGATAAAAATTAAGCCATGAACGAAAGTTTGACTAAGCCATATTGACTAGGGTTGGTAAATCTCGTGCCAGCCACCGCGGTCATACGATTAACCCAAGTCAACAGGAATACGGCGTAAAACGTGTTAAAGCGCCACATCAAATAGAGTTGAGTTTTAATTAAACTGTAAAAAGCCATAATTATAATAAAAATAAACGACGAAAGTAACTCTACAACAGCTGACACACTATAGCTAAGACCCAAACTGGGATTAGATACCCCACTATGCTTAGCCCTAAACATAAATAATTATAAAAACAAAATTATTCGCCAGAGTACTACCGGCAACGGCCCAAAACTCAAAGGACTTGGCGGTGCTTTATACCCTTCTAGAGGAGCCTGTTCTGTAATCGATAAACCCCGATAAACCTCACCAATCCTTGCTAATACAGTCTATATACCGCCATCTTCAGCAAACCCTAAAAAAGGAATAAAAGTAAGCATAATCATTACACATAAAAACGTTAGGTCAAGGTGTAACCTATGGAATGGGAAGAAATGGGCTACATTTTCTAATTCAAGAAAACCCACACGAAAGTTATTATGAAACTAATAACCAAAGGAGGATTTAGCAGTAAGCTAAGAATAGAGTGCTTAGCTGAACCAGGCCATGAAGCACGCACACACCGCCCGTCACCCTCCTCAAGTAA-TTAC-ATGCACCTAAACTTATTACACGCACCAACAATATGAGAGGAGACAAGTCGTAACAAGGTAAGCATACTGGAAAGTGTGCTTGGACAAACCAAAACATAGCTTAAATAAAGCATCTAGTTTACACCTAGAAGATTTCATACCATATGAATGTTTTGAACCACACCTAGCCCAAACTTCCAC-TTTCTAGTATAACAACCAGAACAAAATAAAATAAAACATTTATTTCAATTTAAAGTATAGGAGATAGAAATTCTAAATATGGCGCTATAGAAAAAGTACCGTAAGGGAACGATGAAAG-AGAAAGTCAAAGTACAAAAAAGCAAAGATTAACCCTTGTACCTTTTGCATAATGAGTTAACGAGCAAAAAACTTAACAAAGCGAACTTTAGCTAAGTAACCCGAAACCAGACGAGCTACTTACGGACAGTTTACCAGAACCAACTCATCTATGTGGCAAAATAGTGAGAAGATCCATAAGTAGAGGTGACACGCCTAACGAGCCTGGTGATAGCTGGTTGTCCAGGAAATGAATCTTAGTTCAGCTTTAAAGATACC-AAAAATACAAACAAATCCCAC-TGTATCTTTAAAAGCTAGTCTAAAAGGGTACAGCCTTTTAGAAACGGGTACAACCTTCACTAGAGAGTAAAATTTAACAACACCATAGTAGGCCTAAAAGCAGCCATCAATTAAGAAAGCGTTAAAGCTCAACAATAACAACGATATTGATCCCAGCAG-TAAACAATCAACTCCTAGCCATAATACTGGACTATTCTATAACAAAATAGAAGCAATAATGTTAATATGAGTAACAAGAAATATTTTCTCCCCGCACAAGTTTAAATCAGTACCTGATAGTATACTGATTATTAACAGTAGATCAATATAACCCAACAATTAATAGCTTATCAATCTTACTGTTAATCCGACACAGGAGTGCACTCAGGAAAGATTCAAAGAAGTAAAAGGAACTCGGCAAACACAAACCCCGCCTGTTTACCAAAAACATCACCTCCAGCATTCCCAGTATTGGAGGCACTGCCTGCCCAGTGAC-AAACGTTAAACGGCCGCGGTATTCTGACCGTGCAAAGGTAGCATAATCATTTGTTCTCTAAATAAGGACTTGTATGAATGGCCACACGAGGGTTTTACTGTCTCTTACTTCCGATCAGTGAAATTGACCTCCCCGTGAAGAGGCGGGGATGAACTAACAAGACGAGAAGACCCTATGGAGCTTCAACTAACTAATCCAAAG-AAAACAAACTCAATCACCAAGAGATAAAAACACTCTTTATGGGTTAGCAGTTTCGGTTGGGGTGACCTCGGAGAATAAAAAATCCTCCGAGCGATTTTAAAGACTAGACCTACAAGTCAAACCAAATTATCGCTTATTGATCCAAATATTTGATCAACGGAACAAGTTACCCTAGGGATAACAGCGCAATCCTATTCAAGAGTCCATATCGACAATAGGGTTTACGACCTCGATGTTGGATCAGGACATCCCGATGGTGCAGCCGCTATCAAAGGTTCGTTTGTTCAACGATTAAAGTCCTACGTGATCTGAGTTCAGACCGGAGCAATCCAGGTCGGTTTCTATCTGTTATGTATTTCTCCCAGTACGAAAGGACAAGAGAAATGGGGCCAACTTCAATAAAGCGCCCCAGACCAATTAATGACCTTATCTCAATTAACCTCACAGACAACTCCCGCCCTAGAAAAGGGCCCAGTTAAGGTGGCAGAGCCCGGTAATTGCGTAAAACTTAAACCTTTATACTCAGAGATTCAAATTCTCTCCTTAACAAATGTTCATAATTAATACCCTTATACTAATCATCCCCATCCTCCTAGCCGTAGCCTTCCTTACACTAGTCGAACGAAAAATCCTAGGCTACATACAATTTCGAAAAGGCCCAAATGTCGTAGGCCCGTACGGCCTACTTCAACCCATCGCCGATGCAATTAAACTTTTCACTAAAGAACCCTTACGACCCGCCACATCCTCTATTTCAATATTCATTTTAGCACCCATTCTAGCCCTAAGCCTAGCCCTAACCATATGAATTCCCCTGCCCATGCCCTACCCACTCATTAACATAAACTTAGGAGTCCTTTTTATATTAGCCATGTCAAGCCTAGCCGTATACTCAATCCTCTGATCAGGCTGAGCTTCCAACTCAAAATACGCCCTCATCGGAGCCCTACGAGCAGTAGCACAAACAATCTCATATGAAGTAACACTAGCAATTATCCTATTATCAGTATTACTAATAAACGGATCCTTCACTCTTTCCACATTAATTATCACACAAGAACAAATATGACTAATCTTCCCAGCATGACCCCTAGCAATAATATGATTTATCTCAACACTAGCAGAAACAAACCGAGCACCATTTGACCTCACCGAAGGAGAATCAGAACTGGTCTCAGGCTTTAACGTGGAATACGCAGCAGGGCCCTTCGCCCTATTTTTTATAGCAGAATATGCTAACATCATCATAATAAACGTCTTCACAACAACCCTATTCCTGGGAGCATTTCACAGCCCGTACATACCAGAACTTTACACTATCAACTTTACCATTAAATCTTTACTACTCACAATTACCTTCTTATGAATTCGAGCATCCTACCCGCGATTCCGCTATGACCAATTAATACACTTATTATGAAAAAACTTTCTGCCCCTAACACTAGCCCTATGCATATGGCACGTCTCCATGCCCATTCTCCTATCAGGCATCCCCCCGCAAACATAAGAAATATGTCTGACAAAAGAGTTACTTTGATAGAGTAAATAATAGAGGTCTAAACCCTCTTATTTCTAGAACTATAGGAATTGAACCTAATCCTAAGAACCCAAAACTCTTCGTGCTCCCAATTACACCAAATTCTAACAGTAAGGTCAGCTAATTAAGCTATCGGGCCCATACCCCGAAAATGTTGGTTCATATCCTTCCCATACTAATAAACCCAATTATCTCTATTATCATCCTAACAACCATCATATTCGGAACCATTATCGTTATAATTAGCTCACACTGATTACTCATCTGAATTGGATTCGAGATAAATATACTTGCTATTATCCCCATTATAATAAAAAAATATAMCCCACGAGCCACAGAAGCATCAACCAAATATTTCCTAACTCAATCAACAGCTTCCATACTACTAATAATAGCTGTTATCATCAACTTAATATCCTCCGGCCAATGAACTGTAATAAAACTGTTTAACCCAACAGCCTCCATACTCATAACAATAGCCCTCACTATAAAATTAGGAATAGCTCCTTTCCACTTCTGAGTCCCAGAAGTAACACAAGGCATCTCCCTGCACTCAGGCCTAATTCTACTTACATGACAAAAACTAGCACCCATATCAGTACTCTACCAAATCTCCCCATCCATTAACCTAAACCTAATCATAACCCTATCAATCCTATCAATCATGGTAGGAGGCTGGGGAGGACTAAATCAAACCCAACTACGAAAAATTATAGCCTACTCATCAATCGCCCACATGGGCTGAATAACAGCAGTACTACCATACAACCCCACTATAACATTACTAAACTTAATCATCTACATCATCATAACCACCGCCATATTTACACTATTTATAGCCAACTCAACCACAACTACCTTATCACTATCCCATACATGAAATAAAGCACCTATCATAACTGCCTTAGCCCTCATTACCCTTCTATCAATAGGAGGACTCCCCCCACTTTCAGGGTTTATACCAAAATGAATGATCATCCAAGAGATAACAAAAAACGATAATATTATCCTACCCACCCTCATGGCAATCACAGCACTATTAAACCTATATTTCTACATACGACTTACCTACTCTACCGCACTTACAATATTTCCCTCCACAAATAATATAAAAATAAAATGACAGTTTTCTATCACAAAACAAATAACCCTCCTACCAACAATAGTAGTATTATCCACTATACTTCTACCACTCACACCAATCCTATCAGTCCTAGAATAGGAGTTTAGGTTAAACAGACCAAGAGCCTTCAAAGCCCTAAGCAAGTATAATTTACTTAATTCCTGACAAGGACTGCAAGACTATATCTTACATCAGCTGAATGCAAACCAACCACTTTAATTAAGCTAAGTCCTCACTAGATTGGTGGGCTCCACCCCCACGAAACTTTAGTTAACAGCTAAACACCCTAAACAACTGGCTTCAATCTACTTCTCCCGCCGCGAGAAAAAAAAGGCGGGAGAAGCCCCGGCAGAATTGAAGCTGCTTCTTTGAATTTGCAATTCAATATGTTAATTCACTACAGAGCTTGGTAAAAAGAGGAATTAAACCTCTGTCCTTAGATTTACAGTCTAATGCTTCACTCAGCCATCTTACCCATGTTCATCAACCGCTGACTATTTTCAACTAACCATAAAGATATCGGCACCCTATACCTCCTATTCGGTGCTTGAGCTGGCATGGTAGGGACCGCCCTAAGCCTACTAATTCGCGCTGAGTTAGGCCAACCTGGAACCTTACTTGGGGATGACCAGATCTACAACGTAGTCGTAACCGCACATGCATTCGTAATAATCTTCTTTATAGTAATACCCATTATAATTGGAGGGTTTGGCAACTGATTAGTTCCTTTAATAATTGGAGCCCCCGACATGGCATTCCCTCGAATAAACAATATAAGCTTTTGACTGCTTCCCCCTTCCTTTCTGTTACTCCTAGCATCCTCTATGGTTGAAGCAGGAGCAGGAACAGGCTGAACCGTATACCCCCCTCTAGCAGGCAACCTAGCCCATGCAGGAGCCTCAGTGGATCTCACCATTTTCTCTCTACACCTAGCAGGTGTTTCCTCAATTCTAGGGGCCATCAACTTTATTACAACAATTATTAACATAAAACCCCCTGCAATAACACAATATCAAACACCCTTATTCGTGTGATCCGTATTAATTACTGCCGTATTACTACTCCTATCACTCCCTGTACTAGCAGCCGGCATTACAATACTACTAACGGACCGAAATCTAAATACTACCTTCTTTGATCCAGCAGGAGGAGGAGATCCTATCCTATATCAGCACCTATTCTGATTTTTTGGCCACCCTGAAGTATACATTCTTATTCTACCCGGATTCGGAATAATTTCTCACATCGTGACCTATTATTCAGGGAAAAAAGAACCATTCGGGTACATGGGAATAGTATGAGCTATAATATCAATCGGGTTCCTAGGGTTTATCGTATGGGCTCATCACATATTCACAGTCGGCATAGACGTCGATACACGAGCCTACTTCACATCAGCCACCATAATTATTGCTATCCCAACCGGAGTAAAAGTCTTCAGCTGATTAGCAACACTTCATGGGGGTAACGTTAAATGATCTCCCGCTATAATATGAGCCCTAGGCTTCATTTTCCTCTTCACAGTTGGGGGCCTAACCGGAATTGTCCTAGCCAATTCTTCCCTCGACATTGTTCTTCACGATACATATTATGTAGTCGCACATTTCCACTACGTATTATCAATAGGAGCCGTATTCGCTATCATAGGAGGGTTCGTACATTGATTTCCCTTGTTCTCAGGTTATACTCTAAACATAACATGAGCCAAAATCCACTTCGCAATTATATTTGTAGGCGTAAACATAACTTTCTTCCCACAACATTTCTTAGGCTTATCTGGCATGCCACGACGATACTCTGATTACCCAGACGCATACACAATATGAAACACTATCTCATCTATGGGTTCATTTATTTCACTAACAGCGGTAATACTAATAGTTTTCATCATCTGAGAGGCATTCGCATCCAAACGGGAAGTCCTAACTGTGGACCTAACTACAACAAATCTAGAGTGACTAAACGGATGTCCCCCACCATATCACACATTTGAAGAACCCACATATGTCAACCTAAAATAAGAAAGGAAGGAGTCGAACCCCCTACAATTGGTTTCAAGCCAACACCATAACCACTATGTCTTTCTCAATT-ACGAGAGGTTAGTAAAACATTACATAATCTTGTCAAGATTAAATTACAGGTGAAAGTCCCGTACATCTCATATGGCATACCCCATACAACTAGGATTTCAAGATGCAACATCACCTATCATAGAAGAACTGTTACATTTCCACGACCATACACTAATGATCGTCTTTCTGATTAGCTCATTGGTACTTTATATTATCTCGCTAATATTAACAACAAAATTAACTCATACTAGTACTATAGATGCACAAGAAGTAGAGACAATCTGAACCATCCTACCAGCTATTATCTTGATTATAATCGCCCTCCCGTCTTTACGAATTCTATACATAATGGACGAAATCAACAACCCATCTCTTACAGTAAAAACTATAGGACATCAGTGATACTGAAGCTACGAATACACGGATTATGAAGACCTAAGCTTCGACTCCTATATAATTCCAACATCAGAATTAAAACCAGGGGAACTGCGACTACTAGAAGTAGACAATCGAGTCGTGTTACCCATAGAAATAACAATTCGAATACTAATCTCTTCCGAAGACGTATTGCACTCATGAGCAGTGCCCTCTTTAGGACTGAAAACGGACGCAATTCCAGGCCGCCTAAACCAAACAACCCTTATATCAACCCGACCAGGACTATACTACGGTCAATGCTCAGAAATCTGTGGGTCAAATCACAGCTTTATGCCAATTGTCCTCGAACTAGTCCCACTAGAATATTTTGAAAAATGATCTGCATCAATACTATAAAATCATCAAGAAGCTATGTCAGCGTTAACCTTTTAAGTTAAAGATCGAGGGTAT---AACTCTCCTTGATGACATGCCACAACTAGATACATCAACATGACTTACAATAATCCTGTCTATATTCCTAGTCCTTTTCATCATTTTCCAATTAAAAATCTCAAAACATAACTTCTACCACAACCCAGAACCAACATCAATGAAAATACCAAAGCAAGACAACCCCTGAGAAACAAAATGAACGAAAATCTATTTGCCTCTTTCATTACCCCTATAATTCTAGGCCTCCCCCTTGCCACCCTAATTGTCTTATTTCCCAGCTTACTATTCCCTACATCAGATCGCCTAATTAACAATCGCCTCATCTCTCTCCAACAATGAATTCTCCAACTCGTATCAAAACAAATAATAAACATTCACAATACCAAAGGACAAACATGAACATTAATACTAATATCCCTAATTTTGTTTATTGCATCAACAAATCTACTAGGCCTGTTACCCCACTCATTTACACCAACTACACAACTATCAATAAACTTAGGCATGGCTATTCCCTTATGAGCAGGGGCTGTAATTACAGGTTTTCGCAGTAAAACTAAAGCATCACTTGCCCATTTCTTACCACAAGGAACACCAACCCCACTAATCCCAATACTAGTAATTATTGAGACTATTAGTCTTTTTATCCAACCAATAGCCCTTGCTGTACGACTAACAGCTAACATCACAGCAGGCCACCTACTAATCCACTTAATTGGAGGAGCCACCCTCGCACTAATGAGTATCAACACCGCAACAGCCCTTATTACATTTATTATCCTGATTCTACTAACAGTCCTCGAATTTGCAGTAGCTATCATTCAAGCTTATGTATTTACTCTCTTAGTTAGCCTATACCTGCATGATAACACATAATGACACACCAAACGCATGCTTACCACATAGTAAACCCAAGCCCCTGACCCCTTACAGGAGCACTATCTGCCCTCCTAATAACATCTGGCTTAATTATATGGTTCCACTTCAATTCAACAACCCTGTTAATGCTCGGCCTAACAACAAACACACTAACAATATATCAATGATGACGAGATATTATCCGAGAGAGTACATTTCAAGGCCACCATACTCCTGCCGTCCAAAAAGGCCTTCGCTACGGAATAATCTTATTTATCATCTCAGAAGTTTTATTCTTTACCGGATTTTTCTGAGCTTTTTATCACTCAAGTCTTGCTCCCACACCCGAACTAGGCGGCTGTTGACCCCCGACAGGCATTCACCCACTCAATCCCCTAGAAGTCCCACTACTCAATACTTCTGTTCTCTTAGCCTCAGGAGTCTCAATTACCTGAGCCCACCATAGCCTCATAGAAGGAAACCGCAATAACATATTACAAGCCCTATTCATCACTATTGCCCTAGGTGTCTACTTCACACTACTGCAAGCCTCAGAATATTATGAAGCACCTTTTACTATCTCAGATGGAGTCTATGGCTCAACCTTCTTCGTAGCCACGGGATTCCACGGCCTCCATGTAATCATTGGATCCACCTTCTTAATCGTCTGCTTCTTCCGCCAACTAAAATTCCACTTTACCTCTAGCCACCACTTTGGCTTTGAAGCTGCTGCCTGATATTGACATTTCGTAGACGTAGTATGACTTTTCCTCTATGTCTCTATCTATTGATGAGGATCATATTCTTTTAGTATCAACCAGTACAACTGACTTCCAATCAGTTAGTTTCGGTCTAATCCGAAAAAGAATAATAAACCTTGTAGTAGCCCTTCTAACCAACCTCACACTAACTACACTACTCGTCATCATTGCATTCTGACTTCCCCAGTTAAATGTGTACTCAGAAAAAACAAGCCCATACGAGTGCGGATTTGATCCCATGGGATCCGCCCGCCTCCCTTTCTCTATAAAATTTTTCCTAGTAGCCATTACATTCCTCCTTTTCGACTTAGAAATTGCATTACTCCTACCACTACCATGAGCCTCACAAACAACTAACCTAAACACAATACTCACCATAGCCCTCCTCCTAATCTTCCTACTAGCTGCCAGCCTGGCCTATGAATGAACACAAAAAGGATTAGAGTGAACTGAATATGGTACTTAGTTTAAAACAAAAATAAATGATTTCGACTCATTAGATTATGATTAAACTCATAATTACCAAATGTCCCTCGTACATATAAACATCATAATAGCATTTGCAGTATCTCTTACAGGACTACTAATATATCGATCCCACCTAATATCCTCCCTTTTATGCCTAGAAGGAATGGTATTATCCCTATTCATTATGGCCACCCTAACAATCCTAAACTCACACTTCACCCTGGCCAGCATGATACCCATCATTCTACTGGTATTCGCAGCTTGCGAAGCAGCACTGGGTCTATCCCTACTAGTAATGGTATCAAACACATATGGTACTGATTACGTACAAAACCTCAACTTATTACAATGCTAAAATACATTATCCCCACAATAATGCTTATACCCCTAACCTGATTATCAAAAAATAACATACTATGAATTAACCCCACACTTCACAGCCTACTAATTAGCCTCACAAGTCTGCTCCTTATAAACCAATTCAACGATAATAGTCTCAATTTTTCACTGATCTTCTTTTCTGATCCTTTATCCATACCACTGCTGATTCTTACTATATGACTCCTCCCTCTAATGCTGATAGCCAGCCAACACCACCTATCAAAAGAAAACCTAACTCGAAAAAAACTATATATCTCTATACTAATTCTATTACAATTATTCCTAATCATAACATTCACTGCTACAGAGCTAATCTTCTTTTACATCCTATTCGAAGCCACACTAATTCCAACACTCATCATTATTACCCGATGAGGAAATCAAACAGAACGTCTAAACGCCGGTCTTTACTTCCTGTTTTACACACTAGCAGGATCCCTACCCCTACTAATTGCACTGATCTATGTTCAAAACACAATAGGGTCCCTAAACTTCCTAATCCTCCAATATTGAGTCCAACCAATATTCAACTCCTGATCCAACGTTCTCACGTGGCTAGCGTGCATAATAGCCTTCATAGTAAAAATACCACTATATGGCCTCCACCTTTGACTGCCTAAAGCCCATGTAGAAGCTCCCATTGCAGGCTCTATAGTCCTAGCAGCAATCTTACTAAAACTAGGAGGATATGGCATATTACGAATTACATTAATTCTAAGCCCAATAACCAACTTCATAGCATATCCTTTTATTATACTATCCCTATGAGGCATAATCATGACTAGCTCAATTTGTCTCCGCCAAACGGACCTAAAATCACTCATTGCATACTCCTCCGTCAGCCACATAGCACTTGTTATCGTGGCTATTCTTATCCAAACACCTTTAAGTTATACAGGAGCCATCGCTCTAATGATTGCCCATGGTCTTACATCCTCTATACTCTTCTGCCTAGCAAACTCTAACTACGAACGAATCCACAGCCGCACAATAATTCTAGCCCGCGGCTTACAAACACTCCTCCCACTCATAGCAACCTGATGACTCCTAGCGAGCCTAACCAACCTAGCTCTACCCCCAACAATTAACCTGATCGGAGAATTATTTGTAGTAATATCAACCTTCTCATGATCCAACGCTACAATTATCTTAGTAGGACTTAACATAGTAATCACCGCCCTATACTCCCTCTACATATTAATTACAACACAACGAGGCAAATATACTCACCATATTAACAACATCTCACCTTCCTTTACACGAGAGAATGCACTCATATCACTACACATACTACCACTACTACTACTATCCTTAAACCCAAAGATTATCCTAGGCCCTTTGTACTGTAAATATAGTTT-AAAAAAACGCTAGACTGTGAATCTAACAATAGAAGCCCATTGCCTTCTTATTTACCGAAAAAGTATGCAAGAACTGCTAATTC-TGCGCCTCCATGCCTAACAACATGGCTTTTTCAAACTTTTAAAGGATAGCAGTTATCCGTTGGTCTTAGGAATCAAAAAATTGGTGCAACTCCAAATAAAAGTAATAAACATATTCTCCTCCTTCACATTAACAACTCTATTTCTACTAACCATGCCCATCATAATAGCAAGCCCCAATACCCACAAAACCTCCAACTACCCATTCTACGTAAAAACAACTATTTCATATGCCTTCATCACCAGTATAATCCCCACAATAATATTCATCCACACAGGACAAGAAATAATTATCTCAAACTGACACTGATTAACTATTCAAACCCTCAAACTATCACTCAGCTTCAAAATAGACTACTTCTCAATAATATTTGTCCCAGTAGCACTATTCGTCACATGATCCATCATAGAATTCTCAATATGATACATACACTCAGACCCCAACATTAACCAATTTTTCAAATATCTACTCCTATTCCTCATTACTATGCTAATCCTTGTCACCGCAAACAACCTCTTTCAACTATTCATCGGCTGAGAAGGAGTCGGAATCATATCATTCCTACTCATTGGATGATGATACGGACGAGCAGATGCAAACACAGCGGCCCTACAAGCAATCCTGTATAACCGCATTGGCGACATTGGATTTATCCTAGCAATAGCTTGATTCCTAGCTAACCTCAATACCTGAGACCTCCAACAAATCTTTATACTAAAACCAAATGATTCAAATCTACCCCTAATAGGCCTAGTACTTGCTGCAACAGGAAAATCCGCACAATTCAGCCTACACCCATGACTACCCTCCGCAATAGAAGGTCCAACCCCTGTCTCAGCATTACTTCACTCAAGCACAATAGTAGTAGCAGGCATTTTTCTATTAATCCGTTTCTACCCACTAACAGAAAACAACAAATTTGCCCAATCCGTTATATTATGTCTAGGAGCTATCACCACATTATTCACAGCAATATGTGCCCTCACCCAAAATGATATCAAAAAAATCATTGCCTTTTCCACATCCAGCCAACTAGGCCTTATAATAGTAACAATCGGCATTAACCAACCCTACCTGGCATTCCTTCATATCTGTACTCACGCCTTTTTCAAAGCTATACTATTTATATGCTCTGGCTCTATTATTCATAGCCTAAACGACGAGCAGGACATCCGAAAAATAGGAGGCCTATTCAAAGCAATACCATTTACCACAACAGCCCTCATTATTGGCAGCCTCGCACTCACAGGAATACCTTTCCTTACCGGATTCTACTCCAAAGACCTAATCATTGAATCTGCCAACACGTCTTATACCAACGCCTGAGCCCTTCTAATAACACTAATCGCCACCTCTTTCACAGCCATCTACAGCACACGCATCATTTTCTTTGCACTACTTGGACAACCTCGATTCTCAACCCTTATCTCCATTAACGAAAATAACCCCTTCCTATTAAATTCAATCAAACGCCTGCTGATTGGAAGCCTTTTCGCAGGATTCATTATCTCCAACAATATTCCCCCAACAACAATCCCTCAAATAACCATACCCTACTACCTAAAAATAACAGCCCTAGCAATCACAATCTTAGGTTTTATCCTAGCACTAGAAATTAACAACATAACCCACAACCTAAAATTCAACCACCCATCAAACGCCTTTAAATTCTCCAACCTACTAGGTTATTACCCCACAATTATACACCGCCTAACTCCCTATATAAACCTAACAATAAGCCAAAAATCAGCATCCTCTCTCCTAGATCTAATCTGACTGGAAGCCATCCTACCAAAAACCATCTCATCTATCCAAATAAAAGCATCCGTTATAATTACAAACCAAAAAGGCCTAATCAAGTTATATTTCCTCTCTTTCCTAATCACCATCCTCATCAGCATGATCCTACTTAATTTCCACGAGTAATCTCTATAATAACCACAACACCAATCAACAAAGATCAACCAGTTACAATAACTAGTCAAGTACCATAACTATACAAAGCCGCAATTCCTATAGCTTCCTCACTAAAAAACCCGGAATCCCCAGTATCATAAATGACTCAATCCCCCAACCCATTAAACTTAAACACAATTTCAACCTCTTCATCTTTTAGCACATAATAAACCATCAAAAACTCTATCAACAACCCAGTAATAAACGCTCCTAAAACAACCTTACTAGAAACCCAAACTTCAGGATACTGCTCAGTAGCCATAGCCGTTGTATAGCCAAAAACCACTATCATTCCTCCTAAATAAATTAAAAAGACCATCAACCCCAAAAAAGACCCACCAAAATTCAACACAATACCACACCCAACCCCACCACTCACAATTAACCCTAACCCCCCATAAATAGGTGAAGGTTTCGAAGAAAACCCCACAAAACCAATCACAAAAATAATACTCAAAATCAATACAATGTATATTATCATTATTCTCGCATGGAATCTAACCACGACTAATGATATGAAAAACCATCGTTGTCATTCAACTACAAGAACATCAATGATCAATATCCGAAAAACTCACCCACTGATAAAAATTGTAAACAACGCATTCATTGACCTCCCAACCCCACCAAATATCTCATCATGATGAAACTTCGGCTCCCTCCTAGGTATCTGCTTAATTCTACAAATCCTGACGGGCCTATTCCTAGCAATACACTACACATCCGACACGATAACAGCATTCTCCTCTGTCACTCATATTTGCCGAGATGTCAACTACGGCTGAATCATTCGATACATACATGCAAACGGGGCATCAATATTCTTCATCTGCCTATTCATGCATGTAGGACGAGGCCTCTATTACGGATCATACACCTTCCTAAAAACATGAAACATCGGAGTAATTCTCTTATTCACAACAATAGCTACAGCATTCATAGGCTATGTCCTGCCATGAGGACAAATATCATTCTGAGGAGCAACGGTCATCACTAATCTCCTCTCAGCAATTCCATATATCGGCACAAACCTAGTCGAATGAATCTGAGGGGGATTCTCCGTAGACAAAGCAACCCTCACCCGATTCTTCGCTTTCCACTTTATTCTCCCTTTTATCATTACTGCCCTCGCCATAGTACACCTACTCTTTCTTCACGAAACAGGCTCTAACAACCCCACAGGAATTTCATCAGACGCAGACAAAATCCCGTTCCATCCTTACTATACTATTAAAGACATCCTAGGTGCCCTACTACTAATCTTAGCCCTCATATTACTAGTACTGTTCGCACCCGACCTACTTGGAGACCCAGATAACTACACCCCAGCAAACCCACTCAATACACCCCCTCACATCAAGCCCGAATGATATTTCTTATTTGCATACGCAATCCTCCGATCAATTCCCAATAAACTAGGAGGAGTTCTAGCCCTAATCTTCTCAATTCTAATTCTAGTACTTATACCTGCACTCCATACATCCAAACAACGAAGCATGATATTCCGGCCAATCAGCCAATGTATCTTCTGAATCTTAGTGGCAGACTTACTAACACTCACATGAATTGGAGGGCAACCAGTTGAATACCCATATATTATTATCGGACAATTAGCATCTATCATATACTTCCTACTCATCCTAGTGCTAATACCAATGGCCGGTTCTATCGAAAACAAACTCCTAAAATGAAGACAAGTCTTTGTAGTACACTGAATACACTGGTCTTGTAAACCAGAGAAGGAGAGCAAC--ACCTCCCTAAGACTCAAGGAAGAAGCTATAGCCACACTATCAACACCCAAAGCTGAAGTTCTATTTAAACTATTCCCTG
SB134     GTTAATGTAGCTTAAA---TAAAGCAAGGCACTGAAAATGCCTAGATGAGTACATCATACTCCATAAACATATAGGTTTGGTCCCAGCCTTCCTGTTAGCTCTCAATAGACCTACACATGCAAGCATCCACGCCCCGGTGAGAATGCCCTCTAAGTCAACCAGACTATGAGGAGCGGGTATCAAGCACACTACTAGTAGCTCATGACACCTTGCTTAGCCACACCCCCACGGGAAACAGCAGTGATAAAAATTAAGCCATGAACGAAAGTTTGACTAAGCCATATTGACTAGGGTTGGTAAATCTCGTGCCAGCCACCGCGGTCATACGATTAACCCAAGTTAACAGGAATACGGCGTAAAACGTGTTAAAGCGCCACATCAAATAGAGTTGAGTTTTAATTAAACTGTAAAAAGCCATAATTATAATAAAAATAAACGACGAAAGTAACTCTACAACAGCTGACACACTATAGCTAAGACCCAAACTGGGATTAGATACCCCACTATGCTTAGCCCTAAACATAAATAATTATAAAAACAAAATTATTCGCCAGAGTACTACCGGCAACGGCCCAAAACTCAAAGGACTTGGCGGTGCTTTATACCCTTCTAGAGGAGCCTGTTCTGTAATCGATAAACCCCGATAAACCTCACCAATCCTTGCTAATACAGTCTATATACCGCCATCTTCAGCAAACCCTAAAAAAGGAATAAAAGTAAGCATAATCATTACACATAAAAACGTTAGGTCAAGGTGTAACCTATGGAATGGGAAGAAATGGGCTACATTTTCTAATTCAAGAAAACCCACACGAAAGTTATTATGAAACTAATAACCAAAGGAGGATTTAGCAGTAAGCTAAGAATAGAGTGCTTAGCTGAACCAGGCCATGAAGCACGCACACACCGCCCGTCACCCTCCTCAAGTAA-TTAC-ATGCACCTAAACTTATTACACGCACCAACAATATGAGAGGAGACAAGTCGTAACAAGGTAAGCATACTGGAAAGTGTGCTTGGACAAACCAAAACATAGCTTAAATAAAGCATCTAGTTTACACCTAGAAGATTTCATACCATATGAATGTTTTGAACCACACCTAGCCCAAACTTCCAC-TTTCTAGTATAACAACCAGAACAAAATAAAATAAAACATTTATTTCAATTTAAAGTATAGGAGATAGAAATTCTAAATATGGCGCTATAGAAAAAGTACCGTAAGGGAACGATGAAAG-AGAAAGTCAAAGTACAAAAAAGCAAAGATTAACCCTTGTACCTTTTGCATAATGAGTTAACGAGCAAAAAACTTAACAAAGCGAACTTTAGCTAAGTAACCCGAAACCAGACGAGCTACTTACGGACAGTTTACCAGAACCAACTCATCTATGTGGCAAAATAGTGAGAAGATCCATAAGTAGAGGTGACACGCCTAACGAGCCTGGTGATAGCTGGTTGTCCAGGAAATGAATCTTAGTTCAGCTTTAAAGATACC-AAAAATACAAACAAATCCCAC-TGTATCTTTAAAAGCTAGTCTAAAAGGGTACAGCCTTTTAGAAACGGGTACAACCTTCACTAGAGAGTAAAATTTAACAACACCATAGTAGGCCTAAAAGCAGCCATCAATTAAGAAAGCGTTAAAGCTCAACAATAACAACGATATTGATCCCAGCAG-TAAACAATTAACTCCTAGCCATAATACTGGACTATTCTATAACAAAATAGAAGCAATAATGTTAATATGAGTAACAAGAAATATTTTCTCCCCGCACAAGTTTAAATCAGTACCTGATAGTATACTGATTATTAACAGTAGATCAATATAACCCAACAATTAATAGCTTATCAATCTTACTGTTAATCCGACACAGGAGTGCACTCAGGAAAGATTCAAAGAAGTAAAAGGAACTCGGCAAACACAAACCCCGCCTGTTTACCAAAAACATCACCTCCAGCATTCCCAGTATTGGAGGCACTGCCTGCCCAGTGAC-AAACGTTAAACGGCCGCGGTATTCTGACCGTGCAAAGGTAGCATAATCATTTGTTCTCTAAATAAGGACTTGTATGAATGGCCACACGAGGGTTTTACTGTCTCTTACTTCCGATCAGTGAAATTGACCTCCCCGTGAAGAGGCGGGGATGAACTAACAAGACGAGAAGACCCTATGGAGCTTCAACTAACTAATCCAAAG-AAAACAAACTCAATCACCAAGAGATAAAAACACTCTTTATGGGTTAGCAGTTTCGGTTGGGGTGACCTCGGAGAATAAAAAATCCTCCGAGCGATTTTAAAGACTAGACCTACAAGTCAAACCAAATTATCGCTTATTGATCCAAATATTTGATCAACGGAACAAGTTACCCTAGGGATAACAGCGCAATCCTATTCAAGAGTCCATATCGACAATAGGGTTTACGACCTCGATGTTGGATCAGGACATCCCGATGGTGCAGCCGCTATCAAAGGTTCGTTTGTTCAACGATTAAAGTCCTACGTGATCTGAGTTCAGACCGGAGCAATCCAGGTCGGTTTCTATCTGTTATGTATTTCTCCCAGTACGAAAGGACAAGAGAAATGGGGCCAACTTCAATAAAGCGCCCCAGACCAATTAATGACCTTATCTCAATTAACCTCACAGACAACTCCCGCCCTAGAAAAGGGCCCAGTTAAGGTGGCAGAGCCCGGTAATTGCGTAAAACTTAAACCTTTATACTCAGAGATTCAAATTCTCTCCTTAACAAATGTTCATAATTAATACCCTTATACTAATCATCCCCATCCTCCTAGCCGTAGCCTTCCTTACACTAGTCGAACGAAAAATCCTAGGCTACATACAATTTCGAAAAGGCCCAAATGTCGTAGGCCCGTACGGCCTACTTCAACCCATCGCCGATGCAATTAAACTTTTCACTAAAGAACCCTTACGACCCGCCACATCCTCTATTTCAATATTCATTTTAGCACCCATTCTAGCCCTAAGCCTAGCCCTAACCATATGAATTCCCCTGCCCATGCCCTACCCACTCATTAACATAAACTTAGGAGTCCTTTTTATATTAGCCATGTCAAGCCTAGCCGTATACTCAATCCTCTGATCAGGCTGAGCTTCCAACTCAAAATACGCCCTCATCGGAGCCCTACGAGCAGTAGCACAAACAATCTCATATGAAGTAACACTAGCAATTATCCTATTATCAGTATTACTAATAAACGGATCCTTCACTCTTTCCACATTAATCATCACACAAGAACAAATATGACTAATCTTCCCAGCATGACCCCTAGCAATAATATGATTTATCTCAACACTAGCAGAAACAAACCGAGCACCATTTGACCTCACCGAAGGAGAATCAGAACTGGTCTCAGGCTTTAACGTGGAATACGCAGCAGGGCCCTTCGCCCTATTTTTTATAGCAGAATATGCTAACATCATCATAATAAACGTCTTCACAACAACCCTATTCCTGGGAGCATTTCACAGCCCGTACATACCAGAACTTTACACTATCAACTTTACCATTAAATCTTTACTACTCACAATTACCTTCTTATGAATTCGAGCATCCTACCCGCGATTCCGCTATGACCAATTAATACACTTATTATGAAAAAACTTTCTGCCCCTAACACTAGCCCTATGCATATGGCACGTCTCCATGCCCATTCTCCTATCAGGCATCCCCCCGCAAACATAAGAAATATGTCTGACAAAAGAGTTACTTTGATAGAGTAAATAATAGAGGTCTAAACCCTCTTATTTCTAGAACTATAGGAATTGAACCTAATCCTAAGAACCCAAAACTCTTCGTGCTCCCAATTACACCAAATTCTAACAGTAAGGTCAGCTAATTAAGCTATCGGGCCCATACCCCGAAAATGTTGGTTCATATCCTTCCCATACTAATAAACCCAATTATCTCTATTATCATCCTAACAACCATCATATTCGGAACCATTATCGTTATAATTAGCTCACACTGATTACTCATCTGAATTGGATTCGAGATAAATATACTTGCTATTATCCCCATTATAATAAAAAAATATAMCCCACGAGCCACAGAAGCATCAACCAAATATTTCCTAACTCAATCAACAGCTTCCATACTACTAATAATAGCTGTTATCATCAACTTAATATCCTCCGGCCAATGAACTGTAATAAAACTGTTTAACCCAACAGCCTCCATACTCATAACAATAGCCCTCACTATAAAATTAGGAATAGCTCCTTTCCACTTCTGAGTCCCAGAAGTAACACAAGGCATCTCCCTGCACTCAGGCCTAATTCTACTTACATGACAAAAACTAGCACCCATATCAGTACTCTACCAAATCTCCCCATCCATTAACCTAAACCTAATCATAACCCTATCAATCCTATCAATCATGGTAGGAGGCTGGGGAGGACTAAATCAAACCCAACTACGAAAAATTATAGCCTACTCATCAATCGCCCACATGGGCTGAATAACAGCAGTACTACCATACAACCCCACTATAACATTACTAAACTTAATCATCTACATCATCATAACCACCGCCATATTTACACTATTTATAGCCAACTCAACCACAACTACCTTATCACTATCCCATACATGAAATAAAGCACCTATCATAACTGCCTTAGCCCTCATTACCCTTCTATCAATAGGAGGACTCCCCCCACTTTCAGGGTTTATACCAAAATGAATGATCATCCAAGAGATAACAAAAAACGATAATATTATCCTACCCACCCTCATGGCAATCACAGCACTATTAAACCTATATTTCTACATACGACTTACCTACTCTACCGCACTTACAATATTTCCCTCCACAAATAATATAAAAATAAAATGACAGTTTTCTATCACAAAACAAATAACCCTCCTACCAACAATAGTAGTATTATCCACTATACTTCTACCACTCACACCAATCCTATCAGTCCTAGAATAGGAGTTTAGGTTAAACAGACCAAGAGCCTTCAAAGCCCTAAGCAAGTATAATTTACTTAATTCCTGACAAGGACTGCAAGACTATATCTTACATCAGCTGAATGCAAACCAACCACTTTAATTAAGCTAAGTCCTCACTAGATTGGTGGGCTCCACCCCCACGAAACTTTAGTTAACAGCTAAACACCCTAAACAACTGGCTTCAATCTACTTCTCCCGCCGCGAGAAAAAAAAGGCGGGAGAAGCCCCGGCAGAATTGAAGCTGCTTCTTTGAATTTGCAATTCAATATGTTAATTCACTACAGAGCTTGGTAAAAAGAGGAATTAAACCTCTGTCCTTAGATTTACAGTCTAATGCTTCACTCAGCCATCTTACCCATGTTCATCAACCGCTGACTATTTTCAACTAACCATAAAGATATCGGCACCCTATACCTCCTATTCGGTGCTTGAGCTGGCATGGTAGGGACCGCCCTAAGCCTACTAATTCGCGCTGAGTTAGGCCAACCTGGAACCTTACTTGGGGATGACCAGATCTACAACGTAGTCGTAACCGCACACGCATTCGTAATAATCTTCTTTATAGTAATACCCATTATAATTGGAGGGTTTGGCAACTGATTAGTTCCTTTAATAATTGGAGCCCCCGACATGGCATTCCCTCGAATAAACAATATAAGCTTTTGACTGCTTCCCCCTTCCTTTCTGTTACTCCTAGCATCCTCTATGGTTGAAGCAGGAGCAGGAACAGGCTGAACCGTATACCCCCCTCTAGCAGGCAACCTAGCCCATGCAGGAGCCTCAGTGGATCTCACCATTTTCTCTCTACACCTAGCAGGTGTTTCCTCAATTCTAGGGGCCATCAACTTTATTACAACAATTATTAACATAAAACCCCCTGCAATAACACAATATCAAACACCCTTATTCGTGTGATCCGTATTAATTACTGCCGTATTACTACTCCTATCACTCCCTGTACTAGCAGCCGGCATTACAATACTACTAACGGACCGAAATCTAAATACTACCTTCTTTGATCCAGCAGGAGGAGGAGATCCTATCCTATATCAGCACCTATTCTGATTTTTTGGCCACCCTGAAGTATACATTCTTATTCTACCCGGATTCGGAATAATTTCTCACATCGTGACCTATTATTCAGGGAAAAAAGAACCATTCGGGTACATGGGAATAGTATGAGCTATAATATCAATCGGGTTCCTAGGGTTTATCGTATGGGCTCATCACATATTCACAGTCGGCATAGACGTCGATACACGAGCCTACTTCACATCAGCCACCATAATTATTGCTATCCCAACCGGAGTAAAAGTCTTCAGCTGATTAGCAACACTTCATGGGGGTAACATTAAATGATCTCCCGCTATAATATGAGCCCTAGGCTTCATTTTCCTCTTCACAGTTGGGGGCCTAACCGGAATTGTCCTAGCCAATTCTTCCCTCGACATTGTTCTTCACGATACATATTATGTAGTCGCACATTTCCACTACGTATTATCAATAGGAGCCGTATTCGCTATCATAGGAGGGTTCGTACATTGATTTCCCTTGTTCTCAGGTTATACTCTAAACATAACATGAGCCAAAATCCACTTCGCAATTATATTTGTAGGCGTAAACATAACTTTCTTCCCACAACATTTCTTAGGCTTATCTGGCATGCCACGACGATACTCTGATTACCCAGACGCATACACAATATGAAACACTATCTCATCTATGGGTTCATTTATTTCACTAACAGCGGTAATACTAATAGTTTTCATCATCTGAGAGGCATTCGCATCCAAACGGGAAGTCCTAACTGTGGACCTAACTACAACAAATCTAGAGTGACTAAACGGATGTCCCCCACCATATCACACATTTGAAGAACCCACATATGTCAACCTAAAATAAGAAAGGAAGGAGTCGAACCCCCTACAATTGGTTTCAAGCCAACACCATAACCACTATGTCTTTCTCAATT-ACGAGAGGTTAGTAAAACATTACATAATCTTGTCAAGATTAAATTACAGGTGAAAGTCCCGTACATCTCATATGGCATACCCCATACAACTAGGATTTCAAGATGCAACATCACCTATCATAGAAGAACTGTTACATTTCCACGACCATACACTAATGATCGTCTTTCTGATTAGCTCATTGGTACTTTATATTATCTCGCTAATATTAACAACAAAATTAACTCATACTAGTACTATAGATGCACAAGAAGTAGAGACAATCTGAACCATCCTACCAGCTATTATCTTGATTATAATCGCCCTCCCGTCTTTACGAATTCTATACATAATGGACGAAATCAACAACCCATCTCTTACAGTAAAAACTATAGGACATCAGTGATACTGAAGCTACGAATACACGGATTATGAAGACCTAAGCTTCGACTCCTATATAATTCCAACATCAGAATTAAAACCAGGGGAACTGCGACTACTAGAAGTAGACAATCGAGTCGTGTTACCCATAGAAATAACAATTCGAATACTAATCTCTTCCGAAGACGTATTGCACTCATGAGCAGTGCCCTCTTTAGGACTGAAAACGGACGCAATTCCAGGCCGCCTAAACCAAACAACCCTTATATCAACCCGACCAGGACTATACTACGGTCAATGCTCAGAAATCTGTGGGTCAAATCACAGCTTTATGCCAATTGTCCTCGAACTAGTCCCACTAGAATATTTTGAAAAATGATCTGCATCAATACTATAAAATCATCAAGAAGCTATGTCAGCGTTAACCTTTTAAGTTAAAGATCGAGGGTAT---AACTCTCCTTGATGACATGCCACAACTAGATACATCAACATGACTTACAATAATCCTGTCTATATTCCTAGTCCTTTTCATCATTTTCCAATTAAAAATCTCAAAACATAACTTCTACCACAACCCAGAACCAACATCAATGAAAATACCAAAGCAAGACAACCCCTGAGAAACAAAATGAACGAAAATCTATTTGCCTCTTTCATTACCCCTATAATTCTAGGCCTCCCCCTTGCCACCCTAATTGTCTTATTTCCCAGCTTACTATTCCCTACATCAGATCGCCTAATTAACAATCGCCTCATCTCTCTCCAACAATGAATTCTCCAACTCGTATCAAAACAAATAATAAACATTCACAATACCAAAGGACAAACATGAACATTAATACTAATATCCCTAATTTTGTTTATTGCATCAACAAATCTACTAGGCCTGTTACCCCACTCATTTACACCAACTACACAACTATCAATAAACTTAGGCATGGCTATTCCCTTATGAGCAGGGGCTGTAATTACAGGTTTTCGCAGTAAAACTAAAACATCACTTGCCCATTTCTTACCACAAGGAACACCAACCCCACTAATCCCAATACTAGTAATTATTGAGACTATTAGTCTTTTTATCCAACCAATAGCCCTTGCTGTACGACTAACAGCTAACATCACAGCAGGCCACCTACTAATCCACTTAATTGGAGGAGCCACCCTCGCACTAATGAGTATCAACACCGCAACAGCCCTTATTACATTTATTATCCTGATTCTACTAACAGTCCTCGAATTTGCAGTAGCTATCATTCAAGCTTATGTATTTACTCTCTTAGTTAGCCTATACCTGCATGATAACACATAATGACACACCAAACGCATGCTTACCACATAGTAAACCCAAGCCCCTGACCCCTTACAGGAGCACTATCTGCCCTCCTAATAACATCTGGCTTAATTATATGGTTCCACTTCAATTCAACAACCCTGTTAATGCTCGGCCTAACAACAAACACACTAACAATATATCAATGATGACGAGATATTATCCGAGAGAGTACATTTCAAGGCCACCATACTCCTGCCGTCCAAAAAGGCCTTCGCTACGGAATAATCTTATTTATCATCTCAGAAGTTTTATTCTTTACCGGATTTTTCTGAGCTTTTTATCACTCAAGTCTTGCTCCCACACCCGAACTAGGCGGCTGTTGACCCCCGACAGGCATTCACCCACTCAATCCCCTAGAAGTCCCACTACTCAACACTTCTGTTCTCTTAGCCTCAGGAGTCTCAATTACCTGAGCCCACCATAGCCTCATAGAAGGAAACCGCAATAACATATTACAAGCCCTATTCATCACTATTGCCCTAGGTGTCTACTTCACACTACTGCAAGCCTCAGAATATTATGAAGCACCTTTTACTATCTCAGATGGAGTCTATGGCTCAACCTTCTTCGTAGCCACGGGATTCCACGGCCTCCATGTAATCATTGGATCCACCTTCTTAATCGTCTGCTTCTTCCGCCAACTAAAATTCCACTTTACCTCTAGCCACCACTTTGGCTTTGAAGCTGCTGCCTGATATTGACATTTCGTAGACGTAGTATGACTTTTCCTCTATGTCTCTATCTATTGATGAGGATCATATTCTTTTAGTATCAACCAGTACAACTGACTTCCAATCAGTTAGTTTCGGTCTAATCCGAAAAAGAATAATAAACCTTGTAGTAGCCCTTCTAACCAACCTCACACTAACTACACTACTCGTCATCATTGCATTCTGACTTCCCCAGTTAAATGTGTACTCAGAAAAAACAAGCCCATACGAGTGCGGATTTGATCCCATGGGATCCGCCCGCCTCCCTTTCTCTATAAAATTTTTCCTAGTAGCCATTACATTCCTCCTTTTCGACTTAGAAATTGCATTACTCCTACCACTACCATGAGCCTCACAAACAACTAACCTAAACACAATACTCACCATAGCCCTCCTCCTAATCTTCCTACTAGCTGCCAGCCTGGCCTATGAATGAACACAAAAAGGATTAGAGTGAACTGAATATGGTACTTAGTTTAAAACAAAAATAAATGATTTCGACTCATTAGATTATGATTAAACTCATAATTACCAAATGTCCCTCGTACATATAAACATCATAATAGCATTTGCAGTATCTCTTACAGGACTACTAATATATCGATCCCACCTAATATCCTCCCTTTTATGCCTAGAAGGAATGGTATTATCCCTATTCATTATGGCCACCCTAACAATCCTAAACTCACACTTCACCCTGGCCAGCATGATACCCATCATTCTACTGGTATTCGCAGCTTGCGAAGCAGCACTGGGTCTATCCCTACTAGTAATGGTATCAAACACATATGGTACTGATTACGTACAAAACCTCAACTTATTACAATGCTAAAATACATTATCCCCACAATAATGCTTATACCCCTAACCTGATTATCAAAAAATAACATACTATGAATTAACCCCACACTTCACAGCCTACTAATTAGCCTCACAAGTCTGCTCCTTATAAACCAATTCAACGATAATAGTCTCAATTTTTCACTGACCTTCTTTTCTGATCCTTTATCCATACCACTGCTGATTCTTACTATATGACTCCTCCCTCTAATGCTGATAGCCAGCCAACACCACCTATCAAAAGAAAACCTAACTCGAAAAAAACTATATATCTCTATACTAATTCTATTACAATTATTCCTAATCATAACATTCACTGCTACAGAGCTAATCTTCTTTTACATCCTATTCGAAGCCACACTAATTCCAACACTCATCATTATTACCCGATGAGGAAATCAAACAGAACGTCTAAACGCCGGTCTTTACTTCCTGTTTTACACACTAGCAGGATCCCTACCCCTACTAATTGCACTGATCTATGTTCAAAACACAATAGGGTCCCTAAACTTCCTAATCCTCCAATATTGAGTCCAACCGATATTCAACTCCTGATCCAACGTTCTCACGTGGCTAGCGTGCATAATAGCCTTCATAGTAAAAATACCACTATATGGCCTCCACCTTTGACTGCCTAAAGCCCATGTAGAAGCTCCCATTGCAGGCTCTATAGTCCTAGCAGCAATCTTACTAAAACTAGGAGGATATGGCATATTACGAATTACATTAATTCTAAGCCCAATAACCAACTTCATAGCATATCCTTTTATTATACTATCCCTATGAGGCATAATCATGACTAGCTCAATTTGTCTCCGCCAAACGGACCTAAAATCACTCATTGCATACTCCTCCGTCAGCCACATAGCACTTGTTATCGTGGCTATTCTTATCCAAACACCTTTAAGTTATACAGGAGCCATCGCTCTAATGATTGCCCATGGTCTTACATCCTCTATACTCTTCTGCCTAGCAAACTCTAACTACGAACGAATCCACAGCCGCACAATAATTCTAGCCCGCGGCTTACAAACACTCCTCCCACTCATAGCAACCTGATGACTCCTAGCGAGCCTAACCAACCTAGCTCTACCCCCAACAATTAACCTGATCGGAGAATTATTTGTAGTAATATCAACCTTCTCATGATCCAACGCTACAATTATCTTAGTAGGACTTAACATAGTAATCACCGCCCTATACTCCCTCTACATATTAATTACAACACAACGAGGCAAATATACTCACCATATTAACAACATCTCACCTTCCTTTACACGAGAGAATGCACTCATATCACTACACATACTACCACTACTACTACTATCCTTAAACCCAAAGATTATCCTAGGCCCTTTGTACTGTAAATATAGTTT-AAAAAAACGCTAGACTGTGAATCTAACAATAGAAGCCCATTGCCTTCTTATTTACCGAAAAAGTATGCAAGAACTGCTAATTC-TGCGCCTCCATGCCTAACAACATGGCTTTTTCAAACTTTTAAAGGATAGCAGTTATCCGTTGGTCTTAGGAATCAAAAAATTGGTGCAACTCCAAATAAAAGTAATAAACATATTCTCCTCCTTCACATTGACAACTCTATTTCTACTAACCATGCCCATCATAATAGCAAGCCCCAATACCCACAAAACCTCCAACTACCCATTCTACGTAAAAACAACTATTTCATATGCCTTCATCACCAGTATAATCCCCACAATAATATTCATCCACACAGGACAAGAAATAATTATCTCAAACTGACACTGATTAACTATTCAAACCCTCAAACTATCACTCAGCTTCAAAATAGACTACTTCTCAATAATATTTGTCCCAGTAGCACTATTCGTCACATGATCCATCATAGAATTCTCAATATGATACATACACTCAGACCCCAACATTAACCAATTTTTCAAATATCTACTCCTATTCCTCATTACTATGCTAATCCTTGTCACCGCAAACAACCTCTTTCAACTATTCATCGGCTGAGAAGGAGTCGGAATCATATCATTCCTACTCATTGGATGATGATACGGACGAGCAGATGCAAACACAGCGGCCCTACAAGCAATCCTGTATAACCGCATTGGCGACATTGGATTTATCCTAGCAATAGCTTGATTCCTAGCTAACCTCAATACCTGAGACCTCCAACAAATCTTTATACTAAAACCAAATGATTCAAATCTACCCCTAATAGGCCTAGTACTTGCTGCAACAGGAAAATCCGCACAATTCAGCCTACACCCATGACTACCCTCCGCAATAGAAGGTCCAACCCCTGTCTCAGCATTACTTCACTCAAGCACAATAGTAGTAGCAGGCATTTTTCTATTAATCCGTTTCTACCCACTAACAGAAAACAACAAATTTGCCCAATCCGTTATATTATGTCTAGGAGCTATCACCACATTATTCACAGCAATATGTGCCCTCACCCAAAATGATATCAAAAAAATCATTGCCTTTTCCACATCCAGCCAACTAGGCCTTATAATGGTAACAATCGGCATTAACCAACCCTACCTGGCATTCCTTCATATCTGTACTCACGCCTTTTTCAAAGCTATACTATTTATATGCTCTGGCTCTATTATTCATAGCCTAAACGACGAGCAGGACATCCGAAAAATAGGAGGCCTATTCAAAGCAATACCATTTACCACAACAGCCCTCATTATTGGCAGCCTCGCACTCACAGGAATACCTTTCCTTACCGGATTCTACTCCAAAGACCTAATCATTGAATCTGCCAACACGTCTTATACCAACGCCTGAGCCCTTCTAATAACACTAATCGCCACCTCTTTCACAGCCATCTACAGCACACGCATCATTTTCTTTGCACTACTTGGACAACCTCGATTCTCAACCCTTATCTCCATTAACGAAAATAACCCCTTCCTATTAAATTCAATCAAACGCCTGCTGATTGGAAGCCTTTTCGCAGGATTCATTATCTCCAACAATATTCCCCCAACAACAATCCCTCAAATAACCATACCCTACTACCTAAAAATAACAGCCCTAGCAATCACAATCTTAGGTTTTATCCTAGCACTAGAAATTAACAACATAACCCACAACCTAAAATTCAACCACCCATCAAACGCCTTTAAATTCTCCAACCTACTAGGTTATTACCCCACAATTATACACCGCCTAACTCCCTATATAAACCTAACAATAAGCCAAAAATCAGCATCCTCTCTCCTAGATCTAATCTGACTGGAAGCCATCCTACCAAAAACCATCTCATCTATCCAAATAAAAGCATCCGTTATAATTACAAACCAAAAAGGCCTAATCAAGTTATATTTCCTCTCTTTCCTAATCACCATCCTCATCAGCATGATCCTACTTAATTTCCACGAGTAATCTCTATAATAACCACAACACCAATCAACAAAGATCAACCAGTTACAATAACTAGTCAAGTACCATAACTATACAAAGCCGCAATTCCTATAGCTTCCTCACTAAAAAACCCGGAATCCCCAGTATCATAAATGACTCAATCCCCCAACCCATTAAACTTAAACACAATTTCAACCTCTTCATCTTTTAGCACATAATAAACCATCAAAAACTCTATCAACAACCCAGTAATAAACGCTCCTAAAACAACCTTACTAGAAACCCAAACTTCAGGATACTGCTCAGTAGCCATAGCCGTTGTATAGCCAAAAACCACTATCATTCCTCCTAAATAAATTAAAAAGACCATCAACCCCAAAAAAGACCCACCAAAATTCAACACAATACCACACCCAACCCCACCACTCACAATTAACCCTAACCCCCCATAAATAGGTGAAGGTTTCGAAGAAAACCCCACAAAACCAATCACAAAAATAATACTCAAAATCAATACAATGTATATTATCATTATTCTCGCATGGAATCTAACCACGACTAATGATATGAAAAACCATCGTTGTCATTCAACTACAAGAACATCAATGATCAATATCCGAAAAACTCACCCACTGATAAAAATTGTAAACAACGCATTCATTGACCTCCCAACCCCACCAAATATCTCATCATGATGAAACTTCGGCTCCCTCCTAGGTATCTGCTTAATCCTACAAATCCTGACGGGCCTATTCCTAGCAATACACTACACATCCGACACGATAACAGCATTCTCCTCTGTCACTCATATTTGCCGAGATGTCAACTACGGCTGAATCATTCGATACATACATGCAAACGGGGCATCAATATTCTTCATCTGCCTATTCATGCATGTAGGACGAGGCCTCTATTACGGATCATACACCTTCCTAAAAACATGAAACATCGGAGTAATTCTCTTATTCACAACAATAGCTACAGCATTCATAGGCTATGTCCTGCCATGAGGACAAATATCATTCTGAGGAGCAACGGTCATCACTAATCTCCTCTCAGCAATTCCATATATCGGCACAAACCTAGTCGAATGAATCTGAGGGGGATTCTCCGTAGACAAAGCAACCCTCACCCGATTCTTCGCTTTCCACTTTATTCTCCCTTTTATCATTACTGCCCTCGCCATAGTACACCTACTCTTTCTTCACGAAACAGGCTCTAACAACCCCACAGGAATTTCATCAGACGCAGACAAAATCCCGTTCCATCCTTACTATACTATTAAAGACATCCTAGGTGCCCTACTACTAATCTTAGCCCTCATATTACTAGTACTGTTCGCACCCGATCTACTTGGAGACCCAGATAACTACACCCCAGCAAACCCACTCAATACACCCCCTCACATCAAGCCCGAATGATATTTCTTATTTGCATACGCAATCCTCCGATCAATTCCCAATAAACTAGGAGGAGTTCTAGCCCTAATCTTCTCAATTCTAATTCTAGTACTTATACCTGCACTCCATACATCCAAACAACGAAGCATGATATTCCGGCCAATCAGCCAATGTATCTTCTGAATCTTAGTGGCAGACTTACTAACACTCACATGAATTGGAGGGCAACCAGTTGAACACCCATATATTATTATCGGACAATTAGCATCTATCATATACTTCCTACTCATCCTAGTGCTAATACCAATGGCCGGTTCTATCGAAAACAAACTCCTAAAATGAAGACAAGTCTTTGTAGTACACTGAATACACTGGTCTTGTAAACCAGAGAAGGAGAGCAAC--ACCTCCCTAAGACTCAAGGAAGAAGCTATAGCCACACTATCAACACCCAAAGCTGAAGTTCTATTTAAACTATTCCCTG
HN216     GTTAATGTAGCTTAAA---TAAAGCAAGGCACTGAAAATGCCTAGATGAGTACATCATACTCCATAAACATATAGGTTTGGTCCCAGCCTTCCTGTTAGCTCTCAATAGGCCTACACATGCAAGCATCCACGCCCCGGTGAGAATGCCCTCTAAGTCAACCAGACTATGAGGAGCGGGTATCAAGCACACTACTAGTAGCTCATGACACCTTGCTTAGCCACACCCCCACGGGAAACAGCAGTGATAAAAATTAAGCCATGAACGAAAGTTTGACTAAGCCATATTGACTAGGGTTGGTAAATCTCGTGCCAGCCACCGCGGTCATACGATTAACCCAAGTTAACAGGAATACGGCGTAAAACGTGTTAAAGCGCCACATCAAATAGAGTTGAGTTTTAATTAAACTGTAAAAAGCCATAATTATAATAAAAATAAACGACGAAAGTAACTCTACAACAGCTGACACACTATAGCTAAGACCCAAACTGGGATTAGATACCCCACTATGCTTAGCCCTAAACATAAATAATTATAAAAACAAAATTATTCGCCAGAGTACTACCGGCAACGGCCCAAAACTCAAAGGACTTGGCGGTGCTTTATACCCTTCTAGAGGAGCCTGTTCTGTAATCGATAAACCCCGATAAACCTCACCAATCCTTGCTAATACAGTCTATATACCGCCATCTTCAGCAAACCCTAAAAAAGGAATAAAAGTAAGCATAATCATTACACATAAAAACGTTAGGTCAAGGTGTAACCTATGGAATGGGAAGAAATGGGCTACATTTTCTAATTCAAGAAAACCCACACGAAAGTTATTATGAAACTAATAACCAAAGGAGGATTTAGCAGTAAGCTAAGAATAGAGTGCTTAGCTGAACCAGGCCATGAAGCACGCACACACCGCCCGTCACCCTCCTCAAGTAA-TTAC-ATGCACCTAAACTTATTACACGCACCAACAATATGAGAGGAGACAAGTCGTAACAAGGTAAGCATACTGGAAAGTGTGCTTGGACAAACCAAAACATAGCTTAAATAAAGCATCTAGTTTACACCTAGAAGATTTCATACCATATGAATGTTTTGAACCACACCTAGCCCAAACTTCCAC-TTTCTAGTATAACAACCAGAACAAAATAAAATAAAACATTTATTTCAATTTAAAGTATAGGAGATAGAAATTCTAAATATGGCGCTATAGAAAAAGTACCGTAAGGGAACGATGAAAG-AGAAAGTCAAAGTACAAAAAAGCAAAGATTAACCCTTGTACCTTTTGCATAATGAGTTAACGAGCAAAAAACTTAACAAAGCGAACTTTAGCTAAGTAACCCGAAACCAGACGAGCTACTTACGGACAGTTTACCAGAGCCAACTCATCTATGTGGCAAAATAGTGAGAAGATCCATAAGTAGAGGTGACACGCCTAACGAGCCTGGTGATAGCTGGTTGTCCAGGAAATGAATCTTAGTTCAGCTTTAAAGATACC-AAAAATACAAACAAATCCCAC-TGTATCTTTAAAAGCTAGTCTAAAAGGGTACAGCCTTTTAGAAACGGGTACAACCTTCACTAGAGAGTAAAATTTAACAACACCATAGTAGGCCTAAAAGCAGCCATCAATTAAGAAAGCGTTAAAGCTCAACAATAACAACGATATTGATCCCAGCAG-TAAACAATCAACTCCTAGCCATAATACTGGACTATTCTATAACAAAATAGAAGCAATAATGTTAATATGAGTAACAAGAAATATTTTCTCCCCGCACAAGTTTAAATCAGTACCTGATAGTATACTGATTATTAACAGTAGATCAATATAACCCAACAATTAATAGCTTATCAATCTTACTGTTAATCCAACACAGGAGTGCACTCAGGAAAGATTCAAAGAAGTAAAAGGAACTCGGCAAACACAAACCCCGCCTGTTTACCAAAAACATCACCTCCAGCATTCCCAGTATTGGAGGCACTGCCTGCCCAGTGAC-AAACGTTAAACGGCCGCGGTATTCTGACCGTGCAAAGGTAGCATAATCATTTGTTCTCTAAATAAGGACTTGTATGAATGGCCACACGAGGGTTTTACTGTCTCTTACTTCCGATCAGTGAAATTGACCTCCCCGTGAAGAGGCGGGGATGAACTAACAAGACGAGAAGACCCTATGGAGCTTCAACTAACTAATCCAAAG-AAAACAAACTCAATCACCAAGAGATAAAAACACTCTTTATGGGTTAGCAGTTTCGGTTGGGGTGACCTCGGAGAATAAAAAATCCTCCGAGCGATTTTAAAGACTAGACCTACAAGTCAAACCAAATTATCGCTTATTGATCCAAATATTTGATCAACGGAACAAGTTACCCTAGGGATAACAGCGCAATCCTATTCAAGAGTCCATATCGACAATAGGGTTTACGACCTCGATGTTGGATCAGGACATCCCGATGGTGCAGCCGCTATCAAAGGTTCGTTTGTTCAACGATTAAAGTCCTACGTGATCTGAGTTCAGACCGGAGCAATCCAGGTCGGTTTCTATCTGTTATGTATTTCTCCCAGTACGAAAGGACAAGAGAAATGGGGCCAACTTCAATAAAGCGCCCCAGACCAATTAATGACCTTATCTCAATTAACCTCACAGACAACTCCCGCCCTAGAAAAGGGCCCAGTTAAGGTGGCAGAGCCCGGTAATTGCGTAAAACTTAAACCTTTATACTCAGAGATTCAAATTCTCTCCTTAACAAATGTTCATAATTAATACCCTTATACTAATCATCCCCATCCTCCTAGCCGTAGCCTTCCTTACACTAGTCGAACGAAAAATCCTAGGCTACATACAATTTCGAAAAGGCCCAAATGTCGTAGGCCCGTACGGCCTACTTCAACCCATCGCCGATGCAATTAAACTTTTCACTAAAGAACCCTTACGACCCGCCACATCCTCTATTTCAATATTCATTTTAGCACCCATTCTAGCCCTAAGCCTAGCCCTAACCATATGAATTCCCCTGCCCATGCCCTACCCACTCATTAACATAAACTTAGGAGTCCTTTTTATATTAGCCATGTCAAGCCTAGCCGTATACTCAATCCTCTGATCAGGCTGAGCTTCCAACTCAAAATACGCCCTCATCGGAGCCCTACGAGCAGTAGCACAAACAATCTCATATGAAGTAACACTAGCAATTATCCTATTATCAGTATTACTAATAAACGGATCCTTCACTCTCTCCACATTAATTATCACACAAGAACAAATATGACTAATCTTCCCAGCATGACCCCTAGCAATAATATGATTTATCTCAACACTAGCAGAAACAAACCGAGCACCATTTGACCTCACCGAAGGAGAATCAGAACTGGTCTCAGGCTTTAACGTGGAATACGCAGCAGGGCCCTTCGCCCTATTTTTTATAGCAGAATATGCTAACATCATCATAATAAACGTCTTCACAACAACCCTATTCCTGGGAGCATTTCACAGCCCGTACATACCAGAACTTTACACTATCAACTTTACCATTAAATCTTTACTACTCACAATTACCTTCTTATGAATTCGAGCATCCTACCCGCGATTCCGCTATGACCAATTAATACACTTATTATGAAAAAACTTTCTGCCCCTAACACTAGCCCTATGCATATGGCACGTCTCCATGCCCATTCTCCTATCAGGCATCCCCCCGCAAACATAAGAAATATGTCTGACAAAAGAGTTACTTTGATAGAGTAAATAATAGAGGTCTAAACCCTCTTATTTCTAGAACTATAGGAATTGAACCTAATCCTAAGAACCCAAAACTCTTCGTGCTCCCAATTACACCAAATTCTAACAGTAAGGTCAGCTAATTAAGCTATCGGGCCCATACCCCGAAAATGTTGGTTCATATCCTTCCCATACTAATAAACCCAATTATCTCTATTATCATCCTAACAACCATCATATTCGGAACCATTATCGTTATAATTAGCTCACACTGATTACTCATCTGAATTGGATTCGAGATAAATATACTTGCTATTATCCCCATTATAATAAAAAAATATAACCCACGAGCCACAGAAGCATCAACCAAATATTTCCTAACTCAATCAACAGCTTCCATACTACTAATAATAGCTGTTATCATCAACTTAATATCCTCCGGCCAATGAACTGTAATAAAACTGTTTAACCCAACAGCCTCCATACTCATAACAATAGCCCTCACTATAAAATTAGGAATAGCTCCTTTCCACTTCTGAGTCCCAGAAGTAACACAAGGCATCTCCCTGCACTCAGGCCTAATTCTACTTACATGACAAAAACTAGCACCCATATCAGTACTCTACCAAATCTCCCCATCCATTAACCTAAACCTAATCATAACCCTATCAATCCTATCAATCATGGTAGGAGGCTGGGGAGGACTAAATCAAACCCAACTACGAAAAATTATAGCCTACTCATCAATCGCCCACATGGGCTGAATAACAGCAGTACTACCATACAACCCCACTATAACATTACTAAACTTAATCATCTACATCATCATAACCACCGCCATATTTACACTATTCATAGCCAACTCAACCACAACTACCTTATCACTATCCCATACATGAAATAAAGCACCTATCATAACTGCCTTAGCCCTCATTACCCTTCTATCAATAGGAGGACTCCCCCCACTTTCAGGGTTTATACCAAAATGAATGATCATCCAAGAGATAACAAAAAACGATAATATTATCCTACCCACCCTCATGGCAATCACAGCACTATTAAACCTATATTTCTACATACGACTTACCTACTCTACCGCACTTACAATATTTCCCTCCACAAATAATATAAAAATAAAATGACAGTTTTCTATCACAAAACAAATAACCCTCCTACCAACAATAGTAGTATTATCCACTATACTTCTACCACTCACACCAATCCTATCAGTCCTAGAATAGGAGTTTAGGTTAAACAGACCAAGAGCCTTCAAAGCCCTAAGCAAGTATAATTTACTTAATTCCTGACAAGGACTGCAAGACTATATCTTACATCAGCTGAATGCAAACCAACCACTTTAATTAAGCTAAGTCCTCACTAGATTGGTGGGCTCCACCCCCACGAAACTTTAGTTAACAGCTAAACACCCTAAACAACTGGCTTCAATCTACTTCTCCCGCCGCGAGAAAAAAAAGGCGGGAGAAGCCCCGGCAGAATTGAAGCTGCTTCTTTGAATTTGCAATTCAATATGTTAATTCACTACAGAGCTTGGTAAAAAGAGGAATTAAACCTCTGTCCTTAGATTTACAGTCTAATGCTTCACTCAGCCATCTTACCCATGTTCATCAACCGCTGACTATTTTCAACTAACCATAAAGATATCGGCACCCTATACCTCCTATTCGGTGCTTGAGCTGGCATGGTAGGGACCGCCCTAAGCCTACTAATTCGCGCTGAGTTAGGCCAACCTGGAACCTTACTTGGGGATGACCAGATCTACAACGTAGTCGTAACCGCACATGCATTCGTAATAATCTTCTTTATAGTAATACCCATTATAATTGGAGGGTTTGGCAACTGATTAGTTCCTTTAATAATTGGAGCCCCCGACATGGCATTCCCTCGAATAAACAATATAAGCTTTTGACTGCTTCCCCCTTCCTTTCTGTTACTCCTAGCATCCTCTATGGTTGAAGCAGGAGCAGGAACAGGCTGAACCGTATACCCCCCTCTAGCAGGCAACCTAGCCCATGCAGGAGCCTCAGTGGATCTCACCATTTTCTCTCTACACCTAGCAGGTGTTTCCTCAATTCTAGGGGCCATCAACTTTATTACAACAATTATTAACATAAAACCCCCTGCAATAACACAATATCAAACACCCTTATTCGTGTGATCCGTATTAATTACTGCCGTATTACTACTCCTATCACTCCCTGTACTAGCAGCCGGCATTACAATACTACTAACGGACCGAAATCTAAATACTACCTTCTTTGATCCAGCAGGAGGAGGAGATCCTATCCTATATCAGCACCTATTCTGATTTTTTGGCCACCCTGAAGTATACATTCTTATTCTACCCGGATTCGGAATAATTTCTCACATCGTGACCTATTATTCAGGGAAAAAAGAACCATTCGGGTACATGGGAATAGTATGAGCTATAATATCAATCGGGTTCCTAGGGTTTATCGTATGGGCTCATCACATATTCACAGTCGGCATAGACGTCGATACACGAGCCTACTTCACATCAGCCACCATAATTATTGCTATCCCAACCGGAGTAAAAGTCTTCAGCTGATTAGCAACACTTCATGGGGGTAACATTAAATGATCTCCCGCTATAATATGAGCCCTAGGCTTCATTTTCCTCTTCACAGTTGGGGGCCTAACCGGAATTGTCCTAGCCAATTCTTCCCTCGACATTGTTCTTCACGATACATATTATGTAGTCGCACATTTCCACTACGTATTATCAATAGGAGCCGTATTCGCTATCATAGGAGGGTTCGTACATTGATTTCCCTTATTCTCAGGTTATACTCTAAACATAACATGAGCCAAAATCCACTTCGCAATTATATTTGTAGGCGTAAACATAACTTTCTTCCCACAACATTTCTTAGGCTTATCTGGCATGCCACGACGATACTCTGATTACCCAGACGCATACACAATATGAAACACTATCTCATCTATGGGTTCATTTATTTCACTAACAGCGGTAATACTAATAGTTTTCATCATCTGAGAGGCATTCGCATCCAAACGGGAAGTCCTAACTGTGGACCTAACTACAACAAATCTAGAGTGACTAAACGGATGTCCCCCACCATATCACACATTTGAAGAACCCACATATGTCAACCTAAAATAAGAAAGGAAGGAGTCGAACCCCCTACAATTGGTTTCAAGCCAACACCATAACCACTATGTCTTTCTCAATT-ACGAGAGGTTAGTAAAACATTACATAATCTTGTCAAGATTAAATTACAGGTGAAAGTCCCGTACATCTCATATGGCATACCCCATACAACTAGGATTTCAAGATGCAACATCACCTATCATAGAAGAACTGTTACATTTCCACGACCATACACTAATGATCGTCTTTCTGATTAGCTCATTGGTACTTTATATTATTTCACTAATATTAACAACAAAATTAACTCATACTAGTACTATAGATGCGCAAGAAGTAGAGACAATCTGAACCATCCTACCAGCTATTATCTTGATTATAATCGCCCTCCCGTCTTTACGAATTCTATACATAATGGACGAAATCAACAACCCATCTCTTACAGTAAAAACTATAGGACATCAATGATACTGAAGCTACGAATACACGGATTATGAAGACCTAAGCTTCGACTCCTATATAATTCCAACATCAGAATTAAAACCAGGGGAACTGCGACTACTAGAAGTAGACAATCGAGTCGTGTTACCCATAGAAATAACAATTCGAATACTAATCTCTTCCGAAGACGTATTGCACTCATGAGCAGTGCCCTCTTTAGGACTGAAAACGGACGCAATTCCAGGCCGCCTAAACCAAACAACCCTTATATCAACCCGACCAGGACTATACTACGGTCAATGCTCAGAAATCTGTGGGTCAAATCACAGCTTTATGCCAATTGTCCTCGAACTAGTCCCACTAGAATATTTTGAAAAATGATCTGCATCAATACTATAAAATCATCAAGAAGCTATGTCAGCGTTAACCTTTTAAGTTAAAGATCGAGGGTAT---AACTCTCCTTGATGACATGCCACAACTAGATACATCAACATGACTTACAATAATCCTGTCTATATTCCTAGTCCTTTTCATCATTTTCCAATTAAAAATCTCAAAACATAACTTCTACCACAACCCAGAACCAACATCAATGAAAATACCAAAGCAAGACAACCCCTGAGAAACAAAATGAACGAAAATCTATTTGCCTCTTTCATTACCCCTATAATTCTAGGCCTCCCCCTTGCCACCCTAATTGTCTTATTTCCCAGCTTACTATTCCCTACATCAGATCGCCTAATTAACAATCGCCTCATCTCTCTCCAACAATGAATTCTCCAACTCGTATCAAAACAAATAATAAACATTCACAATACCAAAGGACAAACATGAACATTAATACTAATATCCCTAATTTTGTTTATTGCATCAACAAATCTACTAGGCCTGTTACCCCACTCATTTACACCAACTACACAACTATCAATAAACTTAGGCATGGCTATTCCCTTATGAGCAGGGGCTGTAATTACAGGTTTTCGCAGTAAAACTAAAGCATCACTTGCCCATTTCTTACCACAAGGAACACCAACCCCACTAATCCCAATACTAGTAATTATTGAGACTATTAGTCTTTTTATCCAACCAATAGCCCTTGCTGTACGACTAACAGCTAACATCACAGCAGGCCACCTACTAATCCACTTAATTGGAGGAGCCACCCTCGCACTAATGAGTATCAACACCGCAACAGCCCTTATTACATTTATTATCCTGATTCTACTAACAGTCCTCGAATTTGCAGTAGCTATCATTCAAGCTTATGTATTTACTCTCTTAGTTAGCCTATACCTGCATGATAACACATAATGACACACCAAACGCATGCTTACCACATAGTAAACCCAAGCCCCTGACCCCTTACAGGAGCACTATCTGCCCTCCTAATAACATCTGGCTTAATTATATGGTTCCACTTCAATTCAACAACCCTGTTAATGCTCGGCCTAACAACAAACACACTAACAATATATCAATGATGACGAGATATTATCCGAGAGAGTACATTTCAAGGCCACCATACTCCTGCCGTCCAAAAAGGCCTTCGCTACGGAATAATCTTATTTATCATCTCAGAAGTTTTATTCTTTACCGGATTTTTCTGAGCTTTTTATCACTCAAGTCTTGCTCCCACACCCGAACTAGGCGGCTGTTGACCCCCGACAGGCATTCACCCACTCAATCCCCTAGAAGTCCCACTACTCAACACTTCTGTTCTCTTAGCCTCAGGAGTCTCAATTACCTGAGCCCACCATAGCCTCATAGAAGGAAACCGCAATAACATATTACAAGCCCTATTCATCACTATTGCCCTAGGTGTCTACTTCACACTACTGCAAGCCTCAGAATATTATGAAGCACCTTTTACTATCTCAGATGGAGTCTATGGCTCAACCTTCTTCGTAGCCACGGGATTCCACGGCCTCCATGTAATCATTGGATCCACCTTCTTAATCGTCTGCTTCTTCCGCCAACTAAAATTCCACTTTACCTCTAGCCACCACTTTGGCTTTGAAGCTGCTGCCTGATATTGACATTTCGTAGACGTAGTATGACTTTTCCTCTATGTCTCTATCTATTGATGAGGATCATATTCTTTTAGTATCAACCAGTACAACTGACTTCCAATCAGTTAGTTTCGGTCTAATCCGAAAAAGAATAATAAACCTTGTAGTAGCCCTTCTAACCAACCTCACACTAACTACACTACTCGTCATCATTGCATTCTGACTTCCCCAGTTAAATGTGTACTCAGAAAAAACAAGCCCATACGAGTGCGGATTTGATCCCATGGGATCCGCCCGCCTCCCTTTCTCTATAAAATTTTTCCTAGTAGCCATTACATTCCTCCTTTTCGACTTAGAAATTGCATTACTCCTACCACTACCATGAGCCTCACAAACAACTAACCTAAACACAATACTCACCATAGCCCTCCTCCTAATCTTCCTACTAGCTGCCAGCCTGGCCTATGAATGAACCCAAAAAGGATTAGAGTGAACTGAATATGGTACTTAGTTTAAAACAAAAATAAATGATTTCGACTCATTAGATTATGATTAAACTCATAATTACCAAATGTCCCTCGTACATATAAACATCATAATAGCATTTGCAGTATCTCTTACAGGACTACTAATATATCGATCCCACCTAATATCCTCCCTTTTATGCCTAGAAGGAATGATATTATCCCTATTCATTATGGCCACCCTAACAATCCTAAACTCACACTTCACCCTGGCCAGCATGATACCCATCATTCTACTGGTATTCGCAGCTTGCGAAGCAGCACTGGGTCTATCCCTACTAGTAATGGTATCAAACACATATGGTACTGATTACGTACAAAACCTCAACTTATTACAATGCTAAAATACATTATCCCCACAATAATGCTTATACCCCTAACCTGATTATCAAAAAATAACATACTATGAATTAACCCCACACTTCACAGCCTACTAATTAGCCTCACAAGTCTGCTCCTTATAAACCAATTCAACGATAATAGTCTCAATTTTTCACTGATCTTCTTTTCTGATCCTTTATCCATACCACTGCTGATTCTTACTATATGACTCCTCCCTCTAATGCTGATAGCCAGCCAACACCACCTATCAAAAGAAAACCTAACTCGAAAAAAACTATATATCTCTATACTAATTCTATTACAATTATTCCTAATCATAACATTCACTGCTACAGAGCTAATCTTCTTTTACATCCTATTCGAAGCCACACTAATTCCAACACTCATCATTATTACCCGATGAGGAAATCAAACAGAACGTCTAAACGCCGGTCTTTACTTCCTGTTTTACACACTAGCAGGATCCCTACCCCTACTAATTGCACTGATCTATGTTCAAAACACAATAGGGTCCCTAAACTTCCTAATCCTCCAATATTGAGTCCAACCAATATTCAACTCCTGATCCAACGTTTTCACGTGGCTAGCGTGCATAATAGCCTTCATAGTAAAAATACCACTATATGGCCTCCACCTTTGACTGCCTAAAGCCCATGTAGAAGCTCCCATTGCAGGCTCTATAGTCCTAGCAGCAATCTTACTAAAACTAGGAGGATATGGCATATTACGAATTACATTAATTCTAAGCCCAATAACCAACTTCATAGCATATCCTTTTATTATACTATCTCTATGAGGCATAATCATGACTAGCTCAATTTGTCTCCGCCAAACGGACCTAAAATCACTCATTGCATACTCCTCCGTCAGCCACATAGCACTTGTTATCGTGGCTATTCTTATCCAAACACCTTTAAGTTATACAGGAGCCATCGCTCTAATGATTGCCCATGGTCTTACATCCTCTATGCTCTTCTGCCTAGCAAACTCTAACTACGAACGAATCCACAGCCGCACAATAATTCTAGCCCGCGGCTTACAAACACTCCTCCCACTCATAGCAACCTGATGACTCCTAGCGAGCCTAACCAACCTAGCTCTACCCCCAACAATTAACCTGATCGGAGAATTATTTGTAGTAATATCAACCTTCTCATGATCCAACGCTACAATTATCTTAGTAGGACTTAACATAGTAATCACCGCCCTATACTCCCTCTACATATTAATTACAACACAACGAGGCAAATATACTCACCATATTAACAACATCTCACCTTCCTTTACACGAGAGAATGCACTCATATCACTACACATACTACCACTACTACTACTATCCTTAAACCCAAAGATTATCCTAGGCCCTTTGTACTGTAAATATAGTTT-AAAAAAACGCTAGACTGTGAATCTAACAATAGAAGCCCATTGCCTTCTTATTTACCGAAAAAGTATGCAAGAACTGCTAATTC-TGCGCCTCCATGCCTAACAACATGGCTTTTTCAAACTTTTAAAGGATAGCAGTTATCCGTTGGTCTTAGGAATCAAAAAATTGGTGCAACTCCAAATAAAAGTAATAAACATATTCTCCTCCTTCACATTAACAACTCTATTTCTACTAACCATGCCCATCATAATAGCAAGCCCCAATACCCACAAAACCTCCAACTACCCATTCTACGTAAAAACAACTATTTCATATGCCTTCATCACCAGTATAGTCCCCACAATAATATTCATCCACACAGGACAAGAAATAATTATCTCAAACTGACACTGATTAACTATTCAAACCCTCAAACTATCACTCAGCTTCAAAATAGACTACTTCTCAATAATATTTGTCCCAGTAGCACTATTCGTCACATGATCCATCATAGAATTCTCAATATGATACATACACTCAGACCCCAACATTAACCAATTTTTCAAATATCTACTCCTATTCCTCATTACTATGCTAATCCTTGTCACCGCAAACAACCTCTTTCAACTATTCATCGGCTGAGAAGGAGTCGGAATCATATCATTCCTACTCATTGGATGATGATACGGACGAGCAGATGCAAACACAGCGGCCCTACAAGCAATCCTGTATAACCGCATTGGCGACATTGGATTTATCCTAGCAATAGCTTGGTTCCTAGCTAACCTCAATACCTGAGACCTCCAACAAATCTTTATACTAAAACCAAATGATTCAAATCTACCCCTAATAGGCCTAGTACTTGCTGCAACAGGAAAATCCGCACAATTCAGCCTACACCCATGACTACCCTCCGCAATAGAAGGTCCAACCCCTGTCTCAGCATTACTTCACTCAAGCACAATAGTAGTAGCAGGCATTTTTCTATTAATCCGTTTCTACCCACTAACAGAAAACAACAAATTTGCCCAATCCGTTATATTATGTCTAGGAGCCATCACCACATTATTCACAGCAATATGTGCCCTCACCCAAAATGATATCAAAAAAATCATTGCCTTTTCCACATCCAGCCAACTAGGCCTTATAATAGTAACAATCGGCATTAACCAACCCTACCTGGCATTCCTTCATATCTGTACTCACGCCTTTTTCAAAGCTATACTATTTATATGCTCTGGCTCTATTATTCATAGCCTAAACGACGAGCAGGACATCCGAAAAATAGGAGGCCTATTCAAAGCAATACCATTTACCACAACAGCCCTCATTATTGGCAGCCTCGCACTCACAGGAATACCTTTCCTTACCGGATTCTACTCCAAAGACCTAATCATTGAATCTGCCAACACGTCTTATACCAACGCCTGAGCCCTTCTAATAACACTAATCGCCACCTCTTTCACAGCCATCTACAGCACACGCATCATTTTCTTTGCACTACTTGGACAACCTCGATTCTCAACCCTTATCTCCATTAACGAAAATAACCCCTTCCTATTAAATTCAATCAAACGCCTCCTGATTGGAAGCCTTTTCGCAGGATTCATTATCTCCAACAATATTCCCCCAACAACAATCCCTCAAATAACCATACCCTACTACCTAAAAATAACAGCCCTAGCAATCACAATCTTAGGTTTTATCCTAGCACTAGAAATTAACAACATAACCCACAACCTAAAATTCAACCACCCATCAAACGCCTTTAAATTCTCCAACCTACTAGGTTATTACCCCACAATTATACACCGCCTAACTCCCTATATAAACCTAACAATAAGCCAAAAATCAGCATCCTCTCTCCTAGATCTAATCTGACTGGAAGCCATCCTACCGAAAACCATCTCATCTATCCAAATAAAAGCATCCGTTATAATTACAAACCAAAAAGGCCTAATCAAGTTATATTTCCTCTCTTTCCTAATCACCATCCTTATCAGCATGATCCTACTTAATTTCCACGAGTAATCTCTATAATAACCACAACACCAATCAACAAAGATCAACCAGTTACAATAACTAGTCAAGTACCATAACTATACAAAGCCGCAATTCCTATAGCTTCCTCACTAAAAAACCCGGAATCCCCAGTATCATAAATGACTCAATCCCCCAACCCATTAAACTTAAACACAATTTCAACCTCTTCATCTTTTAGCACATAATAAACTATCAAAAACTCTATCAACAACCCAGTAATAAACGCTCCTAAAACAACCTTACTAGAAACCCAAACTTCAGGATACTGCTCAGTAGCCATAGCCGTTGTATAGCCAAAAACCACTATCATTCCTCCTAAATAAATTAAAAAGACCATCAACCCCAAAAAAGACCCACCAAAATTCAACACAATACCACACCCAACCCCACCACTCACAATTAACCCTAACCCCCCATAAATAGGTGAAGGTTTCGAAGAAAACCCCACAAAACCAATCACAAAAATAATACTCAAAATCAATACAATGTATATTATCATTATTCTCGCATGGAATCTAACCACGACTAATGATATGAAAAACCATCGTTGTCATTCAACTACAAGAACATCAATGATCAATATCCGAAAAACTCACCCACTGATAAAAATTGTAAACAACGCATTCATTGACCTCCCAACCCCACCAAATATCTCATCATGATGAAACTTCGGCTCCCTCCTAGGTATCTGCTTAATTCTACAAATCCTGACAGGCCTATTCCTAGCAATACACTACACATCCGACACGATAACAGCATTCTCCTCTGTCACTCATATTTGCCGAGATGTCAACTACGGCTGAATCATTCGATACATACATGCAAACGGGGCATCAATATTCTTCATCTGCCTATTCATGCATGTAGGACGAGGCCTCTATTACGGATCATACACCTTCCTAAAAACATGAAACATCGGAGTAATTCTCTTATTCACAACAATAGCTACAGCATTCATAGGCTATGTCCTGCCATGAGGACAAATATCATTCTGAGGAGCAACGGTCATCACTAATCTCCTCTCAGCAATTCCATATATCGGCACAAACCTAGTCGAATGAATCTGAGGAGGATTCTCCGTAGACAAAGCAACCCTCACCCGATTCTTCGCTTTCCACTTTATTCTCCCTTTTATCATTACTGCCCTCGCCATAGTACACCTACTCTTTCTTCACGAAACAGGCTCCAACAACCCCACAGGAATTTCATCAGACGCAGACAAAATCCCGTTCCATCCTTACTATACTATTAAAGACATCCTAGGTGCCCTACTACTAATCTTAGCCCTCATATTACTAGTACTGTTCGCACCCGACCTACTTGGAGACCCAGATAACTACACCCCAGCAAACCCACTCAATACACCCCCTCACATCAAGCCCGAATGATATTTCTTATTTGCATACGCAATCCTCCGATCAATTCCCAATAAACTAGGAGGAGTTCTAGCCCTAATCTTCTCAATTCTAATTCTAGTACTTATACCTGCACTCCATACATCCAAACAACGGAGCATGATATTCCGGCCAATCAGCCAATGTATCTTCTGAATCTTAGTGGCAGACTTACTAACACTCACATGAATTGGAGGGCAACCAGTTGAACACCCATATATTATTATCGGACAATTAGCATCTATCATATACTTCCTACTCATCCTAGTGCTAATACCAATGGCCGGTTCTATCGAAAACAAACTCCTAAAATGAAGACAAGTCTTTGTAGTACACTGAATACACTGGTCTTGTAAACCAGAGAAGGAGAGCAAC--ACCTCCCTAAGACTCAAGGAAGAAGCTATAGCCACACTATCAACACCCAAAGCTGAAGTTCTATTTAAACTATTCCCTG
HN250     GTTAATGTAGCTTAAA---TAAAGCAAGGCACTGAAAATGCCTAGATGAGTACATCATACTCCATAAACATATAGGTTTGGTCCCAGCCTTCCTGTTAGCTCTCAATAGACCTACACATGCAAGCATCCACGCCCCGGTGAGAATGCCCTCTAAGTCAACCAGACTATGAGGAGCGGGTATCAAGCACACTACTAGTAGCTCATGACACCTTGCTTAGCCACACCCCCACGGGAAACAGCAGTGATAAAAATTAAGCCATGAACGAAAGTTTGACTAAGCCATATTGACTAGGGTTGGTAAATCTCGTGCCAGCCACCGCGGTCATACGATTAACCCAAGTTAACAGGAATACGGCGTAAAACGTGTTAAAGCGCCACATCAAATAGAGTTGAGTTTTAATTAAACTGTAAAAAGCCATAATTATAATAAAAATAAACGACGAAAGTAACTCTACAACAGCTGACACACTATAGCTAAGACCCAAACTGGGATTAGATACCCCACTATGCTTAGCCCTAAACATAAATAATTATAAAAACAAAATTATTCGCCAGAGTACTACCGGCAACGGCCCAAAACTCAAAGGACTTGGCGGTGCTTTATACCCTTCTAGAGGAGCCTGTTCTGTAATCGATAAACCCCGATAAACCTCACCAATCCTTGCTAATACAGTCTATATACCGCCATCTTCAGCAAACCCTAAAAAAGGAATAAAAGTAAGCATAATCATTACACATAAAAACGTTAGGTCAAGGTGTAACCTATGGAATGGGAAGAAATGGGCTACATTTTCTAATTCAAGAAAACCCACACGAAAGTTATTATGAAACTAATAACCAAAGGAGGATTTAGCAGTAAGCTAAGAATAGAGTGCTTAGCTGAACCAGGCCATGAAGCACGCACACACCGCCCGTCACCCTCCTCAAGTAA-TTAC-ATGCACCTAAACTTATTACACGCACCAACAATATGAGAGGAGACAAGTCGTAACAAGGTAAGCATACTGGAAAGTGTGCTTGGACAAACCAAAACATAGCTTAAATAAAGCATCTAGTTTACACCTAGAAGATTTCATACCATATGAATGTTTTGAACCACACCTAGCCCAAACTTCCAC-TTTCTAGTATAACAACCAGAACAAAATAAAATAAAACATTTATTTCAATTTAAAGTATAGGAGATAGAAATTCTAAATATGGCGCTATAGAAAAAGTACCGTAAGGGAACGATGAAAG-AGAAAGTCAAAGTACAAAAAAGCAAAGATTAACCCTTGTACCTTTTGCATAATGAGTTAACGAGCAAAAAACTTAACAAAGCGAACTTTAGCTAAGTAACCCGAAACCAGACGAGCTACTTACGGACAGTTTACCAGAACCAACTCATCTATGTGGCAAAATAGTGAGAAGATCCATAAGTAGAGGTGACACGCCTAACGAGCCTGGTGATAGCTGGTTGTCCAGGAAATGAATCTTAGTTCAGCTTTAAAGATACC-AAAAATACAAACAGATCCCAC-TGTATCTTTAAAAGCTAGTCTAAAAGGGTACAGCCTTTTAGAAACGGGTACAACCTTCACTAGAGAGTAAAATTTAACAACACCATAGTAGGCCTAAAAGCAGCCATCAATTAAGAAAGCGTTAAAGCTCAACAATAACAACGATATTGATCCCAGCAG-TAAACAATCAACTCCTAGCCATAATACTGGACTATTCTATAACAAAATAGAAGCAATAATGTTAATATGAGTAACAAGAAATATTTTCTCCCCGCACAAGTTTAAATCAGTACCTGATAGTATACTGATTATTAACAGTAGATCAATATAACCCAACAATTAATAGCTTATCAATCTTACTGTTAATCCGACACAGGAGTGCACTCAGGAAAGATTCAAAGAAGTAAAAGGAACTCGGCAAACACAAACCCCGCCTGTTTACCAAAAACATCACCTCCAGCATTCCCAGTATTGGAGGCACTGCCTGCCCAGTGAC-AAACGTTAAACGGCCGCGGTATTCTGACCGTGCAAAGGTAGCATAATCATTTGTTCTCTAAATAAGGACTTGTATGAATGGCCACACGAGGGTTTTACTGTCTCTTACTTCCGATCAGTGAAATTGACCTCCCCGTGAAGAGGCGGGGATGAACTAACAAGACGAGAAGACCCTATGGAGCTTCAACTAACTAATCCAAAG-AAAACAAACTCAATCACCAAGAGATAAAAACACTCTTTATGGGTTAGCAGTTTCGGTTGGGGTGACCTCGGAGAATAAAAAATCCTCCGAGCGATTTTAAAGACTAGACCTACAAGTCAAACCAAATTATCGCTTATTGATCCAAATATTTGATCAACGGAACAAGTTACCCTAGGGATAACAGCGCAATCCTATTCAAGAGTCCATATCGACAATAGGGTTTACGACCTCGATGTTGGATCAGGACATCCCGATGGTGCAGCCGCTATCAAAGGTTCGTTTGTTCAACGATTAAAGTCCTACGTGATCTGAGTTCAGACCGGAGCAATCCAGGTCGGTTTCTATCTGTTATGTATTTCTCCCAGTACGAAAGGACAAGAGAAATGGGGCCAACTTCAATAAAGCGCCCCAGACCAATTAATGACCTTATCTCAATTAACCTCACAGACAACTCCCGCCCTAGAAAAGGGCCCAGTTAAGGTGGCAGAGCCCGGTAATTGCGTAAAACTTAAACCTTTATACTCAGAGATTCAAATTCTCTCCTTAACAAATGTTCATAATTAATACCCTTATACTAATCATCCCCATCCTCCTAGCCGTAGCCTTCCTTACACTAGTCGAACGAAAAATCCTAGGCTACATACAATTTCGAAAAGGCCCAAATGTCGTAGGCCCGTACGGCCTACTTCAACCCATCGCCGATGCAATTAAACTTTTCACTAAAGAACCCTTACGACCCGCCACATCCTCTATTTCAATATTCATTCTAGCACCCATTCTAGCCCTAAGCCTAGCCCTAACCATATGAATTCCCCTGCCCATGCCCTACCCACTCATTAACATAAACTTAGGAGTCCTTTTTATATTAGCCATGTCAAGCCTAGCCGTATACTCAATCCTCTGATCAGGCTGAGCTTCCAACTCAAAATACGCCCTCATCGGAGCCCTACGAGCAGTAGCACAAACAATCTCATATGAAGTAACACTAGCAATTATCCTATTATCAGTATTACTAATAAACGGATCCTTCACTCTTTCCACATTAATTATCACACAAGAACAAATATGACTAATCTTCCCAGCATGACCCCTAGCAATAATATGATTTATCTCAACACTAGCAGAAACAAACCGAGCACCATTTGACCTCACCGAAGGAGAATCAGAACTGGTCTCAGGCTTTAACGTGGAATACGCAGCAGGGCCCTTCGCCCTATTTTTTATAGCAGAATATGCTAACATCATCATAATAAATGTCTTCACAACAACCCTATTCCTGGGAGCATTTCACAGCCCGTACATACCAGAACTTTACACTATCAACTTTACCATTAAATCTTTACTACTCACAATTACCTTCTTATGAATTCGAGCATCCTACCCGCGATTCCGCTATGACCAATTAATACACTTATTATGAAAAAACTTTCTGCCCCTAACACTAGCCCTATGCATATGGCACGTCTCCATGCCCATTCTCCTATCAGGCATCCCCCCGCAAACATAAGAAATATGTCTGACAAAAGAGTTACTTTGATAGAGTAAATAATAGAGGTCTAAACCCTCTTATTTCTAGAACTATAGGAATTGAACCTAATCCTAAGAACCCAAAACTCTTCGTGCTCCCAATTACACCAAATTCTAACAGTAAGGTCAGCTAATTAAGCTATCGGGCCCATACCCCGAAAATGTTGGTTCATATCCTTCCCATACTAATAAACCCAATTATCTCTATTATCATCCTAACAACCATCATATTCGGAACCATTATCGTTATAATTAGCTCACACTGATTACTCATCTGAATTGGATTCGAGATAAATACACTTGCTATTATCCCCATTATAATAAAAAAATATAACCCACGAGCCACAGAAGCATCAACCAAATATTTCCTAACTCAATCAACAGCTTCCATACTACTAATAATAGCTGTTATCATCAACTTAATATCCTCCGGCCAATGAACTGTAATAAAACTGTTTAACCCAACAGCCTCCATACTCATAACAATAGCCCTCACTATAAAATTAGGAATAGCTCCTTTCCACTTCTGAGTCCCAGAAGTAACACAAGGCATCTCCCTGCACTCAGGCCTAATTCTACTTACATGACAAAAACTAGCACCCATATCAGTACTCTACCAAATCTCCCCATCCATTAACCTAAACCTAATCATAACCCTATCAATCCTATCAATCATGGTAGGAGGCTGGGGAGGACTAAATCAAACCCAACTACGAAAAATTATAGCCTACTCATCAATCGCCCACATGGGCTGAATAACAGCAGTACTACCATACAACCCCACTATAACATTACTAAACTTAATCATCTACATCATCATAACCACCGCCATATTTACACTATTTATAGCCAACTCAACCACAACTACCTTATCACTATCCCATACATGAAATAAAGCACCTATCATAACTGCCTTAGCCCTCATTACCCTTCTATCAATAGGAGGACTCCCCCCACTTTCAGGGTTTATACCAAAATGAATGATCATCCAAGAGATAACAAAAAACGATAATATTATCCTACCCACCCTCATGGCAATCACAGCACTATTAAACCTATATTTCTACATACGACTTGCCTACTCTACCGCACTTACAATATTTCCCTCCACAAATAACATAAAAATAAAATGACAGTTTTCTATCACAAAACAAATAACCCTCCTACCAACAATAGTAGTATTATCCACTATACTTCTACCACTCACACCAATCCTATCAGTCCTAGAATAGGAGTTTAGGTTAAACAGACCAAGAGCCTTCAAAGCCCTAAGCAAGTATAATTTACTTAATTCCTGACAAGGACTGCAAGACTATATCTTACATCAGCTGAATGCAAACCAACCACTTTAATTAAGCTAAGTCCTCACTAGATTGGTGGGCTCCACCCCCACGAAACTTTAGTTAACAGCTAAACACCCTAAACAACTGGCTTCAATCTACTTCTCCCGCCGCGAGAAAAAAAAGGCGGGAGAAGCCCCGGCAGAATTGAAGCTGCTTCTTCGAATTTGCAATTCAATATGTTAATTCACTACAGAGCTTGGTAAAAAGAGGAATTAAACCTCTGTCCTTAGATTTACAGTCTAATGCTTCACTCAGCCATCTTACCCATGTTCATCAACCGCTGACTATTTTCAACTAACCATAAAGATATCGGCACCCTATACCTCCTATTCGGTGCTTGAGCTGGCATGGTAGGGACCGCCCTAAGCCTACTAATTCGCGCTGAGTTAGGCCAACCTGGAACCTTACTTGGGGATGACCAGATCTACAACGTAGTCGTAACCGCACATGCATTCGTAATAATTTTCTTTATAGTAATACCCATTATAATTGGAGGGTTTGGCAACTGATTAGTTCCTTTAATAATTGGAGCCCCCGACATGGCATTCCCTCGAATAAACAATATAAGCTTTTGACTGCTTCCCCCTTCCTTTCTGTTACTCCTAGCATCCTCTATGGTTGAAGCAGGAGCAGGAACAGGCTGAACCGTATACCCCCCTCTAGCAGGCAACCTAGCCCATGCAGGAGCCTCAGTGGATCTCACCATTTTCTCTCTACACCTAGCAGGTGTTTCCTCAATTCTAGGGGCCATCAACTTTATTACAACAATTATTAACATAAAACCCCCTGCAATAACACAATATCAAACACCCTTATTCGTGTGATCCGTATTAATTACTGCCGTATTACTACTCCTATCACTCCCTGTACTAGCAGCCGGCATTACAATACTACTAACGGACCGAAATCTAAATACTACCTTCTTTGATCCAGCAGGAGGAGGAGATCCTATCCTATATCAGCACCTATTCTGATTTTTTGGCCACCCTGAAGTATATATTCTTATTCTACCCGGATTCGGAATAATTTCTCACATCGTGACCTATTATTCAGGGAAAAAAGAACCATTCGGGTACATGGGAATAGTATGAGCTATAATATCAATCGGGTTCCTAGGGTTTATCGTATGGGCTCATCACATATTTACAGTCGGCATAGACGTCGATACACGAGCCTACTTCACATCAGCCACCATAATTATTGCTATCCCAACCGGAGTAAAAGTCTTCAGCTGATTAGCAACACTTCATGGGGGTAACATTAAATGATCTCCAGCTATAATATGAGCCCTAGGCTTCATTTTCCTCTTCACAGTTGGGGGCCTAACCGGAATTGTCCTAGCCAATTCTTCCCTCGACATTGTTCTTCACGATACATATTATGTAGTCGCACATTTCCACTACGTATTATCAATAGGAGCCGTATTCGCTATCATAGGAGGGTTCGTACATTGATTTCCCTTATTCTCAGGTTATACTCTAAACATAACATGAGCCAAAATCCACTTCGCAATTATATTTGTAGGCGTAAACATAACTTTCTTCCCACAACATTTCTTAGGCTTATCTGGCATGCCACGACGATACTCTGATTACCCAGACGCATACACAATATGAAACACTATCTCATCTATGGGTTCATTTATTTCACTAACAGCGGTAATACTAATAGTTTTCATCATCTGAGAGGCATTCGCATCCAAACGGGAAGTCCTAACTGTGGACCTAACTACAACAAATCTAGAGTGACTAAACGGATGTCCCCCACCATATCACACATTTGAAGAACCCACATATGTCAACCTAAAATAAGAAAGGAAGGAGTCGAACCCCCTACAATTGGTTTCAAGCCAACACCATAACCACTATGTCTTTCTCAATT-ACGAGAGGTTAGTAAAACATTACATAATCTTGTCAAGATTAAATTACAGGTGAAAGTCCCGTACATCTCATATGGCATACCCCATACAACTAGGATTTCAAGATGCAACATCACCTATCATAGAAGAACTGTTACATTTCCACGACCATACACTAATGATCGTCTTTCTGATTAGCTCATTGGTACTTTATATTATCTCGCTAATATTAACAACAAAATTAACTCATACTAGTACTATAGATGCACAAGAAGTAGAGACAATCTGAACCATCCTACCAGCTATTATCTTGATTATAATCGCCCTCCCGTCTTTACGAATTCTATACATAATGGACGAAATCAACAACCCATCTCTTACAGTAAAAACTATAGGACATCAGTGATACTGAAGCTACGAATACACGGATTATGAAGACCTAAGCTTCGACTCCTATATAATTCCAACATCAGAATTAAAACCAGGGGAACTGCGACTACTAGAAGTAGACAATCGAGTCGTGTTACCCATAGAAATAACAATTCGAATACTAATCTCTTCCGAAGACGTATTGCACTCATGAGCAGTGCCCTCTTTAGGACTGAAAACGGACGCAATTCCAGGCCGCCTAAACCAAACAACCCTTATATCAACCCGACCAGGACTATACTACGGTCAATGCTCAGAAATCTGTGGGTCAAATCACAGCTTTATGCCAATTGTCCTCGAACTAGTCCCACTAGAATATTTTGAAAAATGATCTGCATCAATACTATAAAATCATCAAGAAGCTATGTCAGCGTTAACCTTTTAAGTTAAAGATCGGGGGTAT---AACTCTCCTTGATGACATGCCACAACTAGATACATCAACATGACTTACAATAATCCTGTCTATATTCCTAGTCCTTTTCATCATTTTCCAATTAAAAATCTCAAAACATAACTTCTACCACAACCCAGAACCAACATCAATGAAAATACCAAAGCAAGACAACCCCTGAGAAACAAAATGAACGAAAATCTATTTGCCTCTTTCATTACCCCTATAATTCTAGGCCTCCCCCTTGCCACCCTAATTGTCTTATTTCCCAGCTTACTATTCCCTACATCAGATCGCCTAATTAACAATCGCCTCATCTCTCTCCAACAATGAATTCTCCAACTCGTATCAAAGCAAATAATAAACATTCACAATACCAAAGGACAAACATGAACATTAATACTAATATCCCTAATTTTGTTTATTGCATCAACAAATCTACTAGGCCTGTTACCCCACTCATTTACACCAACTACACAACTATCAATAAACTTAGGCATGGCTATTCCCTTATGAGCAGGAGCTGTAATTACAGGTTTTCGCAGTAAAACTAAAGCATCACTTGCCCATTTCTTACCACAAGGAACACCAACCCCACTAATCCCAATACTAGTAATTATTGAGACTATTAGTCTTTTTATCCAACCAATAGCCCTTGCTGTACGACTAACAGCTAACATCACAGCAGGCCACCTACTAATTCACTTAATTGGAGGAGCCACCCTCGCACTAATGAGTATCAACACCGCAACAGCCCTTATTACATTTATTATCCTGATTCTACTAACAGTCCTCGAATTTGCAGTAGCTATCATTCAAGCTTATGTATTTACTCTCTTAGTTAGCCTATACCTGCATGATAACACATAATGACACACCAAACGCATGCTTACCACATAGTAAACCCAAGCCCCTGACCCCTTACAGGAGCACTATCTGCCCTCCTAATAACATCTGGCTTAATTATATGGTTCCACTTCAATTCAACAACCCTGTTAATGCTCGGCCTAACAACAAACACACTAACAATATATCAATGATGACGAGATATTATCCGAGAGAGTACATTTCAAGGCCACCATACTCCTGCCGTCCAAAAAGGCCTTCGCTACGGAATAATCTTATTTATCATCTCAGAAGTTTTATTCTTTACCGGATTTTTCTGAGCTTTTTATCACTCAAGTCTTGCTCCCACACCCGAACTAGGCGGCTGTTGACCCCCGACAGGCATTCACCCACTCAATCCCCTAGAAGTCCCACTACTCAACACTTCTGTTCTCTTAGCCTCAGGAGTCTCAATTACCTGAGCCCACCATAGCCTCATAGAAGGAAACCGCAATAACATATTACAAGCCCTATTCATCACTATTGCCCTAGGTGTCTACTTCACACTACTGCAAGCCTCAGAATATTATGAAGCACCTTTTACTATCTCAGATGGAGTCTATGGCTCAACCTTCTTCGTAGCCACGGGATTCCACGGCCTCCATGTAATCATTGGATCCACCTTCTTAATCGTCTGCTTCTTCCGCCAACTAAAATTCCACTTTACCTCTAGCCACCACTTTGGCTTTGAAGCTGCTGCCTGATATTGACATTTCGTAGACGTAGTATGACTTTTCCTCTATGTCTCTATCTATTGATGAGGATCATATTCTTTTAGTATCAACCAGTACAACTGACTTCCAATCAGTTAGTTTCGGTCTAATCCGAAAAAGAATAATAAACCTTGTAGTAGCCCTTCTAACCAACCTCACACTAACTACACTACTCGTCATCATTGCATTCTGACTTCCCCAGTTAAATGTGTACTCAGAAAAAACAAGCCCATACGAGTGCGGATTTGATCCCATGGGATCCGCCCGCCTCCCTTTCTCTATAAAATTTTTCCTAGTAGCCATTACATTCCTCCTTTTCGACTTAGAAATTGCATTACTCCTACCACTACCATGAGCCTCACAAACAACTAACCTAAACACAATACTCACCATAGCCCTCCTCCTAATCTTCCTACTAGCTGCCAGCCTGGCCTATGAATGAACCCAAAAAGGATTAGAGTGAACTGAATATGGTACTTAGTTTAAAACAAAAATAAATGATTTCGACTCATTAGATTATGATTAAACTCATAATTACCAAATGTCCCTCGTACATATAAACATCATAATAGCATTTGCAGTATCTCTTACAGGACTACTAATATATCGATCCCACCTAATATCCTCCCTTTTATGCCTAGAAGGAATGATATTATCCCTATTCATTATGGCCACCCTAACAATCCTAAACTCACACTTCACCCTGGCCAGCATGATACCCATCATTCTACTGGTATTCGCAGCTTGTGAAGCAGCACTGGGTCTATCCCTACTAGTAATGGTATCAAACACATATGGTACTGATTACGTACAAAACCTCAACTTATTACAATGCTAAAATACATTATCCCCACAATAATGCTTATACCCCTAACCTGATTATCAAAAAATAACATACTATGAATTAACCCCACACTTCACAGCCTACTAATTAGCCTCACAAGTCTGCTCCTTATAAACCAATTCAACGATAATAGTCTCAATTTTTCACTGATCTTCTTTTCTGATCCTTTATCCATACCACTGCTGATTCTTACTATATGACTCCTCCCTCTAATGCTGATAGCCAGCCAACACCACCTATCAAAAGAAAACCTAACTCGAAAAAAACTATATATCTCTATACTAATTCTATTACAATTATTCCTAATCATAACATTCACTGCTACAGAGCTAATCTTCTTTTACATCCTATTCGAAGCCACACTAATTCCAACACTCATCATTATTACCCGATGAGGAAATCAAACAGAACGTCTAAACGCCGGTCTTTACTTCCTGTTTTACACACTAGCAGGATCCCTACCCCTACTAATTGCACTGATCTATGTTCAAAACACAATAGGGTCCCTAAACTTCCTAATCCTCCAATATTGAGTCCAACCAATATTCAACTCCTGATCCAACGTTTTCACGTGGCTAGCGTGCATAATAGCCTTCATAGTAAAAATACCACTATATGGCCTCCACCTTTGACTGCCTAAAGCCCATGTAGAAGCTCCCATTGCAGGCTCTATAGTCCTAGCAGCAATTTTACTAAAACTAGGAGGATATGGCATATTACGAATTACATTAATTCTAAGCCCAATAACCAACTTCATAGCATATCCTTTTATTATACTATCTCTATGAGGCATAATCATGACTAGCTCAATTTGTCTCCGCCAAACGGACCTAAAATCACTCATTGCATACTCCTCCGTCAGCCACATAGCACTTGTTATCGTGGCTATTCTTATCCAAACACCTTTAAGTTATACAGGAGCCATCGCTCTAATGATTGCCCATGGTCTTACATCCTCTATGCTCTTCTGCCTAGCAAACTCTAACTACGAACGAATCCACAGCCGCACAATAATTCTAGCCCGCGGCTTACAAACACTCCTCCCACTCATAGCAACCTGATGACTCCTAGCGAGCCTAACCAACCTAGCTCTACCCCCAACAATTAACCTGATCGGAGAATTATTCGTAGTAATATCAACCTTCTCGTGATCCAACGCTACAATTATCTTAGTAGGACTTAACATAGTAATCACCGCCCTATACTCCCTCTACATATTAATTACAACACAACGAGGCAAATATACTCACCATATTAACAACATCTCACCTTCCTTTACACGAGAGAATGCACTCATATCACTACACATACTACCACTACTACTACTATCCTTAAACCCAAAGATTATCCTAGGCCCTTTATACTGTAAATATAGTTT-AAAAAAACGCTAGACTGTGAATCTAACAATAGAAGCCCATTGCCTTCTTATTTACCGAAAAAGTATGCAAGAACTGCTAATTC-TGCGCCTCCATGCCTAACAACATGGCTTTTTCAAACTTTTAAAGGATAGCAGTTATCCGTTGGTCTTAGGAATCAAAAAATTGGTGCAACTCCAAATAAAAGTAATAAACATATTCTCCTCCTTCACATTAACAACTCTATTTCTACTAACCATGCCCATCATAATAGCAAGCCCCAATACCCACAAAACCTCCAACTACCCATTCTACGTAAAAACAACTATTTCATATGCCTTCATCACCAGTATAATCCCCACAATAATATTCATCCACACAGGACAAGAAATAATTATCTCAAACTGACACTGATTAACTATTCAAACCCTCAAACTATCACTCAGCTTCAAAATAGACTACTTCTCAATAATATTTGTCCCAGTAGCACTATTCGTCACATGATCCATCATAGAATTCTCAATATGATACATACACTCAGACCCCAACATTAACCAATTTTTCAAATATCTACTCCTATTCCTCATTACTATGCTAATCCTTGTCACCGCAAACAACCTCTTTCAACTATTCATCGGCTGAGAAGGAGTCGGAATCATATCATTCCTACTCATTGGATGATGATACGGACGAGCAGATGCAAACACAGCGGCCCTACAAGCAATCCTGTATAACCGCATTGGCGACATTGGATTTATCCTAGCAATAGCATGATTCCTAGCTAACCTCAATACCTGAGACCTCCAACAAATCTTTATACTAAAACCAAATGATTCAAATCTACCCCTAATAGGCCTAGTACTTGCTGCAACAGGAAAATCCGCACAATTCAGCCTACACCCATGACTACCCTCCGCAATAGAAGGTCCAACCCCTGTCTCAGCATTACTTCACTCAAGCACAATAGTAGTAGCAGGCATTTTTCTATTAATCCGTTTCTACCCACTAACAGAAAACAACAAATTTGCCCAATCCGTTATATTATGTCTAGGAGCTATCACCACATTATTCACAGCAATATGTGCCCTCACCCAAAATGATATCAAAAAAATCATTGCCTTTTCCACATCCAGCCAACTAGGCCTTATAATAGTAACAATCGGCATTAACCAACCCTACCTGGCATTCCTTCATATCTGTACTCACGCCTTTTTCAAAGCTATGCTATTTATATGCTCTGGCTCTATTATTCATAGCCTAAACGACGAGCAGGACATCCGAAAAATAGGAGGCCTATTCAAAGCAATACCATTTACCACAACAGCCCTCATTATTGGCAGCCTCGCACTCACAGGAATACCTTTCCTTACCGGATTCTACTCCAAAGACCTAATCATTGAATCTGCCAACACGTCTTATACCAACGCCTGAGCCCTTCTAATAACACTAATCGCCACCTCTTTCACAGCCATCTACAGCACACGCATCATTTTCTTTGCACTACTTGGACAACCTCGATTCTCAACCCTTATCTCCATTAACGAAAATAACCCCTTCCTATTAAATTCAATCAAACGCCTGCTGATTGGAAGCCTTTTCGCAGGATTCATTATCTCCAACAATATTCCCCCAACAACAATCCCTCAAATAACCATACCCTACTACCTAAAAATAACAGCCCTAGCAATCACAATCTTAGGTTTTATCCTAGCACTAGAAATTAACAACATAACCCACAACCTAAAATTCAACCACCCATCAAACGCCTTTAAATTCTCCAACCTACTAGGTTATTACCCCACAATTATACACCGCCTAACTTCCTATATAAACCTAACAATAAGCCAAAAATCAGCATCCTCTCTCCTAGATCTGATCTGACTGGAAGCCATCCTACCAAAAACCATCTCATCTATCCAAATAAAAGCATCCGTTATAATTACAAACCAAAAAGGCCTAATCAAGTTATATTTCCTCTCTTTCCTAATCACCATCCTTATCAGCATGATCCTACTTAATTTCCACGAGTAATCTCTATAATAACCACAACACCAATCAACAAAGATCAACCAGTTACAATAACTAGTCAAGTACCATAACTATACAAAGCCGCAATTCCTATAGCTTCCTCACTAAAAAACCCGGAATCCCCAGTATCATAAATGACTCAATCCCCCAACCCATTAAACTTAAACACAATTTCAACCTCTTCATCTTTTAGCACATAATAAACCATCAAAAACTCTATCAACAACCCAGTGATAAACGCTCCTAAAACAACCTTACTAGAAACCCAAACTTCAGGATACTGCTCAGTAGCCATAGCCGTTGTATAGCCAAAAACCACTATCATTCCTCCTAAATAAATTAAAAAGACCATCAACCCCAAAAAAGACCCACCAAAATTCAACACAATACCACACCCAACCCCACCACTCACAATTAACCCTAACCCCCCATAAATAGGTGAAGGTTTCGAAGAAAACCCCACAAAACCAATCACAAAAATAATACTCAAAATTAATACAATGTATATTATCATTATTCTCGCATGGAATCTAACCACGACTAATGATATGAAAAACCATCGTTGTCATTCAACTACAAGAACATCAATGATCAATATCCGAAAAACTCACCCACTGATAAAAATTGTAAACAACGCATTCATTGACCTCCCAACCCCACCAAATATCTCATCGTGATGAAACTTCGGCTCCCTCCTAGGTATCTGCTTAATTCTACAAATCCTGACGGGCCTATTCCTAGCAATACACTACACATCCGACACGATAACAGCATTCTCCTCTGTCACTCATATTTGCCGAGATGTCAACTACGGCTGAATCATTCGATACATACATGCAAACGGGGCATCAATATTCTTCATCTGCCTATTCATGCATGTAGGACGAGGCCTCTATTACGGATCATACACCTTCCTAAAAACATGAAACATCGGAGTAATTCTCTTATTCACAACAATAGCTACAGCATTCATAGGCTATGTCCTGCCATGAGGACAAATATCATTCTGAGGAGCAACAGTCATCACTAATCTCCTCTCAGCAATCCCATATATCGGCACAAACCTAGTCGAATGAATCTGAGGGGGATTCTCCGTAGACAAAGCAACCCTCACCCGATTCTTTGCTTTCCACTTTATTCTCCCTTTTATCATTACTGCCCTCGCCATAGTACACCTACTCTTCCTTCACGAAACAGGCTCCAACAACCCCACAGGAATTTCATCAGACGCAGACAAAATCCCGTTCCATCCTTACTATACTATTAAAGACATCCTAGGTGCCCTACTACTAATCTTAGCCCTCATATTACTAGTACTGTTCGCACCCGACCTACTTGGAGACCCAGATAACTACACCCCAGCAAACCCACTCAATACACCCCCTCACATCAAGCCCGAATGATATTTCTTATTTGCATACGCAATCCTCCGATCAATTCCCAATAAACTAGGAGGAGTTCTAGCCCTAATCTTCTCAATTCTAATTCTAGTACTTATACCTGCACTCCATACATCCAAACAACGAAGCATGATATTCCGGCCAATCAGCCAATGTATCTTCTGAATCTTAGTGGCAGACTTACTAACACTCACATGAATTGGAGGACAACCAGTTGAACACCCATATATTATTATCGGACAATTAGCATCTATCATATACTTCCTACTCATCCTAGTGCTAATACCAATGGCCGGTTCTATCGAAAACAAACTCCTAAAATGAAGACAAGTCTTTGTAGTACACTGAATACACTGGTCTTGTAAACCAGAGAAGGAGAGCAAC--ACCTCCCTAAGACTCAAGGAAGAAGCTATAGCCACACTATCAACACCCAAAGCTGAAGTTCTATTTAAACTATTCCCTG
He95      GTTAATGTAGCTTAAGAACCAAAGCAAGGCACTGAAAATGCCTAGATGGGTTTATTA-ACTCCATGAACACATAGGTTTGGTCCCAGCCTTCCTGTTAACTTTCAATAGACTTACACATGCAAGCATCTACGCCCCGGTGAGAATGCCCTCTAAGTCAACCGGACTATGAGGAGCTGGTATCAAGCACACTACTCGTAGCTCATGACACCTTGCCTAACCACACCCCCACGGGAGACAGCAGTGACAAAAATTAAGCCATGAACGAAAGTTTGACTAAGTCATATTGACTAGGGTTGGTAAATCTCGTGCCAGCCACCGCGGTCATACGATTAACCCAAGCTAACAGGAATACGGCGTAAAACGTGTTAAAGCGCTACACCAAATAGAGTTAAGTTTTAATTAAACTGTAAAAAGCCATAATTATTATAAAAATAAATGACGAAAGTAACTCTACAACAGCTGACACACTATAGCTAAGACCCAAACTGGGATTAGATACCCCACTATGCTTAGCCCTAAACACAAATAATTACAAAAACAAAATTATTCGCCAGAGTACTACCGGCAACGGCCTAAAACTCAAAGGACTTGGCGGTGCTTCATACCCCTCTAGAGGAGCCTGTTCTATAATCGATAAACCCCGATAAACCTCACCAATCCTTGCTAATACAGTCTATATACCGCCATCTTCAGCAAACCCT-AAAAGGGAATAAAAGTAAGCGCAATCATTATACATAAAAACGTTAGGTCAAGGTGTAACCTATGGAATGGGAAGAAATGGGCTACATTTTCTACTTAAAGAAAATTTATACGAAAGTTATTATGAAATTAATAACTAAAGGAGGATTTAGTAGTAAGCTAAGAATAGAGTGCTTAGCTGAACCAGGCCATGAAGCACGCACACACCGCCCGTCACCCTCCTCAAGTAA-TTACGATGTACCTAAACATATTATATACACCAGCCATATGAGAGGAGACAAGTCGTAACAAGGTAAGCATACTGGAAAGTGTGCTTGGACAAACCAAAACATAGCTTAAACAAAGCATCTAGTTTACACCTAGAAGATTTCACACACTATGAATGTTTTGAACCACATCTAGCCC-AACTTCCAT-TTTCCAATCTAACAACCAAAATAAAACAAAATAAAACATTTACCCTAATTTAAAGTATAGGAGATAGAAATTCTAAACATGGCGCTATAGAGAAAGTACCGCAAGGGAACGATGAAAGAAAAAAGTTAAAGTACAAAAAAGCAAAGATTAACCCTTGTACCTTTTGCATAATGAATTAACGAGCAAAAAACTTAACGAAATGAATTTCAGCTAAGTAACCCGAAACCAGACGAGCTACTCATGGGCAGTTTACTAGAACCAACTCATCTATGTGGCAAAATAGTGAGAAGACCCATAAGTAGAGGTGACACGCCTAACGAGCCTGGTGATAGCTGGTTGTCCAGAAAATGAATCTTAGTTCAGCTTTAAAGATACC-AAAAATACAAATAAATCCCACTTGTATCTTTAAAAGTTAGTCTAAAAAGGTACAGCTTTTTAGAAACGGATACAACCTTCACTAGAGAGTAAAATTTAACAACACCATAGTAGGCCTAAAAGCAGCCATCAATTAAGAAAGCGTTAAAGCTCAACAATAATAACAATATTAATTTCAACAA-CAAATAATCAACTCCTAGCCCCAATACTGGACTATTCTATAACAAAATAGAAGAAACAATGTTAATATGAGTAACAAGAAATATTTTCTCCTCGCACAAGTTTAAATCAGTATCTGATAATACACTGATTGTTAACAGTAAATAAATATAATCTAATCATAAACAACTTATTAATTCTACTGTTAATCCAACACAGGAGTGCGCTTAGGAAAGATTCAAAGAAGTAAAAGGAACTCGGCAAACACAAACCCCGCCTGTTTACCAAAAACATCACCTCCAGCATTTCTAGTATTGGAGGCACTGCCTGCCCAGTGACTAGACGTTAAACGGCCGCGGTATCCTGACCGTGCAAAGGTAGCATAATCATTTGTTCTCTAAATAAGGACTTGTATGAATGGCCACACGAGGGTTCTACTGTCTCTTACTTCCGATCAGTGAAATTGACCTCCCCGTGAAGAGGCGGGGATAGACTAACAAGACGAGAAGACCCTATGGAGCTTCAACTAACTAACCCAAAG-AAAATAAACTTAATCACCAAGAGATAACAACACTCTTTATGGGTTAACAGTTTCGGTTGGGGTGACCTCGGAGAACAAAAAATCCTCCGAGCGATTTTAAAGACTAGACTTACAAGTCAAATCAAACTATCGCTTATTGATCCAAATATTTGATCAACGGAACAAGTTACCCTAGGGATAACAGCGCAATCCTATTCAAGAGTCCATATCGACAATAGGGTTTACGACCTCGATGTTGGATCAGGACATCCTGATGGTGCAGCAGCTATCAAAGGTTCGTTTGTTCAACGATTAAAGTCCTACGTGATCTGAGTTCAGACCGGAGCAATCCAGGTCGGTTTCTATCTGTTATGTATTTCTCCCAGTACGAAAGGACAAGAGAAATGAGGCCAACTTCAACAAAGCGCCTCAGACCAATTAATGACCTCATCTCAATTAACCTCACAAATAGACCCTGCCCTAGAAAAGGGCCCAGTTAAGGTGGCAGAGCCCGGTAATTGCGTAAAACTTAAACCTTTATACTCAGAGATTCAAATCCTCTCCTTAACAAATGTTTTTAGTTAATACCCTTATACTAATTATTCCCATTCTCCTAGCCGTAGCCTTCCTCACATTAGTCGAACGAAAAGTCCTAGGTTATATACAATTTCGAAAAGGCCCAAATGTTGTAGGCCCATACGGCCTACTCCAACCCATCGCTGACGCCATTAAACTTTTCACCAAAGAACCCTTACGACCCGCCACATCCTCAATTTCAATATTCATTCTAGCACCCATTCTAGCCCTAAGCCTAGCTCTAACCATATGAATCCCCCTACCCATACCCTACCCACTTGTCAACATAAATTTAGGAGTCCTTTTTATACTAGCCATATCAAGCTTAGCCGTGTACTCAATCCTCTGATCAGGCTGAGCTTCCAACTCAAAATACGCCCTCATCGGAGCCCTACGAGCAGTAGCACAAACAATCTCATACGAAGTAACACTAGCAATTATCCTGTTATCAGTACTACTAATAAACGGGTCCTTCACCCTCTCCACATTAATCACCACACAAGAACAAACATGATTAATCTTCCCAGCATGACCCTTGGCAATAATATGATTTATCTCAACACTAGCAGAGACAAACCGAGCACCATTCGACCTAACCGAAGGAGAATCAGAGCTAGTCTCAGGTTTTAACGTAGAATACGCAGCAGGGCCATTCGCCCTATTTTTTATAGCAGAATATGCTAACATTATTATAATAAACATCTTTACAACAACCTTATTCCTAGGAGCATTTCACAGCCCATATATACCAGAACTCTACACAATCAACTTCACCATTAAATCACTACTACTTACAATTACTTTCCTATGAATCCGAGCATCCTACCCACGATTTCGCTATGACCAACTGATACACTTATTATGAAAAAATTTTCTACCCCTAACACTAGCCCTATGCATATGACATGTATCTATACCTATCCTCCTATCAAGCATCCCCCCGCAAACATAAGAAATATGTCTGACAAAAGAGTTACTTTGATAGAGTAAATAATAGAGGTTTAAGCCCTCTTATTTCTAGAACTATAGGAATTGAACCTATTCCTAAGAACCCAAAACTCTTCGTGCTCCCAATTACACCAAATCCTAACAGTAAGGTCAGCTAATTAAGCTATCGGGCCCATACCCCGAAAATGTTGGTTCATATCCTTCCCGTACTAATAAACCCAATTATCTTTATCATTATCCTAATAACCATCATATTCGGAACCATCATTGTCATAATTAGCTCACATTGACTACTCATCTGAATCGGATTCGAAATAAATATACTTGCTATCATTCCCATTATAATAAAAAAACATAACCCACGAGCCACAGAAGCATCAACCAAATATTTCCTAACCCAATCAACAGCCTCCATACTACTAATAATAGCTGTCATCATCAACTTAATATTCTCAGGCCAATGAACCGTAATAAAATTGTTTAATCCAATAGCCTCCATACTCATGACAATAGCCCTAACTATAAAACTAGGAATAGCTCCCTTTCACTTCTGAGTCCCAGAAGTAACACAAGGTATCCCTTTATCCTCAGGCCTAATTTTACTTACATGACAAAAACTAGCACCTATATCAGTACTTTACCAAATTTCCCCATCCATCAACCCAAATTTAATTATAACCCTATCAATCCTATCAATTATAATCGGTGGCTGAGGAGGACTAAACCAAACTCAACTACGAAAAATTATAGCCTACTCATCAATTGCCCACATAGGCTGAATAACAGCAGTCCTACTATATAATCCCACTATGATATTACTATACTTAATCATCTACATCATCATAACCTCTACCATATTTACACTATTCATAGCTAATTCAACCACAACCACCCTATCACTAGCCCACACATGAAACAAAGCACCCATCATAACTGTATTAACCCTCATCACCCTCCTATCAATAGGAGGACTCCCCCCACTTTCAGGATTTATACCAAAATGAATAGTCATCCAAGAAATAACAAAAAATGATAATATCATCTTACCCACCCTCATGGCAATCACAGCACTATTAAACCTATATTTTTACATACGACTTACTTACTCTACTGCACTTACAATATTCCCCTCCACAAACAACATAAAAATAAAATGACAATTCTCTATCACAAAACAAATAACCCTCCTACCAACAATAGTAGTACTATCCACCATACTACTGCCACTTACACCAATCTTATCCATCCTAGAATAGGAATTTAGGTTAAACAGACCAAGAGCCTTCAAAGCCCTAAGCAAGTATAATTTACTTAATTCCTGACAAGGACTGCAAGACTATATCTTACATCAACTGAATGCAAATCAACCACTTTAATTAAGCTAAGTCCTCCCTAGATTGGTGGGCTCCACCCCCACGAAACTTTAGTTAACAGCTAAACACCCTAAACAACTGGCTTCAATCTACTTCTCCCGCCGCGAGAAAAAAAAGGCGGGAGAAGCCCCGGCAGAGTTAAAACTGCTTCTTTGAATTTGCAATTCAATATGTTAATTCACCACAGAGCTTGGTAAAAAGAGGAATCAAACCCCTGTCCTTAGATTTACAGTCTAATGCTTCACTCAGCCATTTTACCCATGTTCATTAACCGCTGATTATTTTCAACTAACCATAAAGACATCGGCACCCTGTACCTCCTATTCGGTGCCTGAGCTGGCATAGTGGGAACCGCCCTAAGTTTACTAATTCGCGCCGAATTAGGTCAGCCTGGGACTCTACTCGGAGATGATCAAATCTACAACGTAGTTGTAACCGCACATGCATTCGTAATAATCTTTTTTATAGTGATACCTATCATAATTGGGGGATTTGGCAACTGACTGGTTCCTCTGATAATTGGGGCCCCCGACATGGCATTCCCTCGAATAAACAACATGAGCTTCTGACTGCTTCCTCCTTCCTTTCTATTACTCCTAGCATCTTCCATAGTTGAAGCAGGAGCAGGAACAGGCTGAACCGTATACCCTCCTCTAGCAGGCAACCTGGCCCATGCAGGAGCCTCAGTGGATCTCACCATTTTTTCTCTACACCTAGCAGGTGTTTCCTCAATTCTGGGGGCCATCAACTTTATCACAACAATCATTAACATAAAACCCCCTGCAATAACACAATATCAGACACCCTTATTCGTATGATCCGTATTAATTACTGCCGTATTACTTCTTCTCTCACTCCCCGTACTAGCAGCCGGCATCACAATACTACTAACAGACCGAAATCTTAATACTACCTTCTTTGATCCAGCAGGGGGAGGGGATCCTATCCTATATCAACACCTGTTCTGATTCTTCGGCCACCCTGAAGTATATATTCTCATTCTACCTGGGTTCGGAATGATTTCTCACATCGTAACTTACTACTCAGGGAAGAAAGAACCATTCGGATACATGGGAATAGTATGGGCTATAATATCAATCGGATTCCTAGGGTTCATCGTATGAGCTCATCATATATTCACAGTCGGAATAGACGTCGACACACGAGCCTACTTCACGTCAGCTACCATAATTATTGCTATTCCAACCGGAGTAAAAGTCTTTAGCTGACTAGCAACACTACACGGAGGTAATATTAAATGATCTCCCGCTATAATATGAGCCCTAGGCTTCATTTTCCTCTTCACAGTTGGAGGCCTAACCGGAATTGTCCTAGCCAATTCTTCCCTTGACATTGTTCTCCACGACACATACTACGTAGTCGCACATTTCCACTATGTACTATCAATGGGAGCTGTGTTCGCTATTATAGGGGGATTCGTACACTGATTTCCACTATTTTCAGGCTATACCCTAAACACAACATGAGCCAAAATCCACTTCGCAATTATATTTGTAGGCGTGAACATAACTTTCTTCCCACAACATTTTTTAGGCTTATCTGGCATGCCACGACGATACTCTGACTACCCAGACGCATACACAATATGAAACACTATTTCATCTATAGGCTCATTTATTTCACTAACAGCAGTAATACTAATAATTTTCATCATCTGGGAGGCATTCGCATCCAAACGGGAAGTCTCGACCGTAGACCTAACTACAACAAATCTAGAGTGACTAAATGGATGTCCCCCACCATACCACACATTTGAGGAGCCCGCATATGTCAACCTTAAATAAGAAAGGAAGGAATCGAACCCCCTACAATTGGTTTCAAGCCAACACCATAACCACTATGTCTTTCTCAATTAATGAGGTGTTAGTAAAACATTACATAATCTTGTCAAGATTAAATTACAGGTGAAAATCCCGTACATCTCATATGGCATACCCCATACAACTAGGATTTCAAGACGCAGCGTCACCCATCATGGAAGAACTGTTGCATTTCCACGACCATACACTAATGATTGTCTTTCTGATTAGTTCATTGGTCCTCTATATTATTTCATCGATACTAACAACAAAATTAACCCATACTAGTACTATAAATGCGCAAGAAGTAGAAACAATCTGAACCATTTTACCAGCCATTATCCTGATTATAATTGCCCTCCCGTCCTTACGAATTTTATACATAATAGACGAAATTAATAACCCATCCCTCACAGTAAAAACCATAGGACATCAGTGATACTGAAGCTACGAATATACAGACTATGAAGACCTAAGCTTCGATTCCTATATAATTCCAACATCAGAATTAAAGCCAGGAGAATTACGACTACTAGAAGTGGACAACCGAGTCGTACTACCCATGGAAATAACAATTCGAATATTAATCTCTTCCGAAGACGTACTGCACTCATGAGCCGTACCCTCTCTAGGACTGAAAACGGACGCAATTCCAGGCCGTCTAAACCAAACAACCCTTATATCAACCCGACCAGGACTATTCTACGGCCAATGTTCAGAAATCTGTGGATCAAACCACAGTTTTATACCAATTGTCCTTGAACTAGTCCCACTGAAACATTTCGAGAAATGATCTACATCAATACTATAAGACCATCAAGAAGCTATGTCAGCGTTAACCTTTTAAGTTAAAGATCGAGAGCATATTAACTCTCCTTGATGACATGCCACAACTAGATACATCAACATGACTTATAATAATCCTATCCATATTTTTAACCCTTTTCATTATTTTCCAATTAAAAATTTCAAAACACAATTTCTACCACAACCCGGAATTAACATCGACAAAAATATCAGAACAAAGCACCCCCTGAGAAACAAAATGAACGAAAATTTGTTTACCTCTTTCATTACCCCTATAATTCTAGGCCTCCCCCTTGTCACCCTAATCGTCTTATTCCCCAGCTTACTATTTCCCACATCAAATCGACTAATTAACAACCGCCTCATCTCCCTCCAACAATGAATACTCCAACTTGTATCAAAACAAATAATAAGTATTCACAATACTAAAGGACAAACATGAACATTAATATTAATATCTCTAATTTTATTTATTGGATCAACAAACCTACTAGGCCTATTACCCCACTCATTCACACCAACCACACAACTATCAATAAATTTGGGTATGGCTATCCCTCTATGAGCAGGAGCTGTAATTACAGGCTTCCGTAATAAAACTAAAGCATCACTTGCCCATTTCTTACCACAAGGAACACCAACCCCACTTATCCCAATGCTAGTAATTATCGAGACTATTAGCCTTTTTATCCAACCAATAGCCCTTGCTGTGCGACTAACAGCCAACATTACAGCAGGTCACCTACTAATTCACTTAATTGGAGGAGCCACCCTCACACTAATAAGTATTAGCACTATAGCAGCCCTCATTACATTTATTATTCTAATTCTACTGACAATCCTCGAATTCGCAGTAGCTATAATCCAAGCCTACGTATTCACTCTCTTAGTCAGCCTGTACTTGCATGATAACACGTAATGACACACCAAACCCATGCCTACCACATAGTAAACCCAAGCCCCTGACCCCTCACAGGAGCACTATCCGCCCTCTTAATAACATCTGGCTTAATCATATGATTTCACTTCAACTCAACAGCCCTACTAATGCTTGGCCTAACAACAAACATACTAACAATATATCAGTGATGACGAGACATCATCCGAGAGAGTACATTCCAAGGCCACCATACTCCAACTGTCCAAAAAGGCCTCCGCTACGGAATAATCCTATTTATTATTTCAGAAGTTTTATTTTTTACCGGATTCTTCTGAGCTTTTTATCACTCAAGCCTTGCCCCCACACCTGAACTAGGCGGCTGCTGACCTCCAACAGGCATTAACCCACTTAATCCCATAGAAGTACCACTACTCAACACCTCCGTCCTCCTAGCCTCAGGAGTCTCAATCACCTGAGCCCACCATAGCCTCATAGAAGGAAGCCGCAACCACATGCTTCAAGCCTTATTTATTACCATTGCCCTAGGTGTGTATTTCACATTACTACAAGCCTCAGAATATTATGAAGCGCCTTTTACCATCTCAGACGGAGTCTACGGCTCAACCTTCTTCGTAGCTACAGGATTCCACGGCCTCCATGTAATCATTGGGTCTACTTTCTTAATCGTCTGCTTTTTCCGTCAACTAAAATTTCACTTTACCTCTACCCACCACTTTGGCTTTGAAGCCGCTGCCTGATATTGACATTTCGTAGACGTAGTATGACTTTTCCTCTATGTCTCTATCTATTGATGAGGATCATGTTCTTTTAGTATTAATTAGTACAACTGACTTCCAATCAGTTAGTTTCGGTCTAACCCGAAAAAGAATAATAAACCTAATAGTAGCCCTTCTTACTAACCTCACACTAACTACACTACTCGTCACCATTGCATTCTGACTTCCTCAGTTAAACGTGTACTCAGAAAAAACAAGCCCATACGAATGCGGATTTGACCCCATAGGATCAGCCCGCCTCCCTTTCTCTATAAAATTTTTCCTAGTAGCCATTACATTTCTCCTCTTCGATCTAGAAATCGCATTACTCCTACCCCTACCATGAGCCTCACAAACAACTAACCTAAACACAATACTCACCATAGCCCTCCTCCTAATCCTTCTACTAGCTGTTAGCCTAGCCTACGAATGAACCCAAAAGGGATTAGAATGAACTGAATATGGTATTTAGTTTAAAACAAAAATAAATGATTTCGACTCATTAGATTATGATTAAACTCATAACTACCAAATGTCCCTCGTACATATAAACATCATAATAGCGTTCGCAGTGTCTCTTACAGGATTACTAATATACCGATCCCACCTAATATCATCTCTTTTATGCCTAGAAGGAATAATACTATCCCTATTTATTATAGCCACCTTAATAATCCTAAACTTACACTTCACCCTAGCCAGCATAATACCCATTATCCTACTAGTATTCGCAGCCTGCGAAGCAGCACTAGGTCTGTCTCTACTAGTAATAGTATCTAATACATATGGCACTGATTACGTACAAAATCTCAACTTACTGCAATGCTAAAATATATCATCCCCACAGCAATACTTATACCCCTAACCTGATTATCAAAAAATAATATAATCTGAATTAACCCCACACTCCACAGCCTACTAATCAGCCTTACAAGCCTCCTCCTCATAAACCAATTCAACGACAACAGTCTCAACTTTTCATTAATCTTCTTTTCCGATTCCTTATCCACGCCACTACTAATCCTAACCATATGACTTCTTCCTCTAATACTGATAGCCAGCCAACATCACCTATCAAAAGAAATCCTAACCCGAAAAAAACTATTTATCTCCATACTAATCCTACTCCAATTATTTCTAATCATAACATTTACTGCTGCAGAACTAATCTTCTTCTACATTCTATTCGAGGCCACACTAGTTCCAACACTCATTATTATTACCCGATGAGGGAGCCAAACAGAACGTTTAAACGCCGGTCTCTACTTCCTGTTCTACACGCTAGCAGGGTCTTTGCCTCTACTAGTTGCATTAATCCATATTCAAAATACAATAGGATCCCTAAACTTCCTAATCCTCCAATACTGAGTCCAACCAATATCTAACTCCTGATCCAACGTTTTCATATGGTTGGCGTGCATAATAGCCTTTATAGTAAAAATACCACTGTATGGCCTCCATCTTTGACTACCTAAAGCCCATGTGGAAGCCCCCATTGCAGGCTCCATAGTCCTAGCAGCAATCTTACTAAAACTAGGAGGATATGGTATATTACGAATCACATTAATTCTAAATCCAATAACCGATTTCATAGCATACCCCTTTATTATATTATCCCTATGAGGCATAATCATAACCAGCTCTATTTGTCTTCGCCAAACGGACCTAAAATCACTCATCGCATACTCTTCTGTCAGCCACATAGCACTCGTTATCGTGGCTATCCTCATCCAAACACCCTGAAGCTATATAGGAGCTACTGCTCTAATAGTCGCCCATGGTCTTACATCCTCCATACTCTTCTGCCTAGCAAATTCTAACTACGAACGAGTTCACAGCCGTACAATAATCCTAGCTCGCGGCCTGCAAACGCTCCTCCCACTCATAGCAACCTGATGACTCCTAGCAAGCCTAACTAACCTAGCTCTACCCCCAACAATCAACCTAATCGGAGAAATATTTGTAGTAATATCAACCTTTTCATGGTCCAACATCACAATCATCCTAATAGGACTCAACATACTAATTACCGCCCTATACTCCCTCTACATACTAATCACAACACAACGAGGCAAATACACCCACCATATCAATAACATTTCACCTTCCTTTACACGAGAAAATGCACTCATATCACTACACATGCTACCACTACTACTCCTATCCCTAAACCCAAAAATCATCCTAGGCCCCTTGTACTGTGAATATAGTTTAAAAAAAACATTAGATTGTGGATCTAACAATAGAAGCCTGCTACCTTCTTATTTACCGAAAAAGTATGCAAGAACTGCTAACTC-TATGCCTCCGTGTCTAACAACATGGCTTTTTCAAACTTTTAAAGGATAGTAGTTATCCGTTGGTCTTAGGAACCAAAAAATTGGTGCAACTCCAAATAAAAGTAATAAATATATTCTCCTCATTCACACTAACAACCCTACTCCTACTAACCATACCCATCATAATAACAAGCTTCAGTACACACAAAACCTCCAATTATCCATATTATGTAAAAACAACTATTTCATATGCTTTCATCACCAGCATAATTCCCACAATAATATTTATCCACACAGGACAAGAAATAATTATCTCAAACTGACACTGATTAACTATCCAAACCCTCAAATTATCACTCAGCTTCAAAATAGATTACTTCTCAATAATATTTGTCCCAGTGGCATTATTCGTCACATGATCCATCATAGAATTCTCAATATGATATATACACTCAGACCCCAACATCAACCAATTCTTCAAATATCTACTTCTATTTCTCATTACAATACTAATCCTTGTCACTGCAAATAACCTCTTCCAACTGTTTATCGGCTGAGAAGGAGTCGGAATTATATCATTTCTACTCATTGGATGATGATACGGACGAGCAGATGCAAATACAGCAGCTCTACAAGCAATCCTATATAACCGCATCGGTGACATTGGATTTATCCTAGCAATAGCATGATTCCTAACCAACCTCAACACCTGAGACCTCCAACAAATCTTTACGCTAAAGCCGGACAATTCAAATCTACCTCTAATAGGCCTAGTACTAGCCGCAACAGGAAAATCCGCACAATTCGGCTTACACCCATGACTACCTTCTGCAATAGAAGGCCCTACTCCCGTCTCAGCATTACTCCACTCAAGCACAATAGTAGTAGCGGGTATTTTCCTACTGATCCGTTTCTACCCACTAACAGAAAGCAATAAATCTGCCCAATCCATTATACTATGCCTAGGAGCTATCACCACATTATTTACGGCAATATGCGCTCTTACCCAAAATGATATCAAGAAAATTATTGCCTTTTCCACATCCAGCCAACTAGGTCTTATAATAGTAACAATCGGCATTAATCAACCCTACCTAGCATTTCTCCACATCTGTACTCACGCCTTCTTCAAAGCCATGCTATTTATATGTTCTGGCTCCATTATCCACAGCCTAAACAATGAACAAGACATCCGAAAAATAGGAGGCCTATTCAAAGCAATACCATTCACCACAACAGCCCTCATCGTTGGCAGCCTCGCACTCACAGGAATACCTTTCCTCACTGGATTTTACTCCAAAGACCTAATTATTGAATCCGCCAACACGTCGTATACCAACGCCTGAGCCCTTTTAATAACACTAATCGCCACCTCTTTCACAGCCATTTACAGCACACGCATCATCTTCTTCACACTACTAGAACAACCCCGATTCTCAACCCTTATTACCATTAACGAAAACAACCCTCTCCTAATTAACTCAATTAAACGCCTACTAATTGGAAGCCTCTTCGCAGGATTCATTATCTCCAACAACATCCCCCCAATAACAATCCCCCAAATAACTATACCCTATTACCTAAAAATAACAGCCCTAGCAGTCACAATTTTAGGCTTCATCCTAGCACTGGAAATCAACAACATGACCCGCAACCTAAAATTTAATTATCCATCAAACACCTTTAAATTTTCCAACCTGCTAGGATATTACCCTACAATTATACACCGCCTAACCCCCTATATAAACCTGACAATAAGCCAAAAATCAGCATCCTCTCTCCTAGACTTAATCTGACTAGAAAACATCCTACCAAAGACCATCTCGTCCATCCAAATAAAGATATCTACTGTAATTACAAGCCAAAAAGGCTTAATTAAATTGTACTTCCTCTCTTTCCTAGTTACTATTCTCGTCAGCACAATTCTACTTAATTTCCACGAGTAATCTCCATGATAACTACAACACCAATCAACAAAGACCAACCAGTCACAATAACCAATCAAGTACCATAGCTATACAAAGCTGCAATTCCCATGGCCTCCTCACTGAAAAACCCAGAATCCCCAGTATCATAAATAACCCAATCTCCCAACCCATTAAACTTAAATACAATCTCAACCTCTTCATCCTTTAACACATAATAAACCATTAAAAACTCCATCATCAACCCAGTAATAAACGCCCCTAAAACGACCTTATTAGAAACCCAAACCTCGGGATACTGCTCAGTGGCCATAGCTGTTGTATAACCAAAAACTACTATTATACCCCCTAAATAAATCAAAAAAACTATTAAACCCAAAAAGGACCCACCAAAATTCAACACAATACCACACCCAACCCCACCACTCACAATCAACCCCAACCCCCCATAAATAGGCGAAGGTTTTGAAGAAAAACCCACAAAACTAATCACAAAAATAATACTCATAATGAATACAATATACATTATCATTATTCTCGCATGGAATCTAACCACGACCAATGATATGAAAAACCATCGTTGTCATTCAACTACAAGAACATCAATGACCAACATCCGAAAAACTCACCCGCTGATAAAAATTGTAAACAACGCATTTATTGACCTCCCAGCTCCATCAAATATTTCATCATGATGAAACTTTGGCTCCCTCCTAGGCATCTGCCTAATTCTACAAATCCTAACAGGCCTATTCCTGGCAATACACTACACATCTGACACAACGACAGCATTCTCCTCTGTCACCCACATTTGCCGAGATGTCAACTATGGCTGAATTATCCGATACATACATGCAAACGGAGCATCAATATTTTTCATCTGCCTATTCATACACGTAGGACGAGGCCTCTACTACGGATCATACACCTTCCTAGAAACATGAAACATCGGAGTAATCCTCCTATTCGCAACAATAGCCACAGCATTTATAGGTTATGTTCTACCATGAGGACAAATATCATTCTGAGGAGCAACAGTCATCACCAACCTCCTCTCAGCAATCCCATATATTGGCACAAACCTAGTCGAATGAATCTGAGGGGGATTCTCCGTAGACAAAGCAACCCTCACCCGATTCTTCGCCTTCCACTTTATTCTTCCCTTTATCATCACTGCCCTTGCCATAGTACACCTACTCTTTCTCCATGAGACAGGCTCCAACAACCCTACAGGAATTTCATCAGACGCAGACAAGATCCCATTCCATCCTTACTACACCATTAAAGACATTCTAGGCGCCCTACTACTAATTCTAGCCCTCATACTACTAGTACTATTCGCACCCGACCTACTTGGAGACCCAGACAACTATACCCCAGCAAACCCACTCAACACACCCCCTCACATCAAACCCGAATGATATTTTTTATTCGCGTACGCAATTCTACGATCAATCCCCAATAAACTGGGAGGAGTCCTAGCCCTAGTCCTCTCAATCCTAATCTTAGTACTAATACCCGCACTCCACACATCCAAACAACGAAGCATAATATTCCGACCAATCAGCCAATGCATTTTCTGAATCTTAGTAGCAGACCTATTAACACTCACATGAATCGGAGGACAACCAGTTGAACACCCATATATCATCATCGGACAATTAGCATCTATCATATACTTCCTACTCATCCTAATTCTAATACCAATAGCTAGCACCATTGAAAATAACCTCCTAAAATGAAGAAAAGTCTTTGTAGTACATTAAATATACTGGTCTTGTAAACCAGAGAAGGAGAATAACTAACCTCCCTAAGACTCAAGGAAGAAGCTATAGCCCCACTATCAACACCCAAAGCTGAAGTTCTATTTAAACTATTCCCTG
10954     GTTAATGTAGCTTAAGAACCAAAGCAAGGCACTGAAAATGCCTAGATGGGTTTATTA-ACTCCATAAACACATAGGTTTGGTCCCAGCCTTCCTGTTAACTTTCAATAGACTTACACATGCAAGCATCTACGCCCCGGTGAGAATGCCCTCTAAGTCAACCGGACTATGAGGAGCTGGTATCAAGCACACTACTCGTAGCTCATGACACCTTGCCTAACCACACCCCCACGGGAGACAGCAGTGACAAAAATTAAGCCATGAACGAAAGTTTGACTAAGTCATATTGACTAGGGTTGGTAAATCTCGTGCCAGCCACCGCGGTCATACGATTAACCCAAGCTAACAGGAATACGGCGTAAAACGTGTTAAAGCGCTACACCAAATAGAGTTAAGTTTTAATTAAACTGTAAAAAGCCATAATTATTATAAAAATAAATGACGAAAGTAACTCTACAACAGCTGACACACTATAGCTAAGACCCAAACTGGGATTAGATACCCCACTATGCTTAGCCCTAAACACAAATAATTACAAAAACAAAATTATTCGCCAGAGTACTACCGGCAACGGCCTAAAACTCAAAGGACTTGGCGGTGCTTCATACCCCTCTAGAGGAGCCTGTTCTATAATCGATAAACCCCGATAAACCTCACCAATCCTTGCTAATACAGTCTATATACCGCCATCTTCAGCAAACCCT-AAAAAGGAATAAAAGTAAGCGCAATCATTATACATAAAAACGTTAGGTCAAGGTGTAACCTATGGAATGGGAAGAAATGGGCTACATTTTCTACTTAAAGAAAATTTATACGAAAGTTATTATGAAATTAATAACTAAAGGAGGATTTAGTAGTAAGCTAAGAATAGAGTGCTTAGCTGAACCAGGCCATGAAGCACGCACACACCGCCCGTCACCCTCCTCAAGTAA-TTACGATGTACCTAAACATATTATATACACCAGCCATATGAGAGGAGACAAGTCGTAACAAGGTAAGCATACTGGAAAGTGTGCTTGGACAAACCAAAACATAGCTTAAACAAAGCATCTAGTTTACACCTAGAAGATTTCACACACTATGAATGTTTTGAACCACATCTAGCCC-AACTTCCAT-TTTCCAATCTAACAACCAAAATAAAACAAAATAAAACATTTACCCTAATTTAAAGTATAGGAGATAGAAATTCTAAACATGGCGCTATAGAGAAAGTACCGCAAGGGAACGATGAAAGAAAAAAGTTAAAGTACAAAAAAGCAAAGATTAACCCTTGTACCTTTTGCATAATGAATTAACGAGCAAAAAACTTAACGAAATGAATTTCAGCTAAGTAACCCGAAACCAGACGAGCTACTCATGGGCAGTTTACTAGAACCAACTCATCTATGTGGCAAAATAGTGAGAAGACCCATAAGTAGAGGTGACACGCCTAACGAGCCTGGTGATAGCTGGTTGTCCAGAAAATGAATCTTAGTTCAGCTTTAAAGATACC-AAAAATACAAATAAATCCCACTTGTATCTTTAAAAGTTAGTCTAAAAAGGTACAGCTTTTTAGAAACGGATACAACCTTCACTAGAGAGTAAAATTTAACAACACCATAGTAGGCCTAAAAGCAGCCATCAATTAAGAAAGCGTTAAAGCTCAACAATAATAACAATATTAATTTCAACAA-CAAATAATCAACTCCTAGCCCCAATACTGGACTATTCTATAACAAAATAGAAGAAACAATGTTAATATGAGTAACAAGAAATATTTTCTCCTCGCACAAGTTTAAATCAGTATCTGATAATACACTGATTGTTAACAGTAAATAAATATAATCTAACCATAAACAACTTATTAATTCTACTGTTAATCCAACACAGGAGTGCGCTTAGGAAAGATTCAAAGAAGTAAAAGGAACTCGGCAAACACAAACCCCGCCTGTTTACCAAAAACATCACCTCCAGCATTTCTAGTATTGGAGGCACTGCCTGCCCAGTGACTAGACGTTAAACGGCCGCGGTATCCTGACCGTGCAAAGGTAGCATAATCATTTGTTCTCTAAATAAGGACTTGCATGAATGGCCACACGAGGGTTCTACTGTCTCTTACTTCCGATCAGTGAAATTGACCTCCCCGTGAAGAGGCGGGGATAGACTAACAAGACGAGAAGACCCTATGGAGCTTCAACTAACTAACCCAAAG-AAAATAAACTTAATCACCAAGAGATAACAACACTCTTTATGGGTTAACAGTTTCGGTTGGGGTGACCTCGGAGAACAAAAAATCCTCCGAGCGATTTTAAAGACTAGACTTACAAGTCAAATCAAACTATCGCTTATTGATCCAAATATTTGATCAACGGAACAAGTTACCCTAGGGATAACAGCGCAATCCTATTCAAGAGTCCATATCGACAATAGGGTTTACGACCTCGATGTTGGATCAGGACATCCTGATGGTGCAGCAGCTATCAAAGGTTCGTTTGTTCAACGATTAAAGTCCTACGTGATCTGAGTTCAGACCGGAGCAATCCAGGTCGGTTTCTATCTGTTATGTATTTCTCCCAGTACGAAAGGACAAGAGAAATGAGGCCAACTTCAACAAAGCGCCTCAGACCAATTAATGACCTCATCTCAATTAACCTCACAAATAGACCCTGCCCTAGAAAAGGGCCCAGTTAAGGTGGCAGAGCCCGGTAATTGCGTAAAACTTAAACCTTTATACTCAGAGATTCAAATCCTCTCCTTAACAAATGTTTTTAGTTAATACCCTTATACTGATTATTCCCATTCTCCTAGCCGTAGCCTTCCTCACATTAGTCGAACGAAAAGTCCTAGGTTATATACAACTTCGAAAAGGCCCAAATGTTGTAGGCCCATACGGCCTACTCCAACCCATCGCTGACGCCATTAAACTTTTCACCAAAGAACCCTTACGACCCGCCACATCCTCAATTTCAATATTCATTCTAGCACCCATTCTAGCCCTAAGCCTAGCTCTAACCATATGAATCCCCCTACCCATACCCTACCCACTTATCAACATAAATTTAGGGGTCCTTTTTATACTAGCCATATCAAGCTTAGCCGTGTACTCAATCCTCTGATCAGGCTGAGCTTCCAACTCAAAATACGCCCTCATCGGAGCCCTACGAGCAGTAGCACAAACAATCTCATACGAAGTGACACTAGCAATTATCCTATTATCAGTACTACTAATAAACGGGTCCTTCACCCTCTCCACATTAATCACCACACAAGAACAAACATGATTAATCTTCCCAGCATGACCCTTGGCAATAATATGATTTATCTCAACACTAGCAGAGACAAACCGAGCACCATTCGACCTAACCGAAGGAGAATCAGAGCTAGTCTCAGGTTTTAACGTAGAATACGCAGCAGGACCATTCGCCCTATTTTTTATAGCAGAATATGCTAACATTATTATAATAAACATCTTTACAACAACCCTATTCCTAGGAGCATTTCACAGCCCATATATACCAGAACTCTACACAATCAACTTCACCATTAAATCACTACTACTTACAATTACTTTCCTATGAATCCGAGCATCCTACCCACGATTTCGCTATGACCAACTGATACACTTATTATGAAAAAATTTTCTACCCCTAACACTAGCCCTATGCATATGACATGTATCTATACCTATCCTCCTATCAAGCATCCCCCCGCAAACATAAGAAATATGTCTGACAAAAGAGTTACTTTGATAGAGTAAATAATAGAGGTTTAAGCCCTCTTATTTCTAGAACTATAGGAATTGAACCTATTCCTAAGAACCCAAAACTCTTCGTGCTCCCAATTACACCAAATCCTAACAGTAAGGTCAGCTAATTAAGCTATCGGGCCCATACCCCGAAAATGTTGGTTCATATCCTTCCCGTACTAATAAACCCAATTATCTTTATCATTATCCTAATAACCATCATATTCGGAACCATCATTGTCATAATTAGCTCACATTGACTACTCATCTGAATCGGATTCGAAATAAATATACTTGCTATCATTCCCATTATAATAAAAAAACATAACCCACGAGCCACAGAAGCATCAACCAAATATTTCCTAACCCAATCAACAGCCTCCATACTACTAATAATAGCTGTCATCATCAACTTAATATTCTCAGGCCAATGAACCGTAATAAAATTGTTTAATCCAATAGCCTCCATACTCATGACAATAGCCCTAACTATAAAACTAGGAATAGCTCCCTTTCACTTCTGAGTCCCAGAAGTAACACAAGGTATCCCTTTATCCTCAGGCCTAATTTTACTTACATGACAAAAACTAGCACCTATATCAGTACTTTACCAAATTTCCCCATCCATCAACCCAAATTTAATTATAACCCTATCAATCCTATCAATTATAATCGGTGGCTGAGGAGGACTAAACCAAACTCAACTACGAAAAATTATAGCCTACTCATCAATTGCCCACATAGGCTGAATAACAGCAGTCCTACTATATAATCCCACTATGATATTACTATACTTAATCATCTACATCATCATAACCTCTACCATATTTACACTATTCATAGCTAATTCAACCACAACCACCCTATCACTAGCCCACACATGAAACAAAGCACCCATCATAACTGTATTAACCCTCATCACCCTCCTATCAATAGGAGGACTCCCCCCACTTTCAGGATTTATACCAAAATGAATAGTCATCCAAGAAATAACAAAAAATGATAATATCATCTTACCCACCCTCATGGCAATCACAGCACTATTAAACCTATATTTTTACATACGACTTACTTACTCTACTGCACTTACAATATTCCCCTCCACAAACAACATAAAAATAAAATGACAATTCCCTATCACAAAACAAATAACCCTCCTACCAACAATAGTAGTACTATCCACCATACTACTGCCACTTACACCAATCTTATCCATCCTAGAATAGGAATTTAGGTTAAACAGACCAAGAGCCTTCAAAGCCCTAAGCAAGTGTAATTTACTTAATTCCTGACAAGGACTGCAAGACTATATCTTACATCAACTGAATGCAAATCAACCACTTTAATTAAGCTAAGTCCTCCCTAGATTGGTGGGCTCCACCCCCACGAAACTTTAGTTAACAGCTAAACACCCTAGACAACTGGCTTCAATCTACTTCTCCCGCCGCGAGAAAAAAAAGGCGGGAGAAGCCCCGGCAGAGTTAAAACTGCTTCTTTGAATTTGCAATTCAATATGTTAATTCACCACAGAGCTTGGTAAAAAGAGGAATCAAACCCCTGTCCTTAGATTTACAGTCTAATGCTTCACTCAGCCATTTTACCCATGTTCATTAACCGCTGATTATTTTCAACTAACCATAAAGACATCGGCACCCTGTACCTCCTATTCGGTGCCTGAGCTGGCATAGTGGGAACCGCCCTAAGTTTACTAATTCGCGCCGAATTAGGTCAGCCTGGGACCCTACTCGGAGATGATCAAATCTACAACGTAGTTGTAACCGCACATGCATTCGTAATAATCTTTTTTATAGTAATACCTATCATAATTGGGGGATTTGGCAACTGACTGGTTCCTCTGATAATTGGGGCCCCCGACATGGCATTCCCTCGAATAAACAACATGAGCTTCTGACTGCTTCCTCCTTCCTTTCTATTACTCCTAGCATCTTCTATAGTTGAAGCAGGAGCAGGAACAGGCTGAACCGTATACCCTCCTCTAGCAGGCAACCTGGCCCATGCAGGAGCCTCAGTGGATCTCACCATTTTTTCTCTACACCTAGCAGGTGTTTCCTCAATTCTGGGGGCCATCAACTTTATCACAACAATCATTAACATAAAACCCCCTGCAATAACACAATATCAGACACCCTTATTCGTATGATCCGTATTAATTACTGCCGTATTACTTCTTCTCTCACTCCCCGTACTAGCAGCCGGCATCACAATACTACTAACAGACCGAAATCTTAATACTACCTTCTTTGATCCAGCAGGGGGAGGAGATCCTATCCTATATCAACACCTGTTCTGATTCTTCGGCCACCCTGAAGTATATATTCTCATTCTACCTGGGTTCGGAATGATTTCTCACATCGTAACTTACTACTCAGGGAAAAAAGAACCATTCGGATACATGGGAATAGTATGGGCTATAATATCAATCGGATTCCTAGGGTTCATCGTATGAGCTCATCATATATTCACAGTCGGAATAGACGTCGACACACGAGCCTACTTCACGTCAGCTACCATAATTATTGCTATTCCAACCGGAGTAAAAGTCTTTAGCTGGCTAGCAACACTACACGGAGGTAATATTAAATGATCTCCCGCTATAATATGAGCCCTAGGCTTCATTTTCCTCTTCACAGTTGGAGGCCTAACCGGAATTGTCCTAGCCAATTCTTCCCTTGACATTGTTCTCCATGACACATACTACGTAGTCGCACATTTCCACTATGTACTATCAATGGGAGCTGTGTTCGCTATTATAGGGGGATTCGTACACTGATTTCCACTATTTTCAGGCTATACCCTAAACACAACATGAGCCAAAATCCACTTCGCAATTATATTTGTAGGCGTGAACATAACTTTCTTCCCACAACATTTTTTAGGCTTGTCTGGCATGCCACGACGATACTCTGACTACCCAGACGCATACACAATATGAAACACTATTTCATCTATAGGCTCATTTATTTCACTAACAGCAGTAATACTAATAATTTTCATCATCTGGGAGGCATTCGCATCCAAACGGGAAGTCTCGACCGTAGACCTAACTACGACAAATCTAGAGTGACTAAATGGATGTCCCCCACCATACCACACATTTGAGGAGCCCGCATATGTCAACCTTAAATAAGAAAGGAAGGAATCGAACCCCCTACAATTGGTTTCAAGCCAACACCATAACCACTATGTCTTTCTCAATTAATGAGGTGTTAGTAAAACATTACATAATCTTGTCAAGATTAAATTACAGGTGAAAATCCCGTACATCTCATATGGCATATCCCATACAACTAGGATTTCAAGACGCAACGTCACCCATCATGGAAGAACTGTTACATTTCCACGACCATACACTAATGATTGTCTTTCTGATTAGTTCATTGGTCCTCTATATTATTTCATCGATACTAACAACAAAATTAACCCATACTAGTACTATAAATGCGCAAGAAGTAGAAACAATCTGAACCATTTTACCAGCTATTATCCTGATTATAATTGCCCTCCCGTCCTTACGGATTTTATACATAATAGACGAAATTAATAACCCATCCCTCACAGTAAAAACCATAGGACATCAGTGATACTGAAGCTACGAATATACAGACTATGAAGACCTAAGCTTCGATTCCTATATAATTCCAACATCAGAATTAAAGCCAGGAGAATTACGACTACTAGAAGTGGACAACCGAGTCGTACTACCCATGGAAATAACAATTCGAATATTAATCTCTTCCGAAGACGTACTGCACTCATGAGCCGTACCCTCTTTAGGACTGAAAACGGACGCAATTCCAGGCCGTCTAAACCAAACAACCCTTATATCAACCCGACCAGGACTATTCTACGGCCAATGTTCAGAAATCTGTGGATCAAACCACAGTTTTATACCAATTGTCCTTGAACTAGTCCCACTGAAACATTTCGAGAAATGATCTACATCAATACTATAAGACCATCAAGAAGCTATGTCAGCGTTAACCTTTTAAGTTAAAGATCGAGAGCATATTAACTCTCCTTGATGACATGCCACAACTAGATACATCAACATGACTTATAATAATCCTATCCATATTTTTAACCCTTTTCATTATTTTCCAATTAAAAATTTCAAAACACAATTTCTACCACAACCCGGAATTAACATCGACAAAAATATCAGAACAAAACACCCCCTGAGAAACAAAATGAACGAAAATTTGTTTACCTCTTTCATTACCCCTATAATTCTAGGCCTCCCCCTTGTCACCCTAATCGTCTTATTCCCCAGCTTACTATTTCCCACATCAAATCGACTAATTAACAACCGCCTCATCTCCCTCCAACAATGAATACTCCAACTTGTATCAAAACAAATAATAAGTATTCACAATACTAAAGGACAAACATGAACATTAATATTAATATCTCTAATTTTATTTATTGGATCAACAAACCTACTAGGCCTATTACCCCACTCATTCACACCAACCACACAACTATCAATAAATTTGGGCATGGCTATCCCTCTATGAGCAGGAGCTGTAATTACAGGCTTCCGTAATAAAACTAAAGCATCACTTGCCCATTTCTTACCACAAGGAACACCGACCCCACTTATCCCAACGCTAGTAATTATCGAGACTATTAGCCTTTTTATCCAGCCAATAGCCCTTGCTGTGCGACTAACAGCCAACATTACAGCAGGTCACCTACTAATTCACTTAATTGGAGGAGCCACCCTCACACTAATAAGTATTAGCACTATAGCAGCCCTTATTACATTTATTATTCTAATTCTACTGACAATCCTCGAATTCGCAGTAGCTATAATCCAAGCCTACGTATTCACTCTCTTAGTCAGCCTGTACTTGCATGATAACACGTAATGACACACCAAACCCATGCCTACCACATAGTAAACCCAAGCCCCTGACCCCTCACAGGAGCACTATCCGCCCTCTTAATAACATCTGGCCTAATCATATGATTTCACTTCAACTCAGCAGCCCTACTAATGCTTGGCCTAACAACAAACATACTAACAATATATCAGTGATGACGAGACATCATCCGAGAGAGTACATTCCAAGGCCACCATACTCCAACTGTCCAAAAAGGCCTCCGCTACGGAATAATCCTATTTATTATTTCAGAAGTTTTATTTTTTACCGGATTCTTCTGAGCTTTTTATCACTCAAGCCTTGCCCCCACACCTGAACTAGGCGGCTGCTGACCTCCAACAGGCATTAACCCACTTAATCCCATAGAAGTACCACTACTCAACACCTCCGTCCTCCTAGCCTCAGGAGTCTCAATCACCTGAGCCCACCATAGCCTCATAGAAGGAAGCCGCAACCACATGCTTCAAGCCTTATTTATTACCATTGCCCTAGGTGTGTATTTCACATTACTACAAGCCTCAGAATATTATGAAGCGCCTTTTACCATCTCAGACGGAGTCTACGGCTCAACCTTCTTCGTAGCTACAGGATTCCACGGCCTCCATGTAATCATTGGATCTACTTTCTTAATCGTCTGCTTTTTCCGTCAACTAAAATTTCACTTTACCTCTACCCACCACTTTGGCTTTGAAGCCGCTGCCTGATATTGACATTTCGTAGACGTAGTATGACTTTTCCTCTATGTCTCTATCTATTGATGAGGATCATGTTCTTTTAGTATTAATTAGTACAACTGACTTCCAATCAGTTAGTTTCGGTCTAACCCGAAAAAGAATAATAAACCTAATAGTAGCCCTTCTTACTAACCTCACACTAACTACACTACTCGTCACCATTGCATTCTGACTTCCTCAGTTAAACGTGTACTCAGAAAAAACAAGCCCATACGAATGCGGATTTGACCCCATAGGATCAGCCCGCCTCCCTTTCTCTATAAAATTTTTCCTAGTAGCCATTACATTTCTCCTCTTCGATCTAGAAATCGCATTACTCCTACCCCTACCATGAGCCTCACAAACAACCAACCTAAACACAATACTCACCATAGCCCTCCTCCTAATCCTTCTACTAGCTGTTAGCCTAGCCTACGAATGAACCCAAAAGGGATTAGAATGAACTGAATATGGTATTTAGTTTAAAACAAAAATAAATGATTTCGACTCATTAGATTATGATTAAACTCATAACTACCAAATGTCCCTCGTACATATAAACATCATAATAGCGTTCGCAGTGTCTCTTACAGGATTACTAATATACCGATCCCACCTAATATCATCTCTTTTATGCCTAGAAGGAATAATACTATCCCTATTTATTATAGCCACCTTAATAATCCTAAACTTACACTTCACCCTAGCCAGCATAATACCCATTATCCTACTAGTATTCGCAGCCTGCGAAGCAGCACTAGGTCTGTCTCTACTAGTAATAGTATCTAATACATATGGCACTGATTACGTACAAAATCTCAACTTACTGCAATGCTAAAATATATCATCCCCACAGCAATACTTATACCCCTAACCTGATTATCAAAAAATAATATAATCTGAATTAACCCCACACTCCACAGCCTACTAATCAGCCTTACAAGCCTCCTCCTCATAAACCAATTCAACGACAACAGTCTCAACTTTTCATTAATCTTCTTTTCCGATTCCTTATCCACGCCACTACTAATCCTAACCATATGACTTCTTCCTCTAATACTGATAGCCAGCCAACATCACCTATCAAAAGAAATCCTAACCCGAAAAAAACTATTTATCTCCATACTAATCCTACTCCAATTATTTCTAATCATAACATTTACTGCTGCAGAACTAATCTTCTTCTACATTCTATTCGAGGCCACACTAGTTCCAACACTCATTATTATTACCCGATGAGGGAACCAAACAGAACGTTTAAACGCCGGTCTCTACTTCCTGTTCTACACGCTAGCAGGGTCTTTGCCTCTACTAGTTGCATTAATCCATATTCAAAATATAATAGGATCCCTAAACTTCCTAATCCTCCAATACTGAGTCCAACCAATATCTAACTCCTGATCCAACGTTTTCATATGATTGGCGTGCATAATAGCCTTTATAGTAAAAATACCACTGTATGGCCTCCATCTTTGACTACCTAAAGCCCATGTGGAAGCCCCCATTGCAGGCTCCATAGTCCTAGCAGCAATCTTACTAAAACTAGGAGGATATGGTATATTACGAATCACATTAATTCTAAATCCAATAACCGATTTCATAGCATACCCCTTTATTATATTATCCCTATGAGGCATAATCATAACCAGCTCTATTTGTCTTCGCCAAACGGACCTAAAATCACTCATCGCATACTCTTCTGTCAGCCACATAGCACTCGTTATCGTGGCTATCCTCATCCAAACACCCTGAAGCTATATGGGAGCTACTGCTCTAATAGTCGCCCATGGTCTTACATCCTCCATACTCTTCTGCCTAGCAAATTCTAACTACGAACGAGTTCACAGCCGTACAATAATCCTAGCTCGCGGCCTGCAAACGCTCCTCCCACTCATAGCAACCTGATGACTCCTAGCAAGCCTAACTAACCTAGCTCTACCCCCAACAATCAACCTAATCGGAGAAATATTTGTAGTAATATCAACCTTTTCATGGTCCAACATCACAATCATCCTAATAGGACTCAACATACTAATTACCGCCCTATACTCCCTCTACATACTAATCACAACACAACGAGGCAAATACACCCATCATATCAATAACATTTCACCTTCCTTTACACGAGAAAATGCACTCATATCACTACACATGCTACCACTACTACTCCTATCCCTAAACCCAAAAATCATCCTAGGCCCCTTGTACTGTGAATATAGTTTAAAAAAAACATTAGATTGTGGATCTAACAATAGAAGCCTGCTACCTTCTTATTTACCGAAAAAGTATGCAAGAACTGCTAACTC-TATGCCTCCGTGTCTAACAACATGGCTTTTTCAAACTTTTAAAGGATAGTAGTTATCCGTTGGTCTTAGGAACCAAAAAATTGGTGCAACTCCAAATAAAAGTAATAAATATATTCTCCTCATTCACACTAACAACCCTACTCCTACTAACCATACCCATCATAATAACAAGCTTCAGTACACACAAAACCTCCAATTATCCATATTATGTAAAAACAACTATTTCATATGCTTTCATCACCAGCATAATTCCCACAATAATATTTATCCACACAGGACAAGAAATAATTATCTCAAACTGACACTGATTAACTATCCAAACCCTCAAATTATCACTCAGCTTCAAAATAGATTACTTCTCAATAATATTTGTCCCAGTGGCATTATTCGTCACATGATCCATCATAGAATTCTCAATATGATATATACACTCAGACCCCAACATCAACCAATTCTTCAAATATCTACTTCTATTTCTCATTACAATACTAATCCTTGTCACTGCAAATAACCTCTTCCAACTGTTTATCGGCTGAGAAGGAGTCGGAATTATATCATTTCTACTCATTGGATGATGATACGGACGAGCAGATGCAAATACAGCAGCTCTACAAGCAATCCTATATAACCGCATCGGTGACATTGGATTTATCCTAGCAATAGCATGATTCCTGACCAACCTCAACACCTGAGACCTCCAACAAATCTTTATGCTAAAGCCGGACAATTCAAACCTACCTCTAATAGGCCTAGTACTAGCCGCAACAGGAAAATCCGCACAATTCGGCTTACACCCATGACTACCTTCTGCAATAGAAGGCCCTACTCCCGTCTCAGCATTACTCCACTCAAGCACAATAGTAGTAGCGGGTATTTTCCTATTGATCCGTTTCTACCCACTAACAGAAAGCAATAAATCTGCCCAATCCATTATACTATGCCTAGGAGCTATCACCACATTATTTACGGCAATATGCGCTCTTACCCAAAATGATATCAAGAAAATTATTGCCTTTTCCACATCCAGCCAACTAGGTCTTATAATAGTAACAATCGGCATTAATCAACCCTACCTAGCATTTCTCCACATATGTACTCACGCCTTCTTCAAAGCCATGCTATTTATATGTTCCGGCTCCATTATCCACAGCCTAAACAATGAACAAGACATCCGAAAAATAGGAGGCCTATTCAAAGCAATACCATTCACCACAACAGCCCTCATCGTTGGCAGCCTCGCACTCACAGGAATACCTTTCCTCACTGGATTTTACTCCAAAGACCTAATTATTGAATCCGCCAACACGTCGTATACCAACGCCTGAGCCCTTTTAATAACACTAATCGCCACCTCTTTCACAGCCATTTACAGCACACGCATCATCTTCTTCACACTACTAGAACAACCCCGATTCTCAACCCTTATTACTATTAACGAAAACAACCCTCTCCTAATTAACTCAATTAAACGCCTACTAATTGGAAGCCTCTTCGCAGGATTCATTATCTCCAACAACATCCCCCCAACAACAATCCCCCAAATAACTATACCCTATTTCCTAAAAATAACAGCCCTAGCAGTCACAATTTTAGGCTTCATCCTAGCACTGGAAATCAACAACATGACCCGCAACCTAAAATTTAACTATCCATCAAACACCTTTAAATTCTCCAACCTGCTAGGATATTACCCTACAATTATACACCGCCTAACCCCCTATATAAACCTGACAATAAGCCAAAAATCAGCATCCTCTCTCCTAGACTTAATCTGACTAGAAAACATCCTACCAAAGACCATCTCGTCCATCCAAATAAAAATATCTACTGTAATTACAAGCCAAAAAGGCTTAATTAAATTGTACTTCCTCTCTTTCCTAGTTACTATTCTCGTCAGCACAATTCTACTTAATTTCCACGAGTAATCTCCATGATAACTACAACACCAATCAACAAAGACCAACCAGTCACAATAACCAATCAAGTACCATAGCTATACAAAGCTGCAATTCCCATGGCCTCCTCACTGAAAAACCCAGAATCCCCAGTATCATAAATAACCCAATCTCCCAACCCATTAAACTTAAATACAATCTCAACCTCTTCATCCTTTAACACATAATAAACCATTAAAAACTCCATCATCAACCCAGTAATAAACGCCCCTAAAACGACCTTATTAGAAACCCAAACCTCAGGATACTGCTCAGTGGCCATAGCTGTTGTATAACCAAAAACTACTATTATACCCCCTAAATAAATCAAAAAAACTATTAAACCCAAAAAGGACCCACCAAAATTCAACACAATACCACACCCAACCCCACCACTCACAATCAACCCCAACCCCCCATAAATAGGCGAAGGTTTTGAAGAAAAACCCACAAAACTAATCACAAAAATAATACTCATAATGAATACAATATACACTATCATTATTCTCGCATGGAATCTAACCACGACCAATGATATGAAAAACCATCGTTGTCATTCAACTACAAGAACATCAATGACCAACATCCGAAAAACTCACCCGCTGATAAAAATTGTAAACAACGCATTTATTGACCTCCCAGCTCCATCAAATATTTCATCATGATGAAACTTTGGCTCCCTCCTAGGCATCTGCCTAATTCTACAAATCCTAACAGGCCTATTCCTGGCAATACACTACACATCTGACACAACGACAGCATTCTCCTCTGTCACCCACATTTGCCGAGATGTCAACTATGGCTGAATTATCCGATACATACATGCAAACGGAGCATCAATATTTTTCATCTGCCTATTCATACACGTAGGACGAGGCCTCTACTACGGATCATACACCTTCCTAGAAACATGAAACATCGGAGTAATCCTCCTATTCGCAACAATAGCCACAGCATTTATAGGTTATGTTCTACCATGAGGACAAATATCATTCTGAGGAGCAACAGTCATCACCAACCTCCTCTCAGCAATCCCATATATTGGCACAAACCTAGTCGAATGAATCTGAGGGGGATTCTCCGTAGACAAAGCAACCCTCACCCGATTCTTCGCCTTCCACTTTATTCTTCCCTTTATCATCACTGCCCTTGCCATAGTACACCTACTCTTTCTCCATGAGACAGGCTCCAACAACCCCACAGGAATTTCATCAGACGCAGACAAGATCCCATTCCATCCTTACTACACCATTAAAGACATTCTAGGCGCCCTACTACTAATTCTAGCCCTCATACTACTAGTACTATTCGCACCCGACCTACTTGGAGACCCAGACAACTATACCCCAGCAAACCCACTCAACACACCCCCTCACATCAAACCCGAATGATATTTTTTATTCGCGTACGCAATTCTACGATCAATCCCCAATAAACTGGGAGGAGTCCTAGCCCTAGTCCTCTCAATCCTAATCTTAGTATTAATACCCGCACTCCACACATCCAAACAACGAAGCATAATATTCCGACCAATCAGCCAATGCATTTTCTGAATCTTAGTAGCAGACCTATTAACACTCACATGAATCGGAGGACAACCAGTTGAACACCCATATATCATCATCGGACAATTAGCATCTATCATATATTTCCTACTCATCCTAATTCTAATACCAATAGCTAGCACCATTGAAAATAACCTCCTAAAATGAAGAAAAGTCTTTGTAGTACATTAAATATACTGGTCTTGTAAACCAGAGAAGGAGAATAACTAACCTCCCTAAGACTCAAGGAAGAAGCTATAGCCCCACTATCAACACCCAAAGCTGAAGTTCTATTTAAACTATTCCCTG
He108     GTTAATGTAGCTTAAGAACCAAAGCAAGGCACTGAAAATGCCTAGATGGGTTTATTA-ACTCCATAAACACATAGGTTTGGTCCCAGCCTTCCTGTTAACTTTCAATAGACTTACACATGCAAGCATCTACGCCCCGGTGAGAATGCCCTCTAAGTCAACCGGACTATGAGGAGCTGGTATCAAGCACACTACTCGTAGCTCATGACACCTTGCCTAACCACACCCCCACGGGAGACAGCAGTGACAAAAATTAAGCCATGAACGAAAGTTTGACTAAGTCATATTGACTAGGGTTGGTAAATCTCGTGCCAGCCACCGCGGTCATACGATTAACCCAAGCTAACAGGAATACGGCGTAAAACGTGTTAAAGCGCTACACCAAATAGAGTTAAGTTTTAATTAAACTGTAAAAAGCCATAATTATTATAAAAATAAATGACGAAAGTAACTCTACAACAGCTGACACACTATAGCTAAGACCCAAACTGGGATTAGATACCCCACTATGCTTAGCCCTAAACACAAATAATTACAAAAACAAAATTATTCGCCAGAGTACTACCGGCAACGGCCTAAAACTCAAAGGACTTGGCGGTGCTTCATACCCCTCTAGAGGAGCCTGTTCTATAATCGATAAACCCCGATAAACCTCACCAATCCTTGCTAATACAGTCTATATACCGCCATCTTCAGCAAACCCT-AAAAAGGAATAAAAGTAAGCGCAACCATTATACATAAAAACGTTAGGTCAAGGTGTAACCTATGGAATGGGAAGAAATGGGCTACATTTTCTACTTAAAGAAAATTTATACGAAAGTTATTATGAAATTAATAACTAAAGGAGGATTTAGTAGTAAGCTAAGAATAGAGTGCTTAGCTGAACCAGGCCATGAAGCACGCACACACCGCCCGTCACCCTCCTCAAGTAA-TTACGATGTACCTAAACATATTATATACACCAGCCATATGAGAGGAGACAAGTCGTAACAAGGTAAGCATACTGGAAAGTGTGCTTGGACAAACCAAAACATAGCTTAAACAAAGCATCTAGTTTACACCTAGAAGATTTCACACACTATGAATGTTTTGAACCACATCTAGCCC-AACTTCCAT-TTTCCAATCTAACAACCAAAATAAAACAAAATAAAACATTTACCCTAATTTAAAGTATAGGAGATAGAAATTCTAAACATGGCGCTATAGAGAAAGTACCGCAAGGGAACGATGAAAGAAAAAAGTTAAAGTACAAAAAAGCAAAGATTAACCCTTGTACCTTTTGCATAATGAATTAACGAGCAAAAAACTTAACGAAATGAATTTCAGCTAAGTAACCCGAAACCAGACGAGCTACTCATGGGCAGTTTACTAGAACCGACTCATCTATGTGGCAAAATAGTGAGAAGACCCATAAGTAGAGGTGACACGCCTAACGAGCCTGGTGATAGCTGGTTGTCCAGAAAATGAATTTTAGTTCAGCTTTAAAGATACC-AAAAATACAAATAAATCCCACTTGTATCTTTAAAAGTTAGTCTAAAAAGGTACAGCTTTTTAGAAACGGATACAACCTTCACTAGAGAGTAAAATTTAACAACACCATAGTAGGCCTAAAAGCAGCCATCAATTAAGAAAGCGTTAAAGCTCAACAATAACAACAATATTAATTTCAACAA-CAAATAATCAACTCCTAGCCCCAATACTGGACTATTCTATAACAAAATAGAAGAAACAATGTTAATATGAGTAACAAGAAATATTTTCTCCTCGCACAAGTTTAAATCAGTATCTGATAATACACTGATTGTTAACAGTAAATAAATATAATCTAACCATAAACAACTTATTAATTCTACTGTTAATCCAACACAGGAGTGCGCTTAGGAAAGATTCAAAGAAGTAAAAGGAACTCGGCAAACACAAACCCCGCCTGTTTACCAAAAACATCACCTCCAGCATTTCTAGTATTGGAGGCACTGCCTGCCCAGTGACTAGACGTTAAACGGCCGCGGTATCCTGACCGTGCAAAGGTAGCATAATCATTTGTTCTCTAAATAAGGACTTGTATGAATGGCCACACGAGGGTTCTACTGTCTCTTACTTCCGATCAGTGAAATTGACCTCCCCGTGAAGAGGCGGGGATAGACTAACAAGACGAGAAGACCCTATGGAGCTTCAACTAACTAACCCAAAG-AAAATAAACTTAATCACCAAGAGATAACAACACTCTTTATGGGTTAACAGTTTCGGTTGGGGTGACCTCGGAGAACAAAAAATCCTCCGAGCGATTTTAAAGACTAGACTTACAAGTCAAATCAAACTATCGCTTATTGATCCAAATATTTGATCAACGGAACAAGTTACCCTAGGGATAACAGCGCAATCCTATTTAAGAGTCCATATCGACAATAGGGTTTACGACCTCGATGTTGGATCAGGACATCCTGATGGTGCAGCAGCTATCAAAGGTTCGTTTGTTCAACGATTAAAGTCCTACGTGATCTGAGTTCAGACCGGAGCAATCCAGGTCGGTTTCTATCTGTTATGTATTTCTCCCAGTACGAAAGGACAAGAGAAATGAGGCCAACTTCAACAAAGCGCCTCAGACCAATTAATGACCTCATCTCAATTAACCTCACAAATAAACCCTGCCCTAGAAAAGGGCCCAGTTAAGGTGGCAGAGCCCGGTAATTGCGTAAAACTTAAACCTTTATACTCAGAGATTCAAATCCTCTCCTTAACAAATGTTTTTAGTTAATACCCTTATACTGATTATTCCCATTCTCCTAGCCGTAGCCTTCCTCACATTAGTCGAACGAAAAGTCCTAGGTTATATACAATTTCGAAAAGGCCCAAATGTTGTAGGCCCATACGGCCTACTCCAACCCATCGCTGACGCCATTAAACTTTTCACCAAAGAACCCCTACGACCCGCCACATCCTCAATTTCAATATTCATTCTAGCACCCATTCTAGCCCTAAGCCTAGCTCTAACCATATGAATCCCCCTACCCATACCCTACCCACTTATCAACATAAATTTAGGGGTCCTTTTTATACTAGCCATATCAAGCTTAGCCGTATACTCAATCCTCTGATCGGGCTGAGCTTCCAACTCAAAATACGCCCTCATCGGAGCCCTACGAGCAGTAGCACAAACAATCTCATACGAAGTGACACTAGCAATTATCCTGTTATCAGTACTACTAATAAACGGGTCCTTCACCCTCTCCACATTAATCACCACACAAGAACAAATATGATTAATCTTCCCAGCATGACCCTTGGCAATAATATGATTTATCTCAACACTAGCAGAGACAAACCGAGCACCATTCGACCTAACCGAAGGAGAATCAGAGCTAGTCTCAGGTTTTAACGTAGAATACGCAGCAGGACCATTCGCCCTATTTTTTATAGCAGAATATGCTAACATTATTATAATAAACATCTTTACAACAACCTTATTCCTAGGAGCATTTCACAGCCCATATATACCAGAACTCTACACAATCAACTTCACCATTAAATCACTACTACTTACAATTACTTTCCTATGAATCCGAGCATCCTACCCACGATTTCGCTATGACCAACTGATACACTTATTATGAAAAAATTTTCTACCCCTAACACTAGCCCTATGCATATGACATGTATCTATACCTATCCTCCTATCAAGCATCCCCCCGCAAACATAAGAAATATGTCTGACAAAAGAGTTACTTTGATAGAGTAAATAATAGAGGTTTAAGCCCTCTTATTTCTAGAACTATAGGAATTGAACCTACTCCTAAGAACCCAAAACTCTTCGTGCTCCCAATTACACCAAATCCTAACAGTAAGGTCAGCTAATTAAGCTATCGGGCCCATACCCCGAAAATGTTGGTTCATATCCTTCCCGTACTAATAAACCCAATTATCTTTATCATTATCCTAATAACCATCATATTCGGAACCATCATTGTCATAATTAGCTCACATTGACTACTCATCTGAATCGGATTCGAAATAAATATACTCGCTATTATTCCCATTATAATAAAAAAACATAACCCACGAGCCACAGAAGCATCAACCAAATATTTCCTAACCCAATCAACAGCCTCCATACTACTAATAATAGCTGTCATCATCAACTTAATATTCTCAGGCCAATGAACCGTAATAAAATTGTTTAATCCAATAGCCTCCATACTCATGACAATAGCCCTAACTATAAAACTAGGAATAGCTCCCTTTCACTTCTGAGTCCCAGAAGTAACACAAGGTATCCCTTTATCCTCAGGCCTAATTTTACTTACATGACAAAAACTAGCACCTATATCAGTACTTTACCAAATTTCCCCATCCATCAACCCAAATTTAATTATAACCCTATCAATCCTATCAATTATAATCGGTGGCTGAGGAGGACTAAACCAAACTCAACTACGAAAAATTATAGCCTACTCATCAATTGCCCACATAGGCTGAATAACAGCAGTCCTACTATATAATCCCACTATGATATTACTATACTTAATCATCTACATCATCATAACCTCTACCATATTTACACTATTCATAGCTAATTCAACCACAACCACCCTATCACTAGCCCACACATGAAACAAAACACCCATCATAACTGTATTAACCCTCATCACCCTCCTATCAATAGGAGGACTCCCCCCACTTTCAGGATTTATACCAAAATGAATAGTCATCCAAGAAATAACAAAAAATGATAATATCATCTTACCCACCCTCATAGCAATCACAGCACTATTAAACCTATATTTTTACATACGACTTACTTACTCTACTGCACTTACAATATTCCCCTCCACAAACAACATAAAAATAAAATGACAATTCCCTATCACAAAACAAATAACCCTCCTACCAACAATAGTAGCACTATCCACCATACTACTGCCACTTACACCAATCTTATCCATCCTAGAATAGGAATTTAGGTTAAACAGACCAAGAGCCTTCAAAGCCCTAAGCAAGTATAATTTACTTAATTCCTGACAAGGACTGCAAGACTATATCTTACATCAACTGAATGCAAATCAACCACTTTAATTAAGCTAAGTCCTCCCTAGATTGGTGGGCTCCACCCCCACGAAACTTTAGTTAACAGCTAAACACCCTAAACAACTGGCTTCAATCTACTTCTCCCGCCGCGAGAAAAAAAAGGCGGGAGAAGCCCCGGCAGAGTTAAAACTGCTTCTTTGAATTTGCAATTCAATATGTTAATTCACCACAGAGCTTGGTAAAAAGAGGAATCAAACCCCTGTCCTTAGATTTACAGTCTAATGCTTCACTCAGCCATTTTACCCATGTTCATTAACCGCTGATTATTTTCAACTAACCATAAAGACATCGGCACCCTGTACCTCCTATTCGGTGCCTGAGCTGGCATAGTGGGAACCGCCCTAAGTTTACTAATTCGCGCCGAATTAGGTCAGCCTGGGACTCTACTCGGAGATGATCAAATCTACAACGTAGTTGTAACCGCACATGCATTCGTAATAATCTTTTTTATAGTGATACCTATCATAATTGGGGGATTTGGCAACTGACTGGTTCCTCTGATAATTGGGGCCCCCGACATGGCATTCCCTCGAATAAACAACATGAGCTTCTGACTGCTTCCTCCTTCCTTTCTATTACTCCTAGCATCTTCTATAGTTGAAGCAGGAGCAGGAACAGGCTGAACCGTATACCCTCCTCTAGCAGGCAACCTGGCCCATGCAGGAGCCTCAGTGGATCTCACCATTTTTTCTCTACACCTAGCAGGTGTTTCCTCAATTCTGGGGGCCATCAACTTTATCACAACAATCATTAACATAAAACCCCCTGCAATAACACAATATCAGACACCCTTATTCGTATGATCCGTATTAATTACTGCCGTATTACTTCTTCTCTCACTCCCCGTACTAGCAGCCGGCATCACAATGCTACTAACAGACCGAAATCTTAATACTACCTTCTTTGATCCAGCAGGGGGAGGGGATCCTATCCTATATCAACACCTGTTCTGATTCTTCGGCCATCCTGAAGTATATATTCTCATTCTACCTGGGTTCGGAATGATTTCTCACATCGTAACTTACTACTCAGGGAAAAAAGAACCATTCGGATACATGGGAATAGTATGGGCTATAATATCAATCGGATTCCTAGGGTTCATCGTATGAGCTCATCATATATTCACAGTCGGAATAGACGTCGACACACGAGCCTACTTCACATCAGCTACCATAATTATTGCTATTCCAACCGGAGTAAAAGTCTTTAGCTGACTAGCAACACTACACGGAGGTAATATTAAATGATCTCCCGCTATAATATGAGCCCTAGGCTTCATTTTCCTCTTCACAGTTGGAGGCCTAACCGGAATTGTCCTAGCCAATTCTTCCCTTGACATTGTTCTCCATGACACATACTACGTAGTCGCACATTTCCACTATGTACTATCAATGGGAGCTGTGTTCGCTATTATAGGGGGATTCGTACACTGATTTCCACTATTTTCAGGTTATACTCTAAACACAACATGAGCCAAAATCCACTTCGCAATTATATTTGTAGGCGTGAACATAACTTTCTTCCCACAACATTTTTTAGGCTTATCTGGCATGCCACGACGATACTCTGACTACCCAGACGCATACACAATGTGAAACACTATTTCATCTATAGGCTCATTTATTTCACTAACAGCAGTAATACTAATAATTTTCATCATCTGGGAAGCATTCGCATCCAAACGGGAAGTCTCGACCGTAGACCTAACTACAACAAATCTAGAGTGACTAAATGGATGTCCCCCACCATACCACACATTTGAGGAGCCCGCATATGTCAACCTTAAATAAGAAAGGAAGGAATCGAACCCCCTACAATTGGTTTCAAGCCAACACCATAACCACTATGTCTTTCTCAATTAATGAGGTGTTAGTAAAACATTACATAATCTTGTCAAGATTAAATTACAGGTGAAAATCCCGTACATCTCATATGGCATATCCCATACAACTAGGATTTCAAGACGCAACGTCACCCATCATGGAAGAACTGTTACATTTCCACGACCATACACTAATGATTGTCTTTCTGATTAGTTCATTGGTCCTCTATATTATTTCATCGATACTAACAACAAAATTAACCCATACTAGTACTATAAATGCGCAAGAAGTAGAAACAATCTGAACCATTTTACCAGCTATTATCCTGATTATAATTGCCCTCCCGTCCTTACGAATTTTATACATAATAGACGAAATTAATAACCCATCCCTCACAGTAAAAACCATAGGACATCAGTGATACTGAAGCTACGAATATACAGACTATGAAGACCTAAGCTTCGATTCCTATATAATTCCAACATCAGAATTAAAGCCAGGAGAATTACGACTACTAGAAGTGGACAACCGAGTCGTACTACCCATGGAAATAACAATTCGAATATTAATCTCTTCCGAAGACGTACTGCACTCATGAGCCGTACCCTCTTTAGGACTGAAAACGGACGCAATTCCAGGCCGTCTAAACCAAACAACCCTTATATCAACCCGACCAGGACTATTCTACGGCCAATGTTCAGAAATCTGTGGATCAAACCACAGTTTTATACCAATTGTCCTTGAACTAGTCCCACTGAAACATTTCGAGAAATGATCTACATCAATACTATAAGACCATCAAGAAGCTATATTAGCGTTAACCTTTTAAGTTAAAGATCGAGAGCATATTAACTCTCCTTGATGACATGCCACAACTAGATACATCAACATGACTTATAATAATCCTATCCATATTTTTAACCCTTTTCATTATTTTCCAATTAAAAATTTCAAAACACAATTTCTACCACAACCCGGAATTAGCATTGACAAAAATATCAGAACAAAGCACCCCCTGAGAAACAAAATGAACGAAAATTTGTTTACCTCTTTCATTACCCCTATAATTCTAGGCCTCCCCCTTGTCACCCTAATCGTCTTATTCCCCAGCTTACTATTTCCTACATCAAATCGACTAACTAACAACCGCCTCATCTCCCTCCAACAATGAATACTCCAACTTGTATCAAAACAAATAATAAGTATTCACAATACTAAAGGACAAACATGAACATTAATATTAATATCTCTAATTTTATTTATTGGATCAACAAACATATTAGGCCTATTACCCCACTCATTCACACCAACCACACAACTATCAATAAATTTGGGCATGGCTATCCCTCTATGAGCAGGAGCTGTAATTACAGGCTTCCGTAATAAAACTAAAGCATCACTTGCCCATTTCTTACCACAAGGAACACCGACCCCACTTATCCCAATGCTAGTAATTATCGAGACTATTAGCCTTTTTATCCAACCAATAGCCCTTGCTGTGCGACTAACAGCCAACATTACAGCAGGTCACCTACTAATTCACTTAATTGGAGGAGCCACCCTCACACTAATAAGTATTAGCACTATAGCAGCCCTTATTACATTTATTATTCTAATTCTACTGACAATCCTCGAATTCGCAGTAGCTATGATCCAAGCCTACGTATTCACTCTCTTAGTCAGCCTGTACTTGCATGATAACACGTAATGACACACCAAACCCATGCCTACCACATAGTAAACCCAAGCCCCTGACCCCTCACAGGAGCACTATCCGCCCTCTTAATAACATCTGGCTTAATCATATGATTTCACTTCAACTCAACAGCCCTACTAATGCTTGGCCTAACAACAAACATACTAACAATATATCAGTGATGACGAGACATCATCCGAGAGAGTACATTTCAAGGCCACCATACTCCAACTGTCCAAAAAGGCCTCCGCTACGGAATAATCCTATTTATTATTTCAGAAGTTTTATTTTTTACCGGATTCTTCTGAGCTTTTTATCACTCAAGCCTTGCCCCCACACCTGAACTAGGCGGCTGCTGACCTCCAACAGGCATTAACCCACTTAATCCCATAGAAGTACCACTACTCAACACCTCCGTCCTCCTAGCCTCAGGAGTCTCAATCACCTGAGCCCACCATAGCCTCATAGAAGGAAGCCGCAACCACATGCTTCAAGCCTTATTTATTACCATTGCCCTAGGTGTGTACTTCACATTACTACAAGCCTCAGAATATTATGAAGCGCCTTTTACCATCTCAGACGGAGTCTACGGCTCAACCTTCTTCGTAGCTACAGGATTCCACGGCCTCCATGTAATCATTGGATCTACTTTCTTAATCGTCTGCTTTTTCCGTCAACTAAAATTTCACTTTACCTCTACCCACCACTTTGGCTTTGAAGCCGCTGCCTGATATTGACATTTTGTAGACGTAGTATGACTTTTCCTCTATGTCTCTATCTATTGATGAGGATCATGTTCTTTTAGTATTAATCAGTACAACTGACTTCCAATCAGTTAGTTTCGGTCTAACCCGAAAAAGAATAATAAACCTAATAGTAGCCCTTCTTACTAACCTCACACTAACTACACTACTCGTCACCATTGCATTCTGACTTCCTCAGTTAAACGTGTACTCAGAAAAAACAAGCCCATACGAATGCGGATTTGACCCCATAGGATCAGCCCGCCTCCCTTTCTCTATAAAATTTTTCCTAGTAGCCATTACATTTCTCCTCTTCGATCTAGAAATCGCATTACTCCTACCCCTACCATGAGCCTCACAAACAACTAACCTAAACACAATACTCACCATAGCCCTCCTCCTAATCCTTCTACTAGCTGTTAGCCTAGCCTACGAATGAACCCAAAAGGGATTAGAATGAACTGAATATGGTATTTAGTTTAAAACAAAAATAAATGATTTCGACTCATTAGATTATGATTAAACTCATAACTACCAAATGTCCCTCGTACATATAAACATCATAATAGCGTTCGCAGTGTCTCTTACAGGATTACTAATATACCGATCCCACCTAATATCATCTCTTTTATGCCTAGAAGGAATAATACTATCCCTATTTATTATAGCCACCTTAATAATCCTAAACTTACACTTCACCCTAGCCAGCATAATACCCATTATCCTACTAGTATTCGCAGCCTGCGAAGCAGCACTAGGTCTGTCTCTACTAGTAATAGTATCTAATACATATGGCACTGATTACGTACAAAATCTCAACTTACTGCAATGCTAAAATATATCATCCCCACAGCAATACTTATACCCCTAACCTGACTATCAAAAAATAATATAATCTGAATTAACCCCACACTCCACAGCCTACTAATCAGCCTTACAAGCCTCCTCCTCATAAACCAATTCAACGACAACAGTCTCAACTTTTCATTAATCTTCTTTTCCGATTCCTTATCCACGCCACTACTAATCCTAACCATATGACTTCTTCCTCTAATACTGATAGCCAGCCAACATCACCTATCAAAAGAAATCCTAACCCGAAAAAAACTATTTATCTCCATACTAATCCTACTCCAATTATTTCTAATCATAACATTTACTGCTGCAGAACTAATCTTCTTCTACATTCTATTCGAGGCCACACTAGTTCCAACACTCATTATTATTACCCGATGAGGGAACCAAACAGAACGTTTAAACGCCGGTCTCTACTTCCTGTTCTACACGCTAGCAGGGTCTTTGCCTCTACTAGTTGCATTAATCCATATTCAAAATACAATAGGATCCCTAAACTTCCTAATCCTCCAATACTGAGTCCAACCAATATCTAACTCCTGATCCAACGTTTTCATATGATTGGCGTGCATAATAGCCTTTATAGTAAAAATACCACTGTATGGCCTCCATCTTTGACTACCTAAAGCCCATGTGGAAGCCCCCATTGCAGGCTCCATAGTCCTAGCAGCAATCTTACTAAAACTAGGAGGATATGGTATATTACGAATCACATTAATTCTAAATCCAATAACCGATTTCATAGCATACCCCTTTATTATATTATCCCTATGAGGCATAATCATAACCAGCTCTATTTGTCTTCGCCAAACGGACCTAAAATCACTCATCGCATACTCTTCTGTCAGCCACATAGCACTCGTTATCGTGGCTATCCTCATCCAAACACCCTGAAGCTATATGGGAGCTACTGCTCTAATAGTCGCCCATGGTCTTACATCCTCCATACTCTTCTGCCTAGCAAACTCTAACTACGAACGAGTTCACAGCCGTACAATAATCCTAGCTCGCGGCCTGCAAACGCTCCTCCCACTCATAGCAACCTGATGACTCCTAGCAAGCCTAACTAACCTAGCTCTACCCCCAACAATCAACCTAATCGGAGAAATATTTGTAGTAATATCAACCTTTTCATGGTCCAACATCACAATCATCCTAATAGGACTCAACATACTAATCACCGCCCTATACTCCCTCTACATACTAATCACAACACAACGAGGCAAATACACCCACCATATCAATAACATTTCACCTTCCTTTACACGAGAAAATGCACTCATATCACTACACATGCTACCACTACTACTCCTATCCCTAAACCCAAAAATCATCCTAGGCCCCTTGTACTGTGAATATAGTTTAAAAAAAACATTAGATTGTGGATCTAACAATAGAAGCCTGCTACCTTCTTATTTACCGAAAAAGTATGCAAGAACTGCTAACTC-TATGCCTCCGTGTCTAACAACATGGCTTTTTCAAACTTTTAAAGGATAGTAGTTATCCGTTGGTCTTAGGAACCAAAAAATTGGTGCAACTCCAAATAAAAGTAATAAATATATTCTCCTCATTCACACTAACAACCCTACTCCTACTAACCATACCCATCATAATAACAAGCTTCAGTACACACAAAACCTCCAATTATCCATACTATGTAAAAACAACTATTTCATATGCTTTCATCACCAGCATAATTCCCACAATAATATTTATCCACACAGGACAAGAAATAATTATCTCAAACTGACACTGATTAACTATCCAAACCCTCAAATTATCACTCAGCTTCAAAATAGATTACTTCTCAATAATATTTGTCCCAGTGGCATTATTCGTCACATGATCCATCATAGAATTCTCAATATGATATATACACTCAGACCCCAACATCAACCAATTCTTCAAATATCTACTTCTATTTCTCATTACAATACTAATCCTTGTCACTGCAAATAACCTCTTCCAACTGTTTATCGGCTGAGAAGGAGTCGGAATTATATCATTTCTACTCATTGGATGATGGTACGGACGAGCAGATGCAAATACAGCAGCTCTACAAGCAATCCTATATAACCGCATCGGCGACATTGGATTTATCCTAGCAATAGCATGATTCCTGACCAACCTCAACACCTGAGACCTCCAACAAATCTTTATGCTAAAGCCGGACAATTCAAATCTACCTCTAATAGGCCTAGTACTAGCCGCAACAGGAAAATCCGCACAATTCGGCTTACACCCATGACTACCTTCTGCAATAGAAGGCCCTACTCCCGTCTCAGCATTACTCCACTCAAGCACAATAGTAGTAGCGGGTATTTTCCTACTGATCCGTTTCTACCCACTAACAGAAAACAATAAATCTGCCCAATCCATTATACTATGCCTAGGAGCTATCACCACATTATTTACAGCAATATGCGCTCTTACCCAAAATGATATCAAGAAAATTATTGCCTTTTCCACATCCAGCCAACTAGGTCTTATAATAGTAACAATCGGCATTAATCAACCCTACCTAGCATTTCTCCACATCTGTACTCACGCCTTCTTCAAAGCCATGCTATTTATATGTTCCGGCTCCATTATCCACAGCCTAAACAATGAACAAGACATCCGAAAAATAGGAGGCCTATTCAAAGCAATACCATTCACCACAACAGCCCTCATCGTTGGCAGCCTCGCACTCACAGGAATACCTTTCCTCACTGGATTTTACTCCAAAGACCTAATTATTGAATCCGCCAACACGTCGTATACCAACGCCTGAGCCCTTTTAATAACACTAATCGCCACCTCTTTCACAGCCATTTACAGCACACGCATCATCTTCTTCACACTACTAGAACAACCCCGATTCTCAACCCTTATTACTATTAACGAAAACAACCCTCTCCTAATTAACTCAATTAAACGCCTACTAATTGGAAGCCTCTTCGCAGGGTTCATTATCTCCAACAACATCCCCCCAACAACAATCCCCCAAATAACTATACCCTATTACCTAAAAATAACAGCCCTAGCAGTCACAATTTTAGGCTTCATCCTAGCACTGGAAATCAACAACATGACCCGCAACCTAAAATTTAACTATCCATCAAACACCTTTAAATTTTCCAACCTGCTAGGATATTACCCTACAATTATACACCGCCTAACCCCCTATATAAACCTGACAATAAGCCAAAAATCAGCATCCTCTCTCCTAGACTTAATCTGATTAGAAAACATCCTACCAAAGACCATCTCGTCCATCCAAATAAAGATATCTACTGTAATTACAAGCCAAAAAGGCTTAATTAAATTGTACTTCCTCTCTTTCCTAGTTACTATTCTCGTCAGCACAATCCTACTTAATTTCCACGAGTAATCTCCATGATAACTACAACACCAATCAACAAAGACCAACCAGTCACAATAACCAATCAAGTACCATAGCTATACAAAGCTGCAATTCCCATGGCCTCCTCACTAAAAAACCCAGAATCCCCAGTATCATAAATAACCCAATCTCCCAACCCATTAAACTTAAATACAATCTCAACCTCTTCATCCTTTAACACATAATAAACCATTAAAAACTCCATCATCAACCCAGTAATAAACGCCCCTAAAACGACCTTATTAGAAACCCAAACCTCAGGATACTGCTCAGTGGCCATAGCTGTTGTATAACCAAAAACTACTATTATACCCCCTAAATAAATCAAAAAAACTATTAAACCCAAAAAGGACCCACCAAAATTCAACACAATACCACACCCAACCCCACCACTCACAATCAACCCCAACCCCCCATAAATAGGCGAAGGTTTTGAAGAAAACCCCACAAAACCAATCACAAAAATAATACTCATAATGAATACAATATACATTATCATTATTCTCGCATGGAATCTAACCACGACCAATGATATGAAAAACCATCGTTGTCATTCAACTACAAGAACATCAATGACCAACATCCGAAAAACTCACCCGCTGATAAAAATTGTAAACAACGCATTTATTGACCTCCCAGCTCCATCAAATATCTCATCATGATGAAACTTTGGCTCCCTCCTAGGCATCTGCCTAATTCTACAAATCCTAACAGGCCTATTCCTGGCAATACACTACACATCTGACACAACGACAGCATTCTCCTCTGTCACCCACATTTGCCGAGATGTCAACTATGGCTGAATTATCCGATACATACATGCAAACGGAGCATCAATATTTTTCATCTGCCTATTCATACACGTAGGACGAGGCCTCTACTACGGATCATACACCTTCCTAGAAACATGAAACATCGGAGTAATCCTCCTATTCGCAACAATAGCCACAGCATTTATAGGTTATGTTCTACCATGAGGGCAAATATCATTCTGAGGAGCAACAGTCATCACCAACCTCCTCTCAGCAATCCCATATATTGGCACAAACCTAGTCGAATGAATCTGAGGGGGATTCTCCGTAGACAAAGCAACCCTCACCCGATTCTTCGCCTTCCACTTTATTCTTCCCTTTATCATCACTGCCCTTGCCATAGTACACCTACTCTTCCTCCATGAGACAGGCTCCAACAACCCCACAGGAATTTCATCAGACGCAGACAAGATCCCATTTCATCCTTACTACACCATTAAAGACATTCTAGGCGCCCTACTATTAATTCTAGCCCTCATACTACTAGTACTATTCGCACCCGACCTACTTGGAGACCCAGACAACTATACCCCAGCAAACCCACTCAACACACCCCCTCACATCAAACCCGAATGATATTTTTTATTCGCGTACGCAATTCTACGATCAATCCCCAATAAACTGGGAGGAGTCCTAGCCCTAGTCCTCTCAATCCTAATCTTAGTACTAATACCCGCACTCCACACATCCAAACAACGAAGCATAATATTCCGACCAATCAGCCAATGCATTTTCTGAATCTTAGTAGCAGACCTATTAACACTCACATGAATCGGAGGACAACCAGTTGAACACCCATATATCATCATCGGACAATTAGCATCTATCATATACTTCCTACTTATCCTAATTCTAATACCAATAGCTAGCACCATTGAAAATAACCTCCTAAAATGAAGAAAAGTCTTTGTAGTACATTAAATATACTGGTCTTGTAAACCAGAGAAGGAGAATAACTAACCTCCCTAAGACTCAAGGAAGAAGCTATAGCCCCACTATCAACACCCAAAGCTGAAGTTCTATTTAAACTATTCCCTG
SB20612   GTTCATGTAGCTTAAA-ACCAAAGCAAGGCACTGAAAATGCCTAGATGAGTATATCA-ACTCCATAAACACATAGGTTTGGTCCCAGCCTTTCTGTTAACTTTCAATAGACTTACACATGCAAGCATCTACGCCCCGGTGAGAATGCCCTCTAAGTCAACCAGACCATGAGGAGCGGGTATCAAGCACACTACTAGTAGCTCATGACACCTTGCTTAACCACACCCCCACGGGAAACAGCAGTGACAAAAATTAAGCCATGAACGAAAGTTTGACTAAGCCATATTGACTAGGGTTGGTAAATCTCGTGCCAGCCACCGCGGTCATACGATTAACCCAAGCTAACAGAAATACGGCGTAAAACGTGTTAAAGCGCTACACCAAATAGAGTTAAGTTTTTATTAAACTGTAAAAAGTCATAATTACAATAAAAATAAACGACGAAAGTAACTCTACAACAGCTGATACACTATAGCTAAGACCCAAACTGGGATTAGATACCCCACTATGCTTAGCCCTAAACATAAATAATTAT-AAAACAAAATTATTCGCCAGAGTACTACCGGCAACGGCCCAAAACTCAAAGGACTTGGCGGTGCTTTATACCCTTCTAGAGGAGCCTGTTCTGTAATCGATAAACCCCGATAAACCCCACCAATCCTTGCTAATGCAGTCTATATACCGCCATCTTCAGCAAACCCT-AAAAAGGAACAAAAGTAAGCATAATCATTACACATAAAAACGTTAGGTCAAGGTGTAACCTATGGAATGGAAAGAAATGGGCTACATTTTCTACTTTAAGAAAACCCACACGAAAGTTATTATGAAACTAGTAACCAAAGGAGGATTTAGTAGTAAGCTAAGAATAGAGTGCTTAGCTGAATCAGGCCATGAAGCACGCACACACCGCCCGTCACCCTCCTCAAGTAATTTACGATGCACTTAAATTTATTACACGCACCAACCATATAAGAGGAGACAAGTCGTAACAAGGTAAGCATACTGGAAAGTGTGCTTGGATAAACCAAAACATAGCTTAAACAAAGCATCTAGTTTACACCTAGAAGATTTCACATATCATGAATGTTTTGAACCACACCTAGCCCAAACCCTCAT-TTTCCAATTTAACGACCAAAACAAAATAAAATAAAACATTTACCCTAGTTTAAAGTATAGGAGATAGAAATTCTAAACATGGCGCTATAGAGATAGTACCGCAAGGGAACGATGAAAGAAAAAAGTCAAAGTACAAAAAAGCAAAGATTAACCCTTGTACCTTTTGCATAATGAGTTAACGAGCAGAAGACTTAACAAAACGAATTTTAGCTAAGCAACCCGAAACCAGACGAGCTACTCACGGACAGTTTATCAGAACCAACTCATCTATGTGGCAAAATAGTGAGAAGATCCATAAGTAGAGGTGACATGCCTAACGAGCCTGGTGATAGCTGGTTGTCCAGGAAATGAATCTTAGTTCAGCTTTAAAAATACCAAAAAATATAAACAAATCCTAC-TGTATTTTTAAAAGTTAGTCTAAAAGGGTACAGCCTTTTAGAAACGGATACAACCTTCACTAGAGAGTAAAATTTTACAACACCATAGTAGGCCTAAAAGCAGCCATCAATTAAGAAAGCGTTAAAGCTCAACAATAACAACTGTATTAATTCCAACAGCTAAACAACTAACTCCTAGCCCCAATACTGGACTACTCTATGATAGAATAGAAGCAATAATGTTAATATGAGTAACAAGAAATATTTTCTCCTCGCACAAGTTTAAATCAGTATCTGATAATAGGCTGATTGTTAACAGTAAATAAATATAATCCAACAATAAATAACTTATTAACCACACTGTTAACCCAACACAGGAGTGCACTCAGGAAAGATTCAAAGAAGTAAAAGGAACTCGGCAAACACAAACCCCGCCTGTTTACCAAAAACATCACCTCCAGCATTCCTAGTATTGGAGGCACTGCCTGCCCAGTGAC-AAATGTTAAACGGCCGCGGTATCCTGACCGTGCAAAGGTAGCATAATCATTTGTTCTCTAAATAAGGACTTGTATGAATGGCCACACGAGGGTTTTACTGTCTCTTACTTCCAATCAGTGAAATTGACCTCCCCGTGAAGAGGCGGGGATGAACCAACAAGACGAGAAGACCCTATGGAGCTTCAACTAACTAACTCAAAG-AGAACAAACTTAATCACCAAGAGATAATAACACTCTGTATGAGTTAGCAGTTTTGGTTGGGGTGACCTCGGAGAATAAAAAATCCTCCGAGCGATTTTAAAGATTAGACCCACAAGTCAAACCAAATTATCGCTTATTGACCCAAATATTTGATCAACGGAATAAGTTACCCTAGGGATAACAGCGCAATCCTATTCAAGAGTCCATATCGACAATAGGGTTTACGACCTCGATGTTGGATCAGGACATCCCGATGGTGCAACCGCTATCAAAGGTTCGTTTGTTCAACGATTAAAGTCCTACGTGATCTGAGTTCAGACCGGAGCAATCCAGGTCGGTTTCTATCTGTTATGTATTTCTCCCAGTACGAAAGGACAAGAGAAATGAGGCCAACTTTAATAAAGCGCCTCAGACCAATTAATGACCTCATCTCAATTAACCCCACAAACAAACCCTGCCCTAGAAAAGGGCCCAGTTAAGGTGGCAGAGCCCGGTAATTGCGTAAAATTTAAACCTTTATATTCAGAGATTCAAATCCTCTCCTTAACAAATGTTTATAGTTAATACTCTTATACTAATTATCCCTATTCTCCTAGCCGTAGCCTTCCTAACATTAGTTGAACGAAAAATTTTAGGCTACATACAATTTCGAAAAGGTCCAAATGTTGTAGGCCCATACGGCCTACTTCAACCCATCGCAGATGCAATTAAACTTTTCATTAAAGAGCCCTTACGACCTGCTACATCCTCAATTTCAATATTTATTCTAGCACCTATTTTAGCCCTAAGCCTAGCCTTAACCATATGAATCCCCCTACCTATACCCTACCCACTCATTAACATAAACTTAGGAGTCCTTTTTATATTGGCTATATCAAGCCTAGCTGTATACTCAATCCTCTGATCAGGCTGAGCTTCCAACTCAAAATATGCCCTCATTGGGGCTCTACGAGCAGTAGCACAAACAATCTCATATGAAGTAACACTAGCAATTATCCTACTATCAGTACTGCTAATAAACGGATCCTTTACCCTTTCCACATTAATTATTACCCAAGAACAAACATGACTAATCTTCCCAGCATGACCCTTAGCAATAATATGGTTTATTTCAACACTAGCAGAAACAAACCGAGCACCATTTGACCTCACCGAAGGAGAATCAGAACTAGTCTCGGGTTTTAACGTAGAATATGCAGCAGGACCATTCGCCCTATTTTTCATAGCAGAATACGCCAACATTATTATAATAAACATCTTCACAACAACCCTATTCCTAGGAGCATTTCATAATCCATATATGCCAGAACTTTACACAATCAACTTCACCATTAAATCATTATTACTCACAATCACTTTCCTATGAATTCGAGCATCTTACCCACGATTCCGTTACGACCAACTAATACACTTACTGTGAAAAAATTTCCTACCCCTAACACTAGCCCTATGTATATGACATGTATCCATACCTATTCTCCTATCAAGCATCCCCCCACAAACATAAGAAATATGTCTGACAAAAGAGTTACTTTGATAGAGTAAATAATAGAGGTTTAAGCCCTCTTATTTCTAGAACTATAGGAATTGAACCTACTCCTAAGAACCCAAAACTCTTCGTGCTCCCAATTACACCAAATTCTAATAGTAAGGTCAGCTAATTAAGCTATCGGGCCCATACCCCGAAAATGTTGGTTTATATCCTTCCCGTACTAATAAACCCAATCATCTTTATTATTATTCTAATAACTATTATATTCGGAACCATTATCGTCATAATCAGCTCACACTGACTACTCATCTGAATTGGATTCGAAATAAATATACTCGCTATTATTCCTATCATAATAAAAAAACATAACCCACGAGCTACAGAAGCATCTACCAAATATTTCCTAACCCAATCCACAGCCTCAATACTACTAATAATAGCCATCATTATTAACTTAATATTCTCAGGGCAGTGAACCGTAATAAAACTATTTAATTCAACAGCCTCTATACTTATAACAATGGCCCTTACCATAAAACTAGGAATAGCCCCCTTCCACTTCTGAGTTCCAGAAGTAACACAAGGCATTTCTCTATCCTCAGGCCTAATTCTACTCACATGGCAAAAACTGGCACCCATATCAGTGCTCTACCAAATTTCCCCATCCATTAACTTAAGCCTAATTATAACCCTATCAGTCCTATCAATTATAATTGGAGGCTGAGGAGGACTAAATCAAACCCAACTACGAAAGATTATAGCCTACTCCTCAATCGCCCATATAGGCTGAATAACAGCAGTCCTACTGTATAACCCTACCATAACACTGCTAAATTTAATTATTTATATCATTATAACCTCTACTATATTTACCCTATTTATGGCCAACTCAACCACAACCACTCTATCACTAGCCCACACATGAAACAAAGCACCTATTATAACAGCTTTAGTCCTCATTACCCTCCTATCAATAGGAGGACTCCCTCCACTATCAGGGTTTATACCAAAATGAATAATTATCCAAGAAATAACAAAAAATGACAACATTATCCTACCAACCTTCATAGCAATCACAGCACTACTAAACCTATATTTCTACATACGACTTACTTACTCTACCGCGCTCACAATATTTCCCTCCACAAATAACATAAAAATAAAATGACAATTCTTCACCACAAAACAAATAACCCTCCTACCAACAATAGTAATTCTATCCACTATAATATTACCACTCACACCAATTCTATCAACCCTAGAATAGGAATTTAGGTTAAATAGACCAAGAGCCTTCAAAGCCCTAAGCAAGTATAATTTACTTAATTCCTGCTAAGGACTGCAAGACTATATCTTACATCAACTGAGTGCAAATCAATCACTTTAATTAAGCTAAGTCCTCGCTAGATTGGTGGGCTCCACCCCCACGAAACTTTAGTTAACAGCTAAACACCCTAAACAACTGGCTTCAATCTACTTCTCCCGCCGCAAGAAAAAAAAGGCGGGAGAAGCCCCGGCAGAATTGAAGCTGCTTCTTTGAATTTGCAATTCAATATGTTAATTCACCACGGAGCTTGGTAAAAAGAGGAATCAAACCCCTGTCCTTAGATTTACAGTCTAATGCTTCACTCAGCCATTTTACCCATGTTCATCAACCGCTGATTATTTTCAACTAACCATAAAGACATCGGTACCTTATACCTCCTATTCGGTGCTTGAGCTGGCATAGTGGGAACCGCCCTGAGCTTACTAATTCGCGCTGAATTAGGCCAACCTGGGACTTTACTTGGAGACGATCAAATCTACAACGTAGTCGTAACCGCACATGCATTCGTAATAATCTTCTTTATAGTAATACCTATTATGATTGGAGGGTTTGGCAACTGACTAGTCCCTCTAATAATTGGAGCCCCCGACATAGCATTCCCTCGAATAAACAATATAAGCTTTTGACTACTTCCTCCTTCTTTTCTACTACTCCTAGCATCTTCTATAGTTGAGGCTGGAGCCGGAACAGGTTGAACCGTATATCCCCCTCTAGCTGGCAACCTAGCCCATGCAGGAGCCTCAGTAGATCTCACTATTTTCTCTTTACACTTAGCAGGTGTTTCCTCAATTCTGGGAGCCATCAATTTTATCACAACAATCATTAACATAAAACCTCCTGCAATAACACAATATCAAACTCCCTTGTTTGTATGATCCGTACTAATTACTGCTGTTTTACTTCTCCTTTCACTCCCTGTACTAGCAGCCGGCATTACAATACTACTAACAGATCGAAACCTAAATACAACCTTCTTTGACCCGGCAGGAGGAGGGGACCCTATCTTATATCAACATCTGTTCTGATTCTTTGGTCACCCTGAAGTGTATATCCTTATTCTACCTGGATTCGGGATGATTTCTCATATCGTAACTTACTACTCAGGAAAAAAAGAACCATTTGGGTATATAGGAATAGTGTGAGCTATAATATCAATCGGATTCCTGGGGTTCATCGTATGGGCTCATCACATATTCACAGTCGGAATAGACGTCGACACACGAGCCTACTTCACATCAGCTACCATAATTATTGCCATCCCAACCGGAGTAAAAGTCTTTAGCTGACTAGCAACACTCCATGGAGGTAATATCAAATGATCTCCTGCTATAATATGGGCTCTAGGCTTCATTTTCCTCTTCACAGTTGGAGGCCTAACTGGAATTGTCCTAGCCAACTCTTCTCTTGACATTGTTCTTCATGATACATATTATGTAGTCGCACATTTTCACTATGTCCTATCAATAGGAGCTGTATTCGCTATCATAGGAGGATTTGTACATTGATTTCCACTATTCTCAGGCTATACTCTAAACATAACATGAGCCAAAATCCATTTCGCAATTATGTTTGTAGGCGTAAACATAACATTCTTCCCGCAACACTTCTTGGGCTTATCTGGCATGCCACGACGATATTCTGATTATCCAGACGCATACACGATGTGAAATACTATCTCATCTATAGGCTCATTTATTTCACTAACAGCAGTAATACTAATAATTTTTATTATCTGAGAGGCATTTGCATCCAAACGGGAAGTCTCAACCGTAGACCTAACCACAACTAACCTAGAGTGACTAAACGGATGTCCCCCACCATATCACACATTTGAAGAACCCGCATATGTAAACCTAAAATAAGAAAGGAAGGAATCGAACCCCCTATAATTGGTTTCAAGCCAACATCATAACCACTATGTCTTTCTCAATTAATGAGGTGTTAGTAAAACATTACATAACCTTGTCAAGATTAAATTACAGGTGAAAATCCCGTACATCTCATATGGCATACCCCATACAACTAGGATTTCAAGACGCAACATCACCCATTATAGAAGAATTATTACATTTCCACGACCATACACTAATAATCGTCTTTTTAATTAGTTCATTAGTACTTTATATTATCTCCCTGATACTGACAACAAAGTTAACCCATACTAGTACTATAGATGCACAAGAAGTAGAAACAATCTGAACCATCTTGCCAGCCATTATTTTAATCATAATTGCCCTCCCATCTTTACGAATTTTATATATAATAGACGAAATCAACAACCCATCTCTCACAGTAAAGACTATAGGGCATCAATGATATTGAAGCTACGAATATACAGATTACGAAGATCTAAGCTTCGACTCCTACATAATTCCAACATCAGAATTAAAATCAGGAGAACTACGATTACTGGAAGTGGACAATCGAGTCGTATTACCCATGGAAATAACAATTCGAATACTAATTTCCTCCGAAGACGTATTGCACTCATGAGCGGTACCCTCTTTAGGACTGAAAACAGACGCAATTCCAGGCCGTCTAAACCAAACAACCCTTATATCAACCCGACCGGGACTATACTACGGCCAATGTTCAGAAATCTGCGGGTCAAATCACAGTTTTATACCAATTGTCCTCGAACTAGTCCCACTAAAATATTTTGAAAAGTGATCTGCATCAATACTATAATATCGCCAAGAAGCTATATCAGCGTTAACCTTTTAAGTTAAAGATTGAGAGCATATTAACTCTCCTTGACGACATGCCACAACTAGATACATCAACATGACTCACAATAATCCTATCAATATTTCTAGTCCTCTTTATTATTTTCCAAATAAAAATTTCAAAACATAACTTCTACTACAACCCAGAATTAACATCAATAGGAATACCAAAGCAAAACACCCCCTGAGAAACAAAATGAACGAAAATCTATTTGCCTCTTTCATTACCCCTATAATTCTAGGCCTTCCCCTCGTTACCCTAATCGTCTTATTCCCCAGCTTACTGTTTCCCACATCAAACCGACTAATTAACAATCGCCTCATCTCTCTCCAACAATGAATACTCCAACTTGTATCAAAACAAATAATAAGCATTCACAATGCCAAAGGACAAACATGAACACTAATACTAATATCCCTAATTTTATTCATTGGATCAACAAACCTGCTAGGCCTACTACCCCACTCATTTACACCAACCACACAACTATCAATAAATCTAGGTATGGCTATCCCTCTATGAGCAGGAGCTGTCATTACAGGCTTCCGTAACAAAACTAAGGCATCACTTGCCCATTTCCTACCACAAGGGACACCAACCCCACTAATTCCAATGCTAGTAATTATTGAGACTATCAGCCTTTTCATCCAACCAATAGCCCTTGCTGTACGACTAACGGCCAATATCACAGCAGGACACCTACTAATTCATTTAATCGGAGGAGCCACCCTAGCACTAATAAACATCAGCACCGCAACTGCCCTTTTTACGTTCATTGTCCTAATTCTACTAACAATTCTCGAGTTCGCAGTAGCTATAATTCAGGCTTACGTATTTACCCTTTTAGTCAGCCTATACTTGCACGATAACACGTAATGACACACCAAACCCATGCTTACCACATAGTAAACCCAAGCCCCTGACCCCTCACAGGAGCATTATCCGCCCTCTTAATAACGTCTGGTTTAATTATATGATTCCACTTCAACTCAACGACCCTATTAATGCTTGGCCTAACAACAAACATATTAACAATATATCAATGATGGCGGGACATCATCCGGGAGAGTACATTTCAAGGTCACCACACCCCGACCGTCCAAAAAGGCCTTCGCTACGGAATAATTCTATTCATTATTTCAGAAGTCTTATTCTTTACCGGATTCTTCTGAGCATTTTACCACTCAAGTCTTGCCCCCACACCCGAACTAGGTGGCTGCTGGCCCCCAACAGGTATTCACCCACTCAATCCCCTAGAAGTCCCATTACTCAACACCTCCGTCCTCCTAGCCTCAGGAGTCTCAATCACTTGAGCCCACCACAGCCTTATAGAAGGAAACCGTAACCACATGCTACAAGCCTTATTTATTACCATTGCCTTAGGTGTATACTTCACACTCCTACAAGCCTCAGAATATTATGAAGCACCCTTTACCATCTCAGACGGCGTCTACGGCTCAACCTTTTTCGTAGCCACTGGATTCCACGGCCTCCATGTAATTATCGGATCTACTTTCTTAATCGTCTGCTTTCTCCGCCAACTAAAATTTCACTTTACCTCAAGTCACCACTTTGGCTTCGAAGCAGCTGCCTGATACTGACATTTCGTAGACGTAGTATGACTCTTCCTCTATGTTTCTATTTATTGATGAGGATCATGTTCTTTTAGTATTAATTAGTACAACTGACTTCCAATCAGTTAGTTTCGGTCTAATCCGAAAAAGAATAATAAACCTAATAATAGCCCTCCTAACTAACCTTACACTAACTACACTACTCGTCACTATTGCATTCTGACTTCCCCAGTTGAATGCATACTCAGAAAAAACAAGCCCATACGAATGTGGATTTGATCCTATGGGATCAGCTCGCCTCCCTTTCTCCATAAAATTTTTCCTAGTAGCCATCACATTCCTCCTCTTTGACTTAGAAATTGCACTACTCCTGCCACTACCATGAGCCTCACAAACAACTAACCTAAACACAATACTTACTATGGCCCTCCTCCTAATCCTTCTACTAGCTGTTAGCCTGGCCTACGAATGAACCCAAAAAGGACTAGAATGAACCGAATATGGTACTTAGTTTAAAAT-AAAATAAATGATTTCGACTCATTAGATTATGATTAAGCTCATAATTACCAAATGTCCCTCGTACACATAAATATTATAGTAGCATTCACGGTATCTCTCACAGGATTATTAATATATCGATCCCACCTAATGTCATCCCTTTTATGTCTTGAAGGAATAATATTATCCTTATTTGTTATAGCCACCCTAATAATCCTAAATTCACACTTTACTCTGGCCAGCATAATACCCATCATCTTACTAGTATTTGCAGCCTGCGAAGCAGCACTGGGCCTGTCCCTACTAGTTATGGTCTCAAACACATATGGTACTGATTACGTACAAAACCTTAACTTACTACAATGCTAAAATATATTATCCCCACAGCAATACTCGTACCCCTAACCTGACTATCAAAAAATAGCATAATCTGAATTAACCCCACCCTTCACAGCCTATTAATCAGTCTCACAAGTCTGCTCCTCATAAATCAATTCAACGATAACAGTCTTAACTTTTCATTAATCTTTTTCTCCGATTCTTTATCTATACCACTACTTATTCTAACTATATGACTCCTCCCCCTGATATTAATAGCTAGCCAGCATCATCTGTCAAAAGAAAACCTGACCCGAAAAAAACTATTTATCTCCATACTAATTTTATTACAACTATTTCTAATTATAACATTCACCGCCACAGAACTGATCTTTTTTTATATTCTATTCGAAGCAACACTAGTCCCAACACTCATTATCATTACTCGATGAGGAAATCAAACAGAACGCCTAAACGCTGGCCTCTACTTCCTGTTCTATACACTAACAGGATCCCTACCCCTACTAGTTGCATTAATCCATATTCAAGACACAATAGGGTCCCTGAACTTCCTGATCCTCCAATACTGAGTCCAACCAGTATCCAACTCTTGATCCAACATTTTCATATGGTTGGCGTGCATAATAGCCTTCATAGTAAAAATACCACTGTATGGCCTTCACCTTTGATTACCTAAAGCTCATGTAGAAGCCCCCATTGCAGGCTCCATAGTCCTCGCAGCAATCTTACTAAAACTAGGAGGGTATGGTATATTACGAATCACATTAATCTTAAATCCAGTAACCGACTTTATGGCATATCCCTTTATTATATTATCCCTATGAGGCATAATTATAACTAGCTCAATCTGTCTCCGCCAAACAGATCTGAAATCACTTATCGCATACTCCTCCGTCAGCCACATAGCACTGGTCATCGTGGCCATCCTTATCCAAACACCCTGAAGCTACATAGGGGCTACCGCCTTAATAATCGCCCATGGCCTCACATCCTCCATACTTTTTTGCCTGGCAAATTCCAACTACGAACGAATTCACAGCCGTACAATAATTCTAGCTCGCGGCCTACAAACACTTCTCCCACTCATAGCAACCTGATGACTCCTAGCAAGCCTAACCAACCTGGCTCTACCCCCAACAATTAATCTAATTGGAGAATTATTCGTAGTAGTATCAACCTTCTCATGATCCAACATCACAATCATCTTAATAGGACTCAACATAGTAATCACCGCCCTATACTCCCTCTACATATTAATCACAACACAACGAGGCAAATATACTCACCATATCAACAGCATCTCACCTTCCTTTACACGAGAAAATGCACTCATATCACTACATATTCTACCACTACTACTCCTATCCCTAAACCCAAAAATTATCCTAGGCCCCTTATACTGTGAATATAGTTTAAAAAAAACATTAGATTGTGAATCTAATAATAGAAGCCTATTATCTTCTTATTTACCGAAAAAGTACGCAAGAACTGCTAATTC-TATGCTCCCGTGTCTAACAACATGGCTTTTTCAAACTTTTAAAGGATGGTAGTTATCCATTGGTCTTAGGAACCAAAAAATTGGTGCAACTCCAAATAAAAGTAATAAATATATTCTCCTCCTTCGCACTAATAACCCTACTCCTACTAACCGCGCCCATCATAATAGCTAGCTCCAGCACCCACAAAACCCCTAACTACCCACTTTACGTAAAAACAACTGTCTCATGTGCCTTCATCACCAGCATAATTCCTACAGTGATATTCATCCACACAGGACAAGAAATAATTATCTCAAACTGACACTGATTAACTATCCAAACCCTTAAATTATCACTCAGCTTTAAAATAGACTACTTCTCAATAATATTTGTCCCAGTAGCATTATTCGTCACATGATCCATCCTAGAATTCTCAATATGATATATACACTCAGACCCTAACATCAACCAATTCTTTAAATACCTACTCTTATTCCTAATCACCATACTCATCCTTGTTACCGCAAATAATCTCTTTCAACTGTTCATCGGCTGAGAAGGAGTGGGAATTATATCTTTCCTACTTATCGGATGATGGTATGGACGAGCAGATGCAAACACAGCAGCCCTACAAGCAATCCTGTATAACCGCATTGGCGACATTGGATTTGTCCTAGCAATAGCATGATTCCTAACCAATCTCAACACTTGGGACCTTCAACAAATTTTTATACTAGAACCAAACAACTCAAACCTACCCCTAATAGGCCTGGTATTAGCTGCAACAGGAAAATCCGCACAATTCGGCCTACACCCATGACTACCTTCTGCAATAGAAGGTCCAACTCCCGTCTCAGCATTACTTCACTCAAGCACAATAGTGGTAGCGGGCATCTTCCTGCTTATTCGCTTCTACCCACTAACAGAAAACAACAAACCCGTCCAATCTATCATATTATGCCTAGGAGCTATCACCACATTATTCACAGCAATATGCGCCCTTACCCAAAACGATATTAAGAAAATTGTTGCCTTCTCTACATCCAGCCAACTAGGCCTCATAATAGTAACAATCGGCATTAATCAACCCTACCTAGCATTTCTTCACATCTGCACCCACGCCTTTTTCAAAGCTATACTATTTATATGCTCTGGCTCTATTATCCATAGCCTAAATGATGAACAAGATATCCGAAAAATAGGAGGTCTATTTAAGGCAATACCATTCACCACAACAGCCCTCATTATTGGCAGCCTCGCACTCACAGGAATACCTTTCCTCACCGGATTTTACTCCAAAGACCTGATCATTGAATCTGCCAACACGTCGTATACCAACGCCTGAGCCCTTTTAATAACACTAGTCGCCACCTCTTTTACAGCCATCTATAGCACACGTATTATTTTCTTCCCTCTACTAGGACAGCCCCGATTTATAACCCTTATTACCATCAACGAAAATAATCCCTTCCTAATTAACTCAATCAAACGCCTACTAATTGGAAGCCTCTTCGCAGGATTCATTATCTCCAATAACATCCCCCCAACAACAATTCCCCAAATAACTATGCCCCACTACCTAAAATTAACAGCCCTAACGGTCACAATCCTGGGTTTCATCCTAGCACTAGAGATCAGCAATATAACCCACAACCTAAAATTTAACTACCCATCAAACACCTTTAAATTCTCTAACCTACTAGGATATTATCCTACAATTATGCACCGCCTAACTCCCTACATAAACCTAACAATAAGCCAAAAATCAGCATCATCTCTCCTAGACCTGATCTGACTAGAAAACATTTTACCAAAAACCATCTCATCCACCCAAATAAAGATATCCACTGTAATCACAAACCAAAAAGGCCTAATCAAATTATATTTCCTTTCTTTCCTAATTACTATCCTCACCAGCATAATCCTACTTAATTTCCACGAGTAATCTCCATAATAACCACAACACCAATTAACAGAGATCAGCCAGTCACAATAACCAATCAGGTACCATAGCTATATAAAGCCGCAATACCCATAGCCTCTTCACTAAAAAATCCAGAGTCCCCAGTATCATAAATAACCCAATCTCCCACCCCATTAAACTTAAACACAATTTCAACCTCCTCATCCTTTAACACATAATAAACCATTAAAAATTCCATCAATAACCCGGTAACAAATGCCCCTAAAACAGTCTTATTAGAAACTCAAACCTCAGGATATTGCTCAGTAGCTATAGCCGTTGTATAACCAAAAACCACCATCATACCCCCTAAATAGATCAAAAAGACCATTAAACCTAAAAAAGACCCACCAAAATTCAACACGATACCACACCCAACCCCACCACTCACAATTAACCCCAACCCCCCATAGATGGGAGAAGGCTTTGAAGAAAATCCCACAAAACCAATCACAAAAATAATACTCAAGATAAATACAATGTATACTATCATTATTCTCACGTGGAATCTAACCACGACTAATGATATGAAAAACCATCGTTGTTATTCAACTACAAGAACATTAATGACCAACATTCGAAAAACTCACCCACTGATGAAAATTGTAAACAACGCATTCATCGACCTCCCAGCCCCATCAAACATCTCATCATGATGAAACTTTGGCTCCCTACTAGGCATCTGCCTAATTCTGCAAATTTTAACAGGTCTATTCCTAGCAATACATTACACATCCGACACAACAACAGCATTCTCCTCTGTCACCCACATTTGCCGAGACGTCAACTATGGCTGAATCATCCGATACATACACGCAAACGGAGCATCAATATTTTTCATCTGCCTATTCATACATGTAGGACGAGGCCTCTACTACGGGTCATATACTTTCTTAGAGACATGAAATGTCGGAGTAATCCTCTTATTCGCAACAATAGCTACAGCATTTATAGGCTACGTCCTACCATGAGGACAAATATCATTTTGAGGGGCAACAGTTATCACTAACCTTCTCTCAGCAATCCCATACATCGGCACAAATCTAGTCGAATGAATTTGAGGGGGATTCTCCGTAGACAAAGCAACCCTCACCCGATTTTTCGCCTTCCACTTTATTCTCCCTTTTATTATCGCTGCCCTTGCCATAGTCCACCTACTCTTTCTCCACGAAACAGGCTCCAACAACCCTACAGGAATCACCTCAGACACAGACAAAATTCCGTTCCACCCTTATTATACCATTAAAGATATCTTAGGCGCCCTACTACTAATCCTAGCCCTTATGTTGCTAGTATTATTCGCACCCGACCTACTTGGAGACCCAGATAATTATACACCAGCAAATCCACTTAACACACCCCCTCACATCAAACCCGAATGATATTTCCTATTTGCATATGCGATCTTACGATCAATCCCCAACAAACTAGGAGGCGTCCTAGCCCTAGTCCTCTCAATCCTAATCCTGGTACTCGTACCCACACTCCACACATCCAAACAACGAAGCATGATATTTCGACCAATCAGCCAATGCATTTTCTGAATCTTAGTAGCAGACTTACTAACGCTCACATGAATCGGTGGACAGCCAGTTGAACACCCATACATTATCATCGGACAATTAGCATCTATCATATATTTCCTACTTATCCTAGTACTTATACCAGTAGCCAGTACTATTGAAAATAACCTTCTAAAATGAAGACAAGTCTTTGTAGTACATTAAATACATTGGTCTTGTAAACCAAAAAAGGAGAACAACCAACCTCCCTAAGACTCAAGGAAGAAGCTATAGCCCCACTATCAACACCCAAAGCTGAAGTTCTATTTAAACTATTCCCTG
