# Supplementary material for: Blue Turns to Gray: Paleogenomic Insights into the Evolutionary History and Extinction of the Blue Antelope (Hippotragus leucophaeus)
Source: Mol Biol Evol. 2022 Nov 2;39(12):msac241. doi: 10.1093/molbev/msac241 (PMC9750129; doi:10.1093/molbev/msac241)
Supplement: msac241_Supplementary_Data [file msac241_supplementary_data.zip › S13_Supplementary file_Alignment_mito_binary.phy.txt]

 14 15440
NBCRB4D3  0110010100111000---10000100001011000001011100010001010110-0111101000101010001110011110011111110110011111001000111010101010001011101011110010000010111111000110011000110100000010001011000101011011101001110100101111011100110101111101000000100100100100000110001101000100000111001100011010110011000011001000111101011001101101001101010011001110001100100000101001010000101011000010110101100010000110001111001100011010000001101001101001-000010001001000001001111010010011001010110100110000111000110000110001011110110101110011110001010001001101-00001000011011101100001011011001001001110000111000000111001001011110101111111000000011101111010011001000111100100011110110111111011001010011101010110110111110010001111-000000000100000100010100110110101010000010110001100001010011101000010000000001000110101111110111100000001110101000001101101000011001001100000000011100100100011000001000010111001100011000110100001010101010110111011011111111000100-1101-0101011100011101101010101100100101000000000100011010010000100010101100000010101110001000-1000010100111000100001011100111010111000000111100011-10100010111100011010111001110001111101-1111100111001001100001000010000100001011101111001110000101000000100000111100010100101101000000001011010000000100100000-00000011000010100000001000001100111110101111110101001000110010001000000111001000010001111001100010011100001100010001101110100010011101100001100111011101010010000100100000001110100010000010010101110010001110010010011001101110000001000111100111001111000001011-000001010001000111101-101010111000001100111000000010100111111000001000101001111101100000010000111001001011010010001110000010011011001100000001011000011100100100100100101100111100100-1000100110011111001111001011000110111101001000010000010010010110010100010010000001011111111110101000111000110010111001001010110011011001001000110010100111001001000100111011000111011011001110010100000101011100000000111000000010000000011100100010100011110111011101100000101101111100101111100101100000101101110111001001-000101100010011010010111100110101000001001010011011101111110001000001110101000100110101000001111011011111101111100110010000110011111110100000001000001000110010000100000001111010000111100110011001110000000001000111001101100000010010010111111010001100100111100110000100111100000010000001111110001001111000001100011101000110001100011011011101100111000101110011001000010001101111000001001001010011110111000001110101100100100001110100111100101100011000010111100100101001101101100000111011101110010011000011110101001110001110001100001001110001100111110111011010101111111100101000000010000000010000110011110010000101111000110011001001111011110011001111010001000111101111000000000111001100001001000011100100110101000011100011111010111000001110001111111111001000101110100110010111110101100110111110111111100110100111111110101100110001000000111100011010101001111000000011100010110100011101010011101111001110110110010100110001111110110000001111101001110110101111100111100101110111100101110111100111100011100111100110101000111111101110101111011101110110010100011100000111111110101100110101100011100110101011100111111001100011000111110011100001010111110110000111101000100100101000100111101010000100101100100110111101101100101101100100010001111110101111110101100110110101000001000101001100111111100101001111100100100101001110111100101100100000100011000101101110011110110000000001100001100111100011110010100001010100100001101110111101111110100100001010110010110110100100010111110100100111101111100000101111010011101010101100001111010110110011110110110001101101101110100110111111101000111000101111011101001111011010011001100101011101101000000011111101111100101100111101010101001010101110101110111111101100010111111101000101000000101011100100000001101111001000010001001000001110001111111011111000011010000011000111001111000001110000111111010111110011010110001111001001000011001100110001101100011101011110000010110011101011111111010110010001110011011111011011011110010011011010111000011011011011010011001110101100110111011100011000111000010001010111011011011111011010010000000101001110100011010000010110011000101111110011100110010011111010110110010010011011011011001110010111110001100100011010010000110111001110010011111010111010010010011111011010000110000010011111111101111100011111000010010100001011111110111110001110011110111010100100000110010111010110010111101100011111110111011001110001110011010011110110011110110011010010000001100000000110001100011100110100000011010011101110110011011101010001100010010010011110111101001111011010010110110001110011011101011011010011111011010111010110111010011001110011010011011110110110111101010100001000010111011010011011110011111011011111110110010000000111111110111110000111010110000100010011011100000010010000001001001011011110111011111010010011010010110110001110101111101010100111011101111011010111010010111111111010001001010000010000100100111111011010000100010011111110110010010010010110111011010111110110111010110011110110011110000100000111000110001000110000011111000011110001000101001110111001111100100000110100001101011110101100110001010001100110111100110001100011111011000110010001111011111010000111100110010011000101111000100110011110011101111111101101000000000000010000000011110010000110000110111111100011101001110010101100111011010000111001000000000001100011111011111000111010011100101111011100110111101110101110110011011001101111100110011010000010110010111101011111101110010111000110010100100000110111100011101110111010110001100011001110000111101110000010011000111010010100110100110101010101110100100111111110100100101110110100110000001110010011001100111111100100110000111110010100101111111000100010010100011111001101111111111111111101101111100101111110100110000100000100000100011000110101011111111100100010011100111010100000111100100011110110111111111101011100100010111111100111100000110110011110110100100110110010100001111110110100101001011000101111101110101001110101100110110110101101111111101101111110101100100110010110100101101100100011000011100010110111111110011100100000000000011110111101011001011101111001111110011011110000101010111110111101110001110000100111111010110100111011011100000000000001101110001010100000100101000110100101100110001111100001110110101000111011010101110100110010100010110010101000111011110101100110110100110110110111100110000100000111110011001100100101111010000010010110001001111110110100101000111100011110111111111110100110000011100110000110111100110011111111110010110111111010010101011010100110101011111011010101101100100000110101110110110100000001110101011001111101101111100011010111100010100101000110000111011110100110101110100010100010100111111111101001011111100011101110010101101001001011110011011100010101010100101000010110111101110100011101110111101100100100100101100100111110110111000000101110101110001000000111100110100011100110100100011100001001100010001011111101101011010101110000001110101010110011100001000000000000001100011111101001100111100011001011010011011010111111110011-0100001011001000010110101001111011000011000110100010000011110101011110101001010111101010011000011110000101001011011101101000000011011010111110100110101011001001101111111001100111011001011110101101111011001011001001000011001110101100101101000101010000001000001001110001101111011001101101111001101001101111111011111010001111010101001000100001100100111011111101001000001101000010110010010110000110100010101000110100000111100111100111110101001111001011000011000011000000011010111011000001000100110001001011011101000001001001110001011001111111100000101011010111010001001011111111000011000001000101001111000110111000110001001111101011001110011000011010110100110010111000001110100011000110100111101011001101111100011001111011000010111100000010011101011001011010000110110000001101011001011001111110001100000110000010101100111111110010010101101001100010101100101001110100100111101110101111100111111110110111111001100000111100001010011111011010011100001100101100100000101100001000010011111000000100001000100000111011101111111101101111101001111000111111111101101111001101111011111100111011011111101011000110011001100100110111101111111110010010001011110011101011000010001001000101110100101100000010001010001011001011001011111001111011101100011001000111011000111011011110111011101011001101010011011001000111000101001101111111010001000001101001101000111110100100001100001011011101110111111011010000001011001111011001111001011001001101100001101100111111101110011001001111101101010011001001100101101001000110111011001110111001100000001101111001011001000101100101101001001111101101011101101111001111011001001111100011101001001101001110001110101011101111111001100111010111010100100101010010010101100010101011101101010010001110001111100111111010000010110111011111110010010111001110011010100111101111001110010011110110010111001110010010001010110010010101100100100100001011011100000001010111100001101101011110011011100000001111101101000010011110111011011110000011110111111011000111111100011111101101110001111011111010111000110001001101100111110010001011101110111001111110000011110110111001011111011111110011110000011110011011100011101101001111010000000001101001101010110100011110111011011011011110001010101111010110111100011110000101101000010111111011011110001000011101001110011111111010011010000111101001111101010011011000111011111110011011101111111101100110000111101111011111001101101111001111000011011011100101100101111010001010010100111111111101011111011101100100000110101111111001011001100101001100111110011001100111100111001110000000001001000111101001001111111001100111101011001101011011101101101101011110011111110011000101010111000000001000111010100010100011100111101000011001110111111111111101000011111111001001101101011111111111100111000001101011011111011011011010001111010001001100111000101001011101101001111111111001111111011001101100111001110100010001110000000011000010001100010100101110011100001-000010001001111001110110001101001100011101001101100010111111010101010001011010010010111010010111111010000110110010101100111101110010110111111110101110000000010010110111110111011010011011110010011110001110101111011110011001010010111011011110110010111010011101000010010110001110111110110010010010110001010101001011001101010100001111001110110100101100001010110111110100100101110101111100111001101100000010010100101000110011110101111010011101100110011110100011101111110100011001110010010010011110011111101100111111111110011111101110101101101100111100110101001111111111100101100100110011001011011101100000000011100111000000001101110111110101100111101101001101111100110100101110110110100001100111111111010111101110000110101100111100111110110110110111001000000011000100001011100010110011111011111101111010101100100001111101111101100110101100111010111000010100100000111100011111100111111001011000111001100101110011111001110010111110101001100101010100100111110100100000101101101010011111011111001101110000111010100000111110110100011110100111100100100111101100001100000001010010101101000110101100111100011100100110011110100101011111110110101101111101000010100110100110011100111011111011000100011100001101110110101011111110110011010100101110110110100110111110111000101111000011010110000110110111100100110111010011110101111110101111111011100100011110011010001000111010011010100100111100111010011101000101111111101110100100111001001111100100011100110011100111101111100100110011100110000001101110100100101100111111101001110010110100110111100100001110010100100110110111101011111111010101100110100101001000010001010111011010110010010111101111111110101000000010101110101101101010101101101101101101101111100011100000110111100011111101011010001010011100000000101100011010001110010010000011101101111111011101100000001010100000110110011111010111110101110010010100111111100011111000000100100110111011001111000001100000011001010011110001000001001000101011111111111101011001001111011111011001101011101101101001000111100101110100001111000110111011110101000001001101111010101111101101100101001111101001001011101110101000010000001001101111000110010110011001101110001111100011011011100111100001000110111111001001011101111001001011011101101010011101101000011111001010010101010111000111100101100110011111100010111011111011111101101001011001111101101101000100111111110011011101100110000000001100001101011011111011101100010010010100010001000101000101001001111010001001111010100110101100100101100011101111001001001010011111001100111100101110000111110010001111101011000011000100111000111011111001000111001011101101001000000011101010011100111010111010011011111101001000000111001111101111001011011110111000101001001001001000101111111011001110111110111011001000000100100011101110011101101011010111000001101101101011011101001001010101111101110000100101100000001101101111111101011100110011000111101001001001001100101100110011110111101011111110101110101110101111111100001101011011101010111100111101101110100111000100100010000101110000001000000111011100001001011011101101001001111101101100100111101011101000001011111111101100011110111100000101001101100011101100101011110101100101110001111111001001011001101101111111101001101110100101010101101111111101111011000010011110011111001111101111101100100000100111111111001100111001100010111011001100000111111101000011101101111100100101111111001001001111110001001101011010110111000001001001111001001101001111000111101111001011000001100100101001110100111000011100110111011000101111100011111100111011000010110111101001101010110111001111110101000111001001000110000011001011111111111000111001110011000001101111011000001101111011101110001000001011101101001101000110000000111001100011010111111111111111001101101111101100101001111011100111110100010011111010010011010010110011001000001100110011010010011001100010110100110101000011010011111010011111110110000001110000111110010110100010011100111111001110110001110001010011110011111110111111001010100100011011000001111011011001110010010001011111000010011110110000011100011110000101101110010011010011011010100110000011011011011111111000100011000000011011000111000000001110110000111001010010110101110011110110111010011001111001111110100010001000001111000000001111010000110011010000010010111000010001010010101011011011011111010100001110011010011001001010000001101101101101110011010000010110010011001011100000011101110110010000011010001001010111011001111110011110110001011110110100100001111001111111110001011101110011110100011110010001110111110010010101101010111001010010010010111111111011011101011101100001011001101000100011011100101010101010001000010110010111111011101110111010101010000100001111101101000110101011111110000010100001011000010011111110111010010010011010010111010001101011110110100000100010110111100000010010011011011001111111110010011110101011001010001110011000100011100000000111111010001000010011111011100111111011111101111011111111111011011011011111011010010101110111111111101000010001111001001111010000011110110001010001000011110111101111101101011011000001011010001011110110110011010011111010110110010110111010111001110111000001110001001101011110010001110111001010111111101011000111000100101111110111010101010011110100110011111001000110000000011110011110011111110011110011110011111010111010111101010111000100100001010010111100110011001100101011111100011110010010001110110010111010100011000000100110011000101110101011011011000100110010111011010101111110111011110010110010110010011001111011000001001111110000100000100011111010010101100010101100111101000110000000000001001100111111100001110000000000110100110101101100101110000110000111101110001101111110
NRM590107 0110010100111000---10000100001011000001011100010001010110-0111101000101010001110011110011111110110011111001000111010101010001011101011110010000010111111000110011000110100000010001011000101011011101001110100101111011100110101111101000000100100100100000110001101000100000111001100011010110011000011001000111101011001101101001101010011001110001100100000101001010000101011000010110101100010000110001111001100011010000001101001101001-000010001001000001001111010010011001010110100110000111000110000110001011110110101110011110001010001001101-00001000011011101100001011011001001001110000111000000111001001011110101111111000000011101111010011001000111100100011110110111111011001010011101010110110111110010001111-000000000100000100010100110110101010000010110001100001010011101000010000000001000110101111110111100000001110101000001101101000011001001100000000011100100100011000001000010111001100011000110100001010101010110111011011111111000100-1101-0101011100011101101010101100100101000000000100011010010000100010101100000010101110001000-1000010100111000100001011100111010111000000111100011-10100010111100011010111001110001111101-1111100111001001100001000010000100001011101111001110000101000000100000111100010100101101000000001011010000000100100000-00000011000010100000001000001100111110101111110101001000110010001000000111001000010001111001100010011100001100010001101110100010011101100001100111011101010010000100100000001110100010000010010101110010001110010010011001101110000001000111100111001111000001011-000001010001000111101-101010111000001100111000000010100111111000001000101001111101100000010000111001001011010010001110000010011011001100000001011000011100100100100100101100111100100-1000100110011111001111001011000110111101001000010000010010010110010100010010000001011111111110101000111000110010111001001010110011011001001000110010100111001001000100111011000111011011001110010100000101011100000000111000000010000000011100100010100011110111011101100000101101111100101111100101100000101101110111001001-000101100010011010010111100110101000001001010011011101111110001000001110101000100110101000001111011011111101111100110010000110011111110100000001000001000110010000100000001111010000111100110011001110000000001000111001101100000010010010111111010001100100111100110000100111100000010000001111110001001111000001100011101000110001100011011011101100111000101110011001000010001101111000001001001010011110111000001110101100100100001110100111100101100011000010111100100101001101101100000111011101110010011000011110101001110001110001100001001110001100111110111011010101111111100101000000010000000010000110011110010000101111000110011001001111011110011001111010001000111101111000000000111001100001001000011100100110101000011100011111010111000001110001111111111001000101110100110010111110101100110111110111111100110100111111110101100110001000000111100011010101001111000000011100010110100011101010011101111001110110110010100110001111110110000001111101001110110101111100111100101110111100101110111100111100011100111100110101000111111101110101111011101110110010100011100000111111110101100110101100011100110101011100111111001100011000111110011100001010111110110000111101000100100101000100111101010000100101100100110111101101100101101100100010001111110101111110101100110110101000001000101001100111111100101001111100100100101001110111100101100100000100011000101101110011110110000000001100001100111100011110010100001010100100001101110111101111110100100001010110010110110100100010111110100100111101111100000101111010011101010101100001111010110110011110110110001101101101110100110111111101000111000101111011101001111011010011001100101011101101000000011111101111100101100111101010101001010101110101110111111101100010111111101000101000000101011100100000001101111001000010001001000001110001111111011111000011010000011000111001111000001110000111111010111110011010110001111001001000011001100110001101100011101011110000010110011101011111111010110010001110011011111011011011110010011011010111000011011011011010011001110101100110111011100011000111000010001010111011011011111011010010000000101001110100011010000010110011000101111110011100110010011111010110110010010011011011011001110010111110001100100011010010000110111001110010011111010111010010010011111011010000110000010011111111101111100011111000010010100001011111110111110001110011110111010100100000110010111010110010111101100011111110111011001110001110011010011110110011110110011010010000001100000000110001100011100110100000011010011101110110011011101010001100010010010011110111101001111011010010110110001110011011101011011010011111011010111010110111010011001110011010011011110110110111101010100001000010111011010011011110011111011011111110110010000000111111110111110000111010110000100010011011100000010010000001001001011011110111011111010010011010010110110001110101111101010100111011101111011010111010010111111111010001001010000010000100100111111011010000100010011111110110010010010010110111011010111110110111010110011110110011110000100000111000110001000110000011111000011110001000101001110111001111100100000110100001101011110101100110001010001100110111100110001100011111011000110010001111011111010000111100110010011000101111000100110011110011101111111101101000000000000010000000011110010000110000110111111100011101001110010101100111011010000111001000000000001100011111011111000111010011100101111011100110111101110101110110011011001101111100110011010000010110010111101011111101110010111000110010100100000110111100011101110111010110001100011001110000111101110000010011000111010010100110100110101010101110100100111111110100100101110110100110000001110010011001100111111100100110000111110010100101111111000100010010100011111001101111111111111111101101111100101111110100110000100000100000100011000110101011111111100100010011100111010100000111100100011110110111111111101011100100010111111100111100000110110011110110100100110110010100001111110110100101001011000101111101110101001110101100110110110101101111111101101111110101100100110010110100101101100100011000011100010110111111110011100100000000000011110111101011001011101111001111110011011110000101010111110111101110001110000100111111010110100111011011100000000000001101110001010100000100101000110100101100110001111100001110110101000111011010101110100110010100010110010101000111011110101100110110100110110110111100110000100000111110011001100100101111010000010010110001001111110110100101000111100011110111111111110100110000011100110000110111100110011111111110010110111111010010101011010100110101011111011010101101100100000110101110110110100000001110101011001111101101111100011010111100010100101000110000111011110100110101110100010100010100111111111101001011111100011101110010101101001001011110011011100010101010100101000010110111101110100011101110111101100100100100101100100111110110111000000101110101110001000000111100110100011100110100100011100001001100010001011111101101011010101110000001110101010110011100001000000000000001100011111101001100111100011001011010011011010111111110011-0100001011001000010110101001111011000011000110100010000011110101011110101001010111101010011000011110000101001011011101101000000011011010111110100110101011001001101111111001100111011001011110101101111011001011001001000011001110101100101101000101010000001000001001110001101111011001101101111001101001101111111011111010001111010101001000100001100100111011111101001000001101000010110010010110000110100010101000110100000111100111100111110101001111001011000011000011000000011010111011000001000100110001001011011101000001001001110001011001111111100000101011010111010001001011111111000011000001000101001111000110111000110001001111101011001110011000011010110100110010111000001110100011000110100111101011001101111100011001111011000010111100000010011101011001011010000110110000001101011001011001111110001100000110000010101100111111110010010101101001100010101100101001110100100111101110101111100111111110110111111001100000111100001010011111011010011100001100101100100000101100001000010011111000000100001000100000111011101111111101101111101001111000111111111101101111001101111011111100111011011111101011000110011001100100110111101111111110010010001011110011101011000010001001000101110100101100000010001010001011001011001011111001111011101100011001000111011000111011011110111011101011001101010011011001000111000101001101111111010001000001101001101000111110100100001100001011011101110111111011010000001011001111011001111001011001001101100001101100111111101110011001001111101101010011001001100101101001000110111011001110111001100000001101111001011001000101100101101001001111101101011101101111001111011001001111100011101001001101001110001110101011101111111001100111010111010100100101010010010101100010101011101101010010001110001111100111111010000010110111011111110010010111001110011010100111101111001110010011110110010111001110010010001010110010010101100100100100001011011100000001010111100001101101011110011011100000001111101101000010011110111011011110000011110111111011000111111100011111101101110001111011111010111000110001001101100111110010001011101110111001111110000011110110111001011111011111110011110000011110011011100011101101001111010000000001101001101010110100011110111011011011011110001010101111010110111100011110000101101000010111111011011110001000011101001110011111111010011010000111101001111101010011011000111011111110011011101111111101100110000111101111011111001101101111001111000011011011100101100101111010001010010100111111111101011111011101100100000110101111111001011001100101001100111110011001100111100111001110000000001001000111101001001111111001100111101011001101011011101101101101011110011111110011000101010111000000001000111010100010100011100111101000011001110111111111111101000011111111001001101101011111111111100111000001101011011111011011011010001111010001001100111000101001011101101001111111111001111111011001101100111001110100010001110000000011000010001100010100101110011100001-000010001001111001110110001101001100011101001101100010111111010101010001011010010010111010010111111010000110110010101100111101110010110111111110101110000000010010110111110111011010011011110010011110001110101111011110011001010010111011011110110010111010011101000010010110001110111110110010010010110001010101001011001101010100001111001110110100101100001010110111110100100101110101111100111001101100000010010100101000110011110101111010011101100110011110100011101111110100011001110010010010011110011111101100111111111110011111101110101101101100111100110101001111111111100101100100110011001011011101100000000011100111000000001101110111110101100111101101001101111100110100101110110110100001100111111111010111101110000110101100111100111110110110110111001000000011000100001011100010110011111011111101111010101100100001111101111101100110101100111010111000010100100000111100011111100111111001011000111001100101110011111001110010111110101001100101010100100111110100100000101101101010011111011111001101110000111010100000111110110100011110100111100100100111101100001100000001010010101101000110101100111100011100100110011110100101011111110110101101111101000010100110100110011100111011111011000100011100001101110110101011111110110011010100101110110110100110111110111000101111000011010110000110110111100100110111010011110101111110101111111011100100011110011010001000111010011010100100111100111010011101000101111111101110100100111001001111100100011100110011100111101111100100110011100110000001101110100100101100111111101001110010110100110111100100001110010100100110110111101011111111010101100110100101001000010001010111011010110010010111101111111110101000000010101110101101101010101101101101101101101111100011100000110111100011111101011010001010011100000000101100011010001110010010000011101101111111011101100000001010100000110110011111010111110101110010010100111111100011111000000100100110111011001111000001100000011001010011110001000001001000101011111111111101011001001111011111011001101011101101101001000111100101110100001111000110111011110101000001001101111010101111101101100101001111101001001011101110101000010000001001101111000110010110011001101110001111100011011011100111100001000110111111001001011101111001001011011101101010011101101000011111001010010101010111000111100101100110011111100010111011111011111101101001011001111101101101000100111111110011011101100110000000001100001101011011111011101100010010010100010001000101000101001001111010001001111010100110101100100101100011101111001001001010011111001100111100101110000111110010001111101011000011000100111000111011111001000111001011101101001000000011101010011100111010111010011011111101001000000111001111101111001011011110111000101001001001001000101111111011001110111110111011001000000100100011101110011101101011010111000001101101101011011101001001010101111101110000100101100000001101101111111101011100110011000111101001001001001100101100110011110111101011111110101110101110101111111100001101011011101010111100111101101110100111000100100010000101110000001000000111011100001001011011101101001001111101101100100111101011101000001011111111101100011110111100000101001101100011101100101011110101100101110001111111001001011001101101111111101001101110100101010101101111111101111011000010011110011111001111101111101100100000100111111111001100111001100010111011001100000111111101000011101101111100100101111111001001001111110001001101011010110111000001001001111001001101001111000111101111001011000001100100101001110100111000011100110111011000101111100011111100111011000010110111101001101010110111001111110101000111001001000110000011001011111111111000111001110011000001101111011000001101111011101110001000001011101101001101000110000000111001100011010111111111111111001101101111101100101001111011100111110100010011111010010011010010110011001000001100110011010010011001100010110100110101000011010011111010011111110110000001110000111110010110100010011100111111001110110001110001010011110011111110111111001010100100011011000001111011011001110010010001011111000010011110110000011100011110000101101110010011010011011010100110000011011011011111111000100011000000011011000111000000001110110000111001010010110101110011110110111010011001111001111110100010001000001111000000001111010000110011010000010010111000010001010010101011011011011111010100001110011010011001001010000001101101101101110011010000010110010011001011100000011101110110010000011010001001010111011001111110011110110001011110110100100001111001111111110001011101110011110100011110010001110111110010010101101010111001010010010010111111111011011101011101100001011001101000100011011100101010101010001000010110010111111011101110111010101010000100001111101101000110101011111110000010100001011000010011111110111010010010011010010111010001101011110110100000100010110111100000010010011011011001111111110010011110101011001010001110011000100011100000000111111010001000010011111011100111111011111101111011111111111011011011011111011010010101110111111111101000010001111001001111010000011110110001010001000011110111101111101101011011000001011010001011110110110011010011111010110110010110111010111001110111000001110001001101011110010001110111001010111111101011000111000100101111110111010101010011110100110011111001000110000000011110011110011111110011110011110011111010111010111101010111000100100001010010111100110011001100101011111100011110010010001110110010111010100011000000100110011000101110101011011011000100110010111011010101111110111011110010110010110010011001111011000001001111110000100000100011111010010101100010101100111101000110000000000001001100111111100001110000000000110100110101101100101110000110000111101110001101111110
SB2152    0110010100111000---10000100001011000001011100010001010110101111010001010100011100111100111111101100111110010001110101010100010111010111100100000101111110001100110001101000000100010110001010110110010011101001011110111001101011111010000001001001001000001100011010001000001110011000110101100110000110010001111010110011011010011010100110011100011001000001010010100001010110000101101011000100001100011110011000110100000011010011010010000010001001000001001111010010011001010110100110000111000110000110001011110110101110011110001010001001101000001000011011101100001011011001001001110000111000000111001001011110101111111000000011101111010011001000111100100011110110011111011001010011101010110110111110010001111-000000000100000100010100110110101010000010110001100001010011101000010000000001000110101111110011100000001110101000001101101000011001001100000000011100100100011000001000010111001100011000110100001010101010110111011011111111000100-1101-010101110001110110101010110010010100000000010001101001000010001010110000001010111000100011000010100111000100001011100111010111000000111101011010100010111100011010111001110001111101-1111100101001001100001000010000100001011101111001110000101000000100000111100010100101101000000001011010000000100100000-00000011000010100000001000001100111110101111110101001000110010001000000111001000010001111001100010011100001100010001101110100010011101100001100111011101010010000100100000001110100010000010010101110010001110010010011001101110000001000111100111001111000001011-000001010001000111101-101011111000001100111000000010100111111000001000101001111101100000010000111001001011010010001110000010011011001100000001011000011100100100100100101100111100100-1000100110011111001101001011000110111101001000010000010010010110010100010010000001011111111110101000111000110010111001001010110011011001001000110010100111001001100100111011001111011011001110010100000101011100000000111000000010000000011100100010100011110111011101100000101101111100101111100101100000101101110111001001-000101100010011010010111100110101000001001010011011101111110001000001110101000100110101000001111011011111101111100110010000110011111110100000001000001000110010000100000001111010000111100110011001110000-000010001110011011000000100000101111110100011001001111001100001001111000000100000011111100010011110000011000111010001100011000110110111011001110001011100110010000100011011110000010010010100111101110000011101011001001000011101001111001011000110000101111001001010011011011000001110111011100100110000111101010011100011100011000010011100011001111101110110101011111111001010000000100000000100001100111100100001011110001100110010011110111100110011110100010011111011110000000001110011000010010000111001001101010000111000111110101110000011100011111111110010001011101001100101111101011001101111101111111001101001111111101011001100010000001111000110101010011110000000111000101101000111010100111011110011101101100101001100011111101100000011111010011101101011111101111001011101111001011101111001111000111001111001101010001111111011101011110111011101100101000111000001111111101011001101011000111001101010111001111110011000110001111100111000010101111101100001111010001001001010001001111010100001001011001001101111011011001011011001000100011111101111111101011001101101010000010001010011001111111001010011111001001001010011101111001011001000001000110001011011100111101100000000011000011001111000111100101000010101001000011111101111011111101001000010101100101101101001000101111101001001111011111000001011110100111010101011000011110101101100111101101100011111011011101001101111111010001110001011110111010011110110100110011001010111011010000000111111011111001011001111010101010010101111101011101111111011000101111111010001010000001010111001000000011011110010000100010010000011100011111110111110000110100000110001110011110000011100001111110101111100110101100011110010010000110011001100011011000111010111100000101100111010111111110101100100011100110111110110110111100100110110101110000110110110110100110011101011001101110111000110001110000100010101110110110111110110100100000001010?1110100011010000010110011000101111110011100110010011111010110110010010011011011011001110010111111001100100011010010000110111001110010011111010111010010010011111011010000110000010011111111101111100011110000010010100001011111110101110001110011110111010100100000110010111010110010111101100011111110111011001110001110011010011110110011110110011010010000001100000000110001100011100110100000011010011101110110011011101010001100010010010010110110101001111011010010110110001110011011101011011010011011011010111010110111010011001110011010011011110110110111101010100001000010111011010011011110011111011011111110110010000000111111110111110000111010110000100010011011100000010010000001001001011011110111011111010010011010010110110001110101111101010100111011101111011010111010010111111111010001001010000010000100100111111011010000100010011111110110010010010010110111011010111110110111010110011110110011110000100000111000110001000110000011111000011110001000101001110111001111100100000110100001101011110101100110001010001100110111100110001100011111011000110010001111011111010000111100110010011000101111000100110011110011101111111101101000000000000010000000011110010000110000110111111100011101001110010101100111011010000111001000000000001100011111011111000111010011100101111011100110111101110101110110011011001101111100110011010000010110010111101011111101110010111000110010100100000110111100011101100111010110001100011001110000111101110000010011000111010010100110100110101010101110100100111111110100100101110110100110000001110010011001100111111100100110000111110010100101111111000100010010100011111001101111111111111111101101111100101111110100110000100000100000100011000110101011111111100100010011100111010100000111100100011110110111111111101011100100010111111100111100000110110011110110100100110110010100001111110100100101001011000101111101110101001110101100110110110101101101111101101111110101100100110010110100101101100100011000011100010110111111110011100100000000000011110111101011001011101111001111110011011110000101010111110111101110001110000100111111010110100111011011100000000000001101110001010100000100101000110100101100110001111100001110110101000111011010101110100110010100010110010101000111011110101100110110100110110110111100110000100000111110011001100100101111010000010010110001001111110110100101000111100011110111111111110100110000011100110000110111100110011111111110010110111111010010101011010100110101011111011010101101100100000110101110110110100000001110101011001111111101111100011010111100010100101000110000111011110100110101110100010100010100111111111101001011111100011101110010101101001001011110011011100010101010100101000010110111101110100011101110111101100100100100101100100111110110111000000101110101110001000000111100110100011100110100100011100001001100010001011111101101011010101110000001110101010110011100001000000000000001100011111101001100111100011001011010011011010111111110011-01000000110010000101101010011110110000110001101000100000111101010111101010010101111010100110000111100001010010110111011010000000110110101111101001101010110010011011111110011001110110010111101011011110110010110010010000110011101011001011010001010100000010000010011100011011110110011011011110011010011011111110111110100011110101010010001000011001001110111111010010000011010000101100100101100001101000101010001101000001110001111001111101010011110010110000110000110000000110100110110000010001001100011010110111010000010010011100010110011111111000001010110101110100010010111111110000110000010001010011110001101110001100010011111010110011100110000110101101001100101110000011101000110001101001111010110011011111000110011110110000101111000000100111010110010110100001101100000011010110010110011111100011000001100000101---0011111111001001010110100110001010110010100111010010011110111010111110011111111011011111100110000011110000101001111101101001110000110010110010000010110000100001001111100000010000100010000011101110111111110110111110100111100011111111110110111100110111101111110011101101111110101100011011100110010011011110111111111001001000111111001110101100001000100100010111010010110000001000101000101100101100101111100111101110110101100100011101100011101101111011101110101100110101001101100100011100010100110111111101000100000110100110100011111010010000110000101101110111011111101101000000101100111101100111100101100100110110000110110011111110111001100100111110110101001100100110010110100100011011101100111011100110000000110111110101100100010110010110100100111110110101110110111100111101100100111110001110100100110110111000111010101110111111100110011101011101010010010101001001010110001010101110110101001000111000111110011111101000001011011101111111001001011100111001101010011110111100111001001111011001011100111001001000101011001001010110010010010000101101110000000101011110000110110101111101101110000000111110110100001001111011101101111000001111011111101100011111110001111110110111000111101111101011100011000100110110011111001000101110111011100111111000001111011011100101111101111111001111000001111001101110001110110100111101000000000110100100101011010001111011101101101101111000101110111101011011010001111000010110100001011111101101111000100001110100111001111111101001101000011110100111110101001101100011101111111001101110111111110110011000011110111101111100110110111100111100001101101110010110010111101000101001010011111111110101111101110110010000011010111111100101100110010100110011111001100110011110011100111000000000100100011110100100111111100110011110101100110101101110110110110101111001111111001100010101011100000000100011101010001010001110011110100001110111011111111111110100001111111100100110110101111111111110011100000110101101111101101101101000111101000100110011100010100101110110100111111111100111111101100110110011100111010001000111000000001100001000110001010010111001110000100000100010011110011101100011010011000111010011011000101111110101010100010110100100101110100101111110100001101100101011001111011100101111111111101011100000000100101101111101110110100110111100100111100011101011110111100110010100101110110111101100101110100111010000100101100011101111101100100100101100010101010010110011010101000011110011101101001011000010101101111101001001011101011111001110011011000000100101011010001100111101011110100111011001100111101000111011111101000110011100100100100111100111111011001111111111100111111011101011011011001111101101010011111111111001011001001100110010110111011000000000111001110000000011010101111101011001111011010011011111001101001011101101101000011001111111110101111011100001101011001111001011101101101101110010000000110001000010111000101100111110111111011110101011001000011111011111011001101011001110101110000101001000011111000111111001111110010110001110011001011100111110011100101111101010011001010101001001111101001000001011011010100111110111110011011100001110101000001111101101000111101001111001001001111011000011000000010100101011010001101011001111000111001001100111101001010111111101101011011111010000101001101001100111001110111110110001000111000011011101101010111111101100110101001011101101101001101111101110001011111000110101000001101101111001001101110100111101011111101011111110111001000111100110100010001110100110101001001111001110100111010001011111111011101001001110010011111001000111001100111001111011111001001100111001100000011011101001001011001111111010011100101101001101111001000011100101001001101101111010111111110101011001101001010010000100010101110110101100100101111011111111101010000000101011101011011010101011011011011011011011111000111000001101111000111111010110100010100111-00000001011000110100011100100100000111011011111110111011000000010101000001101100111-1010111110101110010010100111111100011111000000100100110111011001111000001100000011001010011110001000001001000101011111111111101011001001111011111011001101011101101001001000111100101110100001111100110111011110101000001001101111010101111101101100101001111101001001011101110101000010000001001101111000110010110011001101110001111100011011011100111100001000110111111001001011101111001001011011101101010011101101000011111001010010101010111000111100101100110011111100010111011111011111101101101011001111101101101000100111111110011011101100110000000001100001101011011111011101100010010010100010001000101000101001001111010001001111010100110101100100101100011101111001001001010011111001100111100101110000111110010001111101011000011000100111000111011111001000111001011101101001000000011101010011100111010111010011011111101001000000111001111101111001011011110111000101001001001001000101111111011001110111110111011001000000100100011101110011101101011010111000001101101101011011101001001010101111101110000100101100000001101101111111101011100110011000111101001001001001100101100110011110111001011111110101110101110101111111100001101011011101010111100111101101110100111000100100010000101110000001000000111011100001001011011101101001001111101101100100111101011101000001011111111101100011110111100000111001101100011101100101011110101100101110001111111001001011001101101111111101001101110100101010101101111111101011011100010011110011111001111101111101100100000100111111111011000111001100010111011001100000111111101000011101101111100100101111111001001001111110001001101011110110111000001001001111001001101001111000111101111001011000001100100101001110100111000011100110111011000101111100011111100111011000110110111101001101010110111001111110101000111001001000110000011001011111111111000111001110011000001101111011000001101111011101110001000001011101101001101000110000000111001100011010111111111111111001101101111101100101001111011100111110100010011111010010011010010110011001000001100110011010010011001100010110100110101000011010011111010011111110110000001110000111110010110100010011100111111001110110001110001010011110011111110111111001010100100011011000001111011001001110010010001011111000010011110110000011100011110000101101110010011010011011010100110000011011011011111111000100011000000011011001111000000001110110000111001010010110101110011110110111010011001111001111110100010001000001111000000001111010000110011010000010010111000011001010010101011011011011111010100001110011010011001001010000001101101101101110011010000010110010011001011100000011101110110010000011010001001010111011001111110011110110001011110110100100001111001111111110001011101110011110100011110010001110111110010010101101010111001010010010010111111111011011101011101100001011001101001100011011100101010101010001000010110010111111011101110111010101010000100001111101101000110101011111110000010100001011000010011111110111010010010011010010111010001101011110110100000100010110111100000010010011011011001111111110010011110101011001010001110011000100011100000000111111010001000010011111011100111111011111101111011111111111011011011011111011010010101110111111111101000010001111001001111010000011110110001010001000011110111101111101101011011000001011110001011110110110011110011111010110110010110111010111001110111000001110001001101011110010001110111001010111111101011000111000100101111110111010101010011111100110011111001000110000000011110011110011111110011110011110010111010111010111101010111000100100001010010111100110011001100101011111100011110010010001110110010111010100011000000100110011000101110101011011011000100110010111011010101111110111011110010110010110010011001111011000001000111110000100000100011111010010101100010101100111101000110000000000001001--0111111100001110000000000110100110101101100101110000110000111101110001101111110
SB381     0110010100111000---100001000010110000010111000100010101101011110100010101000111001111001111111011001111100100011101010101000101110101111001000001011111100011001100011010000001000101100010101101100100111010010111101110011010111110100000010010010010000011000110100010000011100110001101011001100001100100011110101100110110100110101001100111000110010000010100101000010101100001011010110001000011000111100110001101000000110100110100100000100010010000010011110100100110010101101001100001110001100001100010111101101011100111100010100010011010000010000110111011000010110110010010011100001110000001110010010111101011111110000000111011110100110010001111001000111101100111110110010100111010101101101111100100011110000000000100000100010100110110101010000010110001100001010011101000010000000001000110101111110011100000001110101000001101101000011001001100000000011100100100011000001000010111001100011000110100001010101010110111011011111111000100-1101-010101110001110110101010110010010100000000010001101001000010001010110000001010111000100011000010100111000100001011100111010111000000111101011010100010111100011010111001110001111101-1111100101001001100001000010000100001011101111001110000101000000100000111100010100101101000000001011010000000100100000-00000011000010100000001000001100111110101111110101001000110010001000000111001000010001111001100010011100001100010001101110100010011101100001100111011101010010000100100000001110100010000010010101110010001110010010011001101110000001000111100111001111000001011-000001010001000111101-101011111000001100111000000010100111111000001000101001111101100000010000111001001011010010001110000010011011001100000001011000011100100100100100101100111100100-1000100110011111001101001011000110111101001000010000010010010110010100010010000001011111111110101000111000110010111001001010110011011001001000110010100111001001100100111011001111011011001110010100000101011100000000111000000010000000011100100010100011110111011101100000101101111100101111100101100000101101110111001001-000101100010011010010111100110101000001001010011011101111110001000001110101000100110101000001111011011111101111100110010000110011111110100000001000001000110010000100000001111010000111100110011001110000-000010001110011011000000100000101111110100011001001111001100001001111000000100000011111100010011110000011000111010001100011000110110111011001110001011100110010000100011011110000010010010100111101110000011101011001001000011101001111001011000110000101111001001010011011011000001110111011100100110000111101010011100011100011000010011100011001111101110110101011111111001010000000100000000100001100111100100001011110001100110010011110111100110011110100010011111011110000000001110011000010010000111001001101010000111000111110101110000011100011111111110010001011101001100101111101011001101111101111111001101001111111101011001100010000001111000110101010011110000000111000101101000111010100111011110011101101100101001100011111101100000011111010011101101011111101111001011101111001011101111001111000111001111001101010001111111011101011110111011101100101000111000001111111101011001101011000111001101010111001111110011000110001111100111000010101111101100001111010001001001010001001111010100001001011001001101111011011001011011001000100011111101111111101011001101101010000010001010011001111111001010011111001001001010011101111001011001000001000110001011011100111101100000000011000011001111000111100101000010101001000011111101111011111101001000010101100101101101001000101111101001001111011111000001011110100111010101011000011110101101100111101101100011111011011101001101111111010001110001011110111010011110110100110011001010111011010000000111111011111001011001111010101010010101111101011101111111011000101111111010001010000001010111001000000011011110010000100010010000011100011111110111110000110100000110001110011110000011100001111110101111100110101100011110010010000110011001100011011000111010111100000101100111010111111110101100100011100110111110110110111100100110110101110000110110110110100110011101011001101110111000110001110000100010101110110110111110110100?00000001010?1110100011010000010110011000101111110011100110010011111010110110010010011011011011001110010111111001100100011010010000110111001110010011111010111010010010011111011010000110000010011111111101111100011110000010010100001011111110101110001110011110111010100100000110010111010110010111101100011111110111011001110001110011010011110110011110110011010010000001100000000110001100011100110100000011010011101110110011011101010001100010010010010110110101001111011010010110110001110011011101011011010011011011010111010110111010011001110011010011011110110110111101010100001000010111011010011011110011111011011111110110010000000111111110111110000111010110000100010011011100000010010000001001001011011110111011111010010011010010110110001110101111101010100111011101111011010111010010111111111010001001010000010000100100111111011010000100010011111110110010010010010110111011010111110110111010110011110110011110000100000111000110001000110000011111000011110001000101001110111001111100100000110100001101011110101100110001010001100110111100110001100011111011000110010001111011111010000111100110010011000101111000100110011110011101111111101101000000000000010000000011110010000110000110111111100011101001110010101100111011010000111001000000000001100011111011111000111010011100101111011100110111101110101110110011011001101111100110011010000010110010111101011111101110010111000110010100100000110111100011101100111010110001100011001110000111101110000010011000111010010100110100110101010101110100100111111110100100101110110100110000001110010011001100111111100100110000111110010100101111111000100010010100011111001101111111111111111101101111100101111110100110000100000100000100011000110101011111111100100010011100111010100000111100100011110110111111111101011100100010111111100111100000110110011110110100100110110010100001111110100100101001011000101111101110101001110101100110110110101101101111101101111110101100100110010110100101101100100011000011100010110111111110011100100000000000011110111101011001011101111001111110011011110000101010111110111101110001110000100111111010110100111011011100000000000001101110001010100000100101000110100101100110001111100001110110101000111011010101110100110010100010110010101000111011110101100110110100110110110111100110000100000111110011001100100101111010000010010110001001111110110100101000111100011110111111111110100110000011100110000110111100110011111111110010110111111010010101011010100110101011111011010101101100100000110101110110110100000001110101011001111111101111100011010111100010100101000110000111011110100110101110100010100010100111111111101001011111100011101110010101101001001011110011011100010101010100101000010110111101110100011101110111101100100100100101100100111110110111000000101110101110001000000111100110100011100110100100011100001001100010001011111101101011010101110000001110101010110011100001000000000000001100011111101001100111100011001011010011011010111111110011-01000000110010000101101010011110110000110001101000100000111101010111101010010101111010100110000111100001010010110111011010000000110110101111101001101010110010011011111110011001110110010111101011011110110010110010010000110011101011001011010001010100000010000010011100011011110110011011011110011010011011111110111110100011110101010010001000011001001110111111010010000011010000101100100101100001101000101010001101000001110001111001111101010011110010110000110000110000000110100110110000010001001100011010110111010000010010011100010110011111111000001010110101110100010010111111110000110000010001010011110001101110001100010011111010110011100110000110101101001100101110000011101000110001101001111010110011011111000110011110110000101111000000100111010110010110100001101100000011010110010110011111100011000001100000101---0011111111001001010110100110001010110010100111010010011110111010111110011111111011011111100110000011110000101001111101101001110000110010100010000010110000100001001111100000010000100010000011101110111111110110111110100111100011111111110110111100110111101111110011101101111110101100011011100110010011011110111111111001001000111111001110101100001000100100010111010010110000001000101000101100101100101111100111101110110101100100011101100011101101111011101110101100110101001101100100011100010100110111111101000100000110100110100011111010010000110000101101110111011111101101000000101100111101100111100101100100110110000110110011111110111001100100111110110101001100100110010110100100011011101100111011100110000000110111110101100100010110010110100100111110110101110110111100111101100100111110001110100100110110111000111010101110111111100110011101011101010010010101001001010110001010101110110101001000111000111110011111101000001011011101111111001001011100111001101010011110111100111001001111011001011100111001001000101011001001010110010010010000101101110000000101011110000110110101111101101110000000111110110100001001111011101101111000001111011111101100011111110001111110110111000111101111101011100011000100110110011111001000101110111011100111111000001111011011100101111101111111001111000001111001101110001110110100111101000000000110100100101011010001111011101101101101111000101110111101011011010001111000010110100001011111101101111000100001110100111001111111101001101000011110100111110101001101100011101111111001101110111111110110011000011110111101111100110110111100111100001101101110010110010111101000101001010011111111110101111101110110010000011010111111100101100110010100110011111001100110011110011100111000000000100100011110100100111111100110011110101100110101101110110110110101111001111111001100010101011100000000100011101010001010001110011110100001110111011111111111110100001111111100100110110101111111111110011100000110101101111101101101101000111101000100110011100010100101110110100111111111100111111101100110110011100111010001000111000000001100001000110001010010111001110000100000100010011110011101100011010011000111010011011000101111110101010100010110100100101110100101111110100001101100101011001111011100101111111111101011100000000100101101111101110110100110111100100111100011101011110111100110010100101110110111101100101110100111010000100101100011101111101100100100101100010101010010110011010101000011110011101101001011000010101101111101001001011101011111001110011011000000100101011010001100111101011110100111011001100111101000111011111101000110011100100100100111100111111011001111111111100111111011101011011011001111101101010011111111111001011001001100110010110111011000000000111001110000000011010101111101011001111011010011011111001101001011101101101000011001111111110101111011100001101011001111001011101101101101110010000000110001000010111000101100111110111111011110101011001000011111011111011001101011001110101110000101001000011111000111111001111110010110001110011001011100111110011100101111101010011001010101001001111101001000001011011010100111110111110011011100001110101000001111101101000111101001111001001001111011000011000000010100101011010001101011001111000111001001100111101001010111111101101011011111010000101001101001100111001110111110110001000111000011011101101010111111101100110101001011101101101001101111101110001011111000110101000001101101111001001101110100111101011111101011111110111001000111100110100010001110100110101001001111001110100111010001011111111011101001001110010011111001000111001100111001111011111001001100111001100000011011101001001011001111111010011100101101001101111001000011100101001001101101111010111111110101011001101001010010000100010101110110101100100101111011111111101010000000101011101011011010101011011011011011011011111000111000001101111000111111010110100010100111-00000001011000110100011100100100000111011011111110111011000000010101000001101100111-1010111110101110010010100111111100011111000000100100110111011001111000001100000011001010011110001000001001000101011111111111101011001001111011111011001101011101101001001000111100101110100001111100110111011110101000001001101111010101111101101100101001111101001001011101110101000010000001001101111000110010110011001101110001111100011011011100111100001000110111111001001011101111001001011011101101010011101101000011111001010010101010111000111100101100110011111100010111011111011111101101101011001111101101101000100111111110011011101100110000000001100001101011011111011101100010010010100010001000101000101001001111010001001111010100110101100100101100011101111001001001010011111001100111100101110000111110010001111101011000011000100111000111011111001000111001011101101001000000011101010011100111010111010011011111101001000000111001111101111001011011110111000101001001001001000101111111011001110111110111011001000000100100011101110011101101011010111000001101101101011011101001001010101111101110000100101100000001101101111111101011100110011000111101001001001001100101100110011110111001011111110101110101110101111111100001101011011101010111100111101101110100111000100100010000101110000001000000111011100001001011011101101001001111101101100100111101011101000001011111111101100011110111100000111001101100011101100101011110101100101110001111111001001011001101101111111101001101110100101010101101111111101011011100010011110011111001111101111101100100000100111111111011000111001100010111011001100000111111101000011101101111100100101111111001001001111110001001101011110110111000001001001111001001101001111000111101111001011000001100100101001110100111000011100110111011000101111100011111100111011000110110111101001101010110111001111110101000111001001000110000011001011111111111000111001110011000001101111011000001101111011101110001000001011101101001101000110000000111001100011010111111111111111001101101111101100101001111011100111110100010011111010010011010010110011001000001100110011010010011001100010110100110101000011010011111010011111110110000001110000111110010110100010011100111111001110110001110001010011110011111110111111001010100100011011000001111011001001110010010001011111000010011110110000011100011110000101101110010011010011011010100110000011011011011111111000100011000000011011001111000000001110110000111001010010110101110011110110111010011001111001111110100010001000001111000000001111010000110011010000010010111000011001010010101011011011011111010100001110011010011001001010000001101101101101110011010000010110010011001011100000011101110110010000011010001001010111011001111110011110110001011110110100100001111001111111110001011101110011110100011110010001110111110010010101101010111001010010010010111111111011011101011101100001011001101001100011011100101010101010001000010110010111111011101110111010101010000100001111101101000110101011111110000010100001011000010011111110111010010010011010010111010001101011110110100000100010110111100000010010011011011001111111110010011110101011001010001110011000100011100000000111111010001000010011111011100111111011111101111011111111111011011011011111011010010101110111111111101000010001111001001111010000011110110001010001000011110111101111101101011011000001011110001011110110110011110011111010110110010110111010111001110111000001110001001101011110010001110111001010111111101011000111000100101111110111010101010011111100110011111001000110000000011110011110011111110011110011110010111010111010111101010111000100100001010010111100110011001100101011111100011110010010001110110010111010100011000000100110011000101110101011011011000100110010111011010101111110111011110010110010110010011001111011000001000111110000100000100011111010010101100010101100111101000110000000000001001--0111111100001110000000000110100110101101100101110000110000111101110001101111110
SB2130    0110010100111000---100001000010110000010111000100010101101011110100010101000111001111001111111011001111100100011101010101000101110101111001000001011111100011001100011010000001000101100010101101100100111010010111101110011010111110100000010010010010000011000110100010000011100110001101011001100001100100011110101100110110100110101001100111000110010000010100101000010101100001011010110001000011000111100110001101000000110100110100100000100010010000010011110100100110010101101001100001110001100001100010111101101011100111100010100010011010000010000110111011000010110110010010011100001110000001110010010111101011111110000000111011110100110010001111001000111101100111110110010100111010101101101111100100011110000000000100000100010100110110101010000010110001100001010011101000010000000001000110101111110011100000001110101000001101101000011001001100000000011100100100011000001000010111001100011000110100001010101010110111011011111111000100-1101-01010111000111011010101011001001010000000001000110100100001000101011000000101011100010001100001010011100010000101110011101011100000011110101101010001011110001101011100111000111110111111100101001001100001000010000100001011101111001110000101000000100000111100010100101101000000001011010000000100100000-00000011000010100000001000001100111110101111110101001000110010001000000111001000010001111001100010011100001100010001101110100010011101100001100111011101010010000100100000001110100010000010010101110010001110010010011001101110000001000111100111001111000001011-000001010001000111101-101011111000001100111000000010100111111000001000101001111101100000010000111001001011010010001110000010011011001100000001011000011100100100100100101100111100100-1000100110011111001101001011000110111101001000010000010010010110010100010010000001011111111110101000111000110010111001001010110011011001001000110010100111001001100100111011001111011011001110010100000101011100000000111000000010000000011100100010100011110111011101100000101101111100101111100101100000101101110111001001-000101100010011010010111100110101000001001010011011101111110001000001110101000100110101000001111011011111101111100110010000110011111110100000001000001000110010000100000001111010000111100110011001110000-000010001110011011000000100000101111110100011001001111001100001001111000000100000011111100010011110000011000111010001100011000110110111011001110001011100110010000100011011110000010010010100111101110000011101011001001000011101001111001011000110000101111001001010011011011000001110111011100100110000111101010011100011100011000010011100011001111101110110101011111111001010000000100000000100001100111100100001011110001100110010011110111100110011110100010011111011110000000001110011000010010000111001001101010000111000111110101110000011100011111111110010001011101001100101111101011001101111101111111001101001111111101011001100010000001111000110101010011110000000111000101101000111010100111011110011101101100101001100011111101100000011111010011101101011111101111001011101111001011101111001111000111001111001101010001111111011101011110111011101100101000111000001111111101011001101011000111001101010111001111110011000110001111100111000010101111101100001111010001001001010001001111010100001001011001001101111011011001011011001000100011111101111111101011001101101010000010001010011001111111001010011111001001001010011101111001011001000001000110001011011100111101100000000011000011001111000111100101000010101001000011111101111011111101001000010101100101101101001000101111101001001111011111000001011110100111010101011000011110101101100111101101100011111011011101001101111111010001110001011110111010011110110100110011001010111011010000000111111011111001011001111010101010010101111101011101111111011000101111111010001010000001010111001000000011011110010000100010010000011100011111110111110000110100000110001110011110000011100001111110101111100110101100011110010010000110011001100011011000111010111100000101100111010111111110101100100011100110111110110110111100100110110101110000110110110110100110011101011001101110111000110001110000100010101110110110111110110100?00000001010?1110100011010000010110011000101111110011100110010011111010110110010010011011011011001110010111111001100100011010010000110111001110010011111010111010010010011111011010000110000010011111111101111100011110000010010100001011111110101110001110011110111010100100000110010111010110010111101100011111110111011001110001110011010011110110011110110011010010000001100000000110001100011100110100000011010011101110110011011101010001100010010010010110110101001111011010010110110001110011011101011011010011011011010111010110111010011001110011010011011110110110111101010100001000010111011010011011110011111011011111110110010000000111111110111110000111010110000100010011011100000010010000001001001011011110111011111010010011010010110110001110101111101010100111011101111011010111010010111111111010001001010000010000100100111111011010000100010011111110110010010010010110111011010111110110111010110011110110011110000100000111000110001000110000011111000011110001000101001110111001111100100000110100001101011110101100110001010001100110111100110001100011111011000110010001111011111010000111100110010011000101111000100110011110011101111?11101101000000000000010000000011110010000110000110111111100011101001110010101100111011010000111001000000000001100011111011111000111010011100101111011100110111101110101110110011011001101111100110011010000010110010111101011111101110010111000110010100100000110111100011101100111010110001100011001110000111101110000010011000111010010100110100110101010101110100100111111110100100101110110100110000001110010011001100111111100100110000111110010100101111111000100010010100011111001101111111111111111101101111100101111110100110000100000100000100011000110101011111111100100010011100111010100000111100100011110110111111111101011100100010111111100111100000110110011110110100100110110010100001111110100100101001011000101111101110101001110101100110110110101101101111101101111110101100100110010110100101101100100011000011100010110111111110011100100000000000011110111101011001011101111001111110011011110000101010111110111101110001110000100111111010110100111011011100000000000001101110001010100000100101000110100101100110001111100001110110101000111011010101110100110010100010110010101000111011110101100110110100110110110111100110000100000111110011001100100101111010000010010110001001111110110100101000111100011110111111111110100110000011100110000110111100110011111111110010110111111010010101011010100110101011111011010101101100100000110101110110110100000001110101011001111111101111100011010111100010100101000110000111011110100110101110100010100010100111111111101001011111100011101110010101101001001011110011011100010101010100101000010110111101110100011101110111101100100100100101100100111110110111000000101110101110001000000111100110100011100110100100011100001001100010001011111101101011010101110000001110101010110011100001000000000000001100011111101001100111100011001011010011011010111111110011-01000000110010000101101010011110110000110001101000100000111101010111101010010101111010100110000111100001010010110111011010000000110110101111101001101010110010011011111110011001110110010111101011011110110010110010010000110011101011001011010001010100000010000010011100011011110110011011011110011010011011111110111110100011110101010010001000011001001110111111010010000011010000101100100101100001101000101010001101000001110001111001111101010011110010110000110000110000000110100110110000010001001100011010110111010000010010011100010110011111111000001010110101110100010010111111110000110000010001010011110001101110001100010011111010110011100110000110101101001100101110000011101000110001101001111010110011011111000110011110110000101111000000100111010110010110100001101100000011010110010110011111100011000001100000101---0011111111001001010110100110001010110010100111010010011110111010111110011111111011011111100110000011110000101001111101101001110000110010110010000010110000100001001111100000010000100010000011101110111111110110111110100111100011111111110110111100110111101111110011101101111110101100011011100110010011011110111111111001001000111111001110101100001000100100010111010010110000001000101000101100101100101111100111101110110101100100011101100011101101111011101110101100110101001101100100011100010100110111111101000100000110100110100011111010010000110000101101110111011111101101000000101100111101100111100101100100110110000110110011111110111001100100111110110101001100100110010110100100011011101100111011100110000000110111110101100100010110010110100100111110110101110110111100111101100100111110001110100100110110111000111010101110111111100110011101011101010010010101001001010110001010101110110101001000111000111110011111101000001011011101111111001001011100111001101010011110111100111001001111011001011100111001001000101011001001010110010010010000101101110000000101011110000110110101111101101110000000111110110100001001111011101101111000001111011111101100011111110001111110110111000111101111101011100011000100110110011111001000101110111011100111111000001111011011100101111101111111001111000001111001101110001110110100111101000000000110100100101011010001111011101101101101111000101110111101011011010001111000010110100001011111101101111000100001110100111001111111101001101000011110100111110101001101100011101111111001101110111111110110011000011110111101111100110110111100111100001101101110010110010111101000101001010011111111110101111101110110010000011010111111100101100110010100110011111001100110011110011100111000000000100100011110100100111111100110011110101100110101101110110110110101111001111111001100010101011100000000100011101010001010001110011110100001110111011111111111110100001111111100100110110101111111111110011100000110101101111101101101101000111101000100110011100010100101110110100111111111100111111101100110110011100111010001000111000000001100001000110001010010111001110000100000100010011110011101100011010011000111010011011000101111110101010100010110100100101110100101111110100001101100101011001111011100101111111111101011100000000100101101111101110110100110111100100111100011101011110111100110010100101110110111101100101110100111010000100101100011101111101100100100101100010101010010110011010101000011110011101101001011000010101101111101001001011101011111001110011011000000100101011010001100111101011110100111011001100111101000111011111101000110011100100100100111100111111011001111111111100111111011101011011011001111101101010011111111111001011001001100110010110111011000000000111001110000000011010101111101011001111011010011011111001101001011101101101000011001111111110101111011100001101011001111001011101101101101110010000000110001000010111000101100111110111111011110101011001000011111011111011001101011001110101110000101001000011111000111111001111110010110001110011001011100111110011100101111101010011001010101001001111101001000001011011010100111110111110011011100001110101000001111101101000111101001111001001001111011000011000000010100101011010001101011001111000111001001100111101001010111111101101011011111010000101001101001100111001110111110110001000111000011011101101010111111101100110101001011101101101001101111101110001011111000110101000001101101111001001101110100111101011111101011111110111001000111100110100010001110100110101001001111001110100111010001011111111011101001001110010011111001000111001100111001111011111001001100111001100000011011101001001011001111111010011100101101001101111001000011100101001001101101111010111111110101011001101001010010000100010101110110101100100101111011111111101010000000101011101011011010101011011011011011011011111000111000001101111000111111010110100010100111-00000001011000110100011100100100000111011011111110111011000000010101000001101100111-1010111110101110010010100111111100011111000000100100110111011001111000001100000011001010011110001000001001000101011111111111101011001001111011111011001101011101101001001000111100101110100001111100110111011110101000001001101111010101111101101100101001111101001001011101110101000010000001001101111000110010110011001101110001111100011011011100111100001000110111111001001011101111001001011011101101010011101101000011111001010010101010111000111100101100110011111100010111011111011111101101101011001111101101101000100111111110011011101100110000000001100001101011011111011101100010010010100010001000101000101001001111010001001111010100110101100100101100011101111001001001010011111001100111100101110000111110010001111101011000011000100111000111011111001000111001011101101001000000011101010011100111010111010011011111101001000000111001111101111001011011110111000101001001001001000101111111011001110111110111011001000000100100011101110011101101011010111000001101101101011011101001001010101111101110000100101100000001101101111111101011100110011000111101001001001001100101100110011110111001011111110101110101110101111111100001101011011101010111100111101101110100111000100100010000101110000001000000111011100001001011011101101001001111101101100100111101011101000001011111111101100011110111100000111001101100011101100101011110101100101110001111111001001011001101101111111101001101110100101010101101111111101011011100010011110011111001111101111101100100000100111111111011000111001100010111011001100000111111101000011101101111100100101111111001001001111110001001101011110110111000001001001111001001101001111000111101111001011000001100100101001110100111000011100110111011000101111100011111100111011000110110111101001101010110111001111110101000111001001000110000011001011111111111000111001110011000001101111011000001101111011101110001000001011101101001101000110000000111001100011010111111111111111001101101111101100101001111011100111110100010011111010010011010010110011001000001100110011010010011001100010110100110101000011010011111010011111110110000001110000111110010110100010011100111111001110110001110001010011110011111110111111001010100100011011000001111011001001110010010001011111000010011110110000011100011110000101101110010011010011011010100110000011011011011111111000100011000000011011001111000000001110110000111001010010110101110011110110111010011001111001111110100010001000001111000000001111010000110011010000010010111000011001010010101011011011011111010100001110011010011001001010000001101101101101110011010000010110010011001011100000011101110110010000011010001001010111011001111110011110110001011110110100100001111001111111110001011101110011110100011110010001110111110010010101101010111001010010010010111111111011011101011101100001011001101001100011011100101010101010001000010110010111111011101110111010101010000100001111101101000110101011111110000010100001011000010011111110111010010010011010010111010001101011110110100000100010110111100000010010011011011001111111110010011110101011001010001110011000100011100000000111111010001000010011111011100111111011111101111011111111111011011011011111011010010101110111111111101000010001111001001111010000011110110001010001000011110111101111101101011011000001011110001011110110110011110011111010110110010110111010111001110111000001110001001101011110010001110111001010111111101011000111000100101111110111010101010011111100110011111001000110000000011110011110011111110011110011110010111010111010111101010111000100100001010010111100110011001100101011111100011110010010001110110010111010100011000000100110011000101110101011011011000100110010111011010101111110111011110010110010110010011001111011000001000111110000100000100011111010010101100010101100111101000110000000000001001--0111111100001110000000000110100110101101100101110000110000111101110001101111110
SB2027    0110010100111000---100001000010110000010111000100010101101011110100010101000111001111001111111011001111100100011101010101000101110101111001000001011111100011001100011010000001000101100010101101100100111010010111101110011010111110100000010010010010000011000110100010000011100110001101011001100001100100011110101100110110100110101001100111000110010000010100101000010101100001011010110001000011000111100110001101000000110100110100100000100010010000010011110100100110010101101001100001110001100001100010111101101011100111100010100010011010000010000110111011000010110110010010011100001110000001110010010111101011111110000000111011110100110010001111001000111101100111110110010100111010101101101111100100011110000000000100000100010100110110101010000010110001100001010011101000010000000001000110101111110011100000001110101000001101101000011001001100000000011100100100011000001000010111001100011000110100001010101010110111011011111111000100-1101-010101110001110110101010110010010100000000010001101001000010001010110000001010111000100011000010100111000100001011100111010111000000111101011010100010111100011010111001110001111101-1111100101001001100001000010000100001011101111001110000101000000100000111100010100101101000000001011010000000100100000-00000011000010100000001000001100111110101111110101001000110010001000000111001000010001111001100010011100001100010001101110100010011101100001100111011101010010000100100000001110100010000010010101110010001110010010011001101110000001000111100111001111000001011-000001010001000111101-101011111000001100111000000010100111111000001000101001111101100000010000111001001011010010001110000010011011001100000001011000011100100100100100101100111100100-1000100110011111001101001011000110111101001000010000010010010110010100010010000001011111111110101000111000110010111001001010110011011001001000110010100111001001100100111011001111011011001110010100000101011100000000111000000010000000011100100010100011110111011101100000101101111100101111100101100000101101110111001001-000101100010011010010111100110101000001001010011011101111110001000001110101000100110101000001111011011111101111100110010000110011111110100000001000001000110010000100000001111010000111100110011001110000-000010001110011011000000100000101111110100011001001111001100001001111000000100000011111100010011110000011000111010001100011000110110111011001110001011100110010000100011011110000010010010100111101110000011101011001001000011101001111001011000110000101111001001010011011011000001110111011100100110000111101010011100011100011000010011100011001111101110110101011111111001010000000100000000100001100111100100001011110001100110010011110111100110011110100010011111011110000000001110011000010010000111001001101010000111000111110101110000011100011111111110010001011101001100101111101011001101111101111111001101001111111101011001100010000001111000110101010011110000000111000101101000111010100111011110011101101100101001100011111101100000011111010011101101011111101111001011101111001011101111001111000111001111001101010001111111011101011110111011101100101000111000001111111101011001101011000111001101010111001111110011000110001111100111000010101111101100001111010001001001010001001111010100001001011001001101111011011001011011001000100011111101111111101011001101101010000010001010011001111111001010011111001001001010011101111001011001000001000110001011011100111101100000000011000011001111000111100101000010101001000011111101111011111101001000010101100101101101001000101111101001001111011111000001011110100111010101011000011110101101100111101101100011111011011101001101111111010001110001011110111010011110110100110011001010111011010000000111111011111001011001111010101010010101111101011101111111011000101111111010001010000001010111001000000011011110010000100010010000011100011111110111110000110100000110001110011110000011100001111110101111100110101100011110010010000110011001100011011000111010111100000101100111010111111110101100100011100110111110110110111100100110110101110000110110110110100110011101011001101110111000110001110000100010101110110110111110110100100000001010?1110100011010000010110011000101111110011100110010011111010110110010010011011011011001110010111111001100100011010010000110111001110010011111010111010010010011111011010000110000010011111111101111100011110000010010100001011111110101110001110011110111010100100000110010111010110010111101100011111110111011001110001110011010011110110011110110011010010000001100000000110001100011100110100000011010011101110110011011101010001100010010010010110110101001111011010010110110001110011011101011011010011011011010111010110111010011001110011010011011110110110111101010100001000010111011010011011110011111011011111110110010000000111111110111110000111010110000100010011011100000010010000001001001011011110111011111010010011010010110110001110101111101010100111011101111011010111010010111111111010001001010000010000100100111111011010000100010011111110110010010010010110111011010111110110111010110011110110011110000100000111000110001000110000011111000011110001000101001110111001111100100000110100001101011110101100110001010001100110111100110001100011111011000110010001111011111010000111100110010011000101111000100110011110011101111111101101000000000000010000000011110010000110000110111111100011101001110010101100111011010000111001000000000001100011111011111000111010011100101111011100110111101110101110110011011001101111100110011010000010110010111101011111101110010111000110010100100000110111100011101100111010110001100011001110000111101110000010011000111010010100110100110101010101110100100111111110100100101110110100110000001110010011001100111111100100110000111110010100101111111000100010010100011111001101111111111111111101101111100101111110100110000100000100000100011000110101011111111100100010011100111010100000111100100011110110111111111101011100100010111111100111100000110110011110110100100110110010100001111110100100101001011000101111101110101001110101100110110110101101101111101101111110101100100110010110100101101100100011000011100010110111111110011100100000000000011110111101011001011101111001111110011011110000101010111110111101110001110000100111111010110100111011011100000000000001101110001010100000100101000110100101100110001111100001110110101000111011010101110100110010100010110010101000111011110101100110110100110110110111100110000100000111110011001100100101111010000010010110001001111110110100101000111100011110111111111110100110000011100110000110111100110011111111110010110111111010010101011010100110101011111011010101101100100000110101110110110100000001110101011001111111101111100011010111100010100101000110000111011110100110101110100010100010100111111111101001011111100011101110010101101001001011110011011100010101010100101000010110111101110100011101110111101100100100100101100100111110110111000000101110101110001000000111100110100011100110100100011100001001100010001011111101101011010101110000001110101010110011100001000000000000001100011111101001100111100011001011010011011010111111110011-01000000110010000101101010011110110000110001101000100000111101010111101010010101111010100110000111100001010010110111011010000000110110101111101001101010110010011011111110011001110110010111101011011110110010110010010000110011101011001011010001010100000010000010011100011011110110011011011110011010011011111110111110100011110101010010001000011001001110111111010010000011010000101100100101100001101000101010001101000001110001111001111101010011110010110000110000110000000110100110110000010001001100011010110111010000010010011100010110011111111000001010110101110100010010111111110000110000010001010011110001101110001100010011111010110011100110000110101101001100101110000011101000110001101001111010110011011111000110011110110000101111000000100111010110010110100001101100000011010110010110011111100011000001100000101---0011111111001001010110100110001010110010100111010010011110111010111110011111111011011111100110000011110000101001111101101001110000110010110010000010110000100001001111100000010000100010000011101110111111110110111110100111100011111111110110111100110111101111110011101101111110101100011011100110010011011110111111111001001000111111001110101100001000100100010111010010110000001000101000101100101100101111100111101110110101100100011101100011101101111011101110101100110101001101100100011100010100110111111101000100000110100110100011111010010000110000101101110111011111101101000000101100111101100111100101100100110110000110110011111110111001100100111110110101001100100110010110100100011011101100111011100110000000110111110101100100010110010110100100111110110101110110111100111101100100111110001110100100110110111000111010101110111111100110011101011101010010010101001001010110001010101110110101001000111000111110011111101000001011011101111111001001011100111001101010011110111100111001001111011001011100111001001000101011001001010110010010010000101101110000000101011110000110110101111101101110000000111110110100001001111011101101111000001111011111101100011111110001111110110111000111101111101011100011000100110110011111001000101110111011100111111000001111011011100101111101111111001111000001111001101110001110110100111101000000000110100100101011010001111011101101101101111000101110111101011011010001111000010110100001011111101101111000100001110100111001111111101001101000011110100111110101001101100011101111111001101110111111110110011000011110111101111100110110111100111100001101101110010110010111101000101001010011111111110101111101110110010000011010111111100101100110010100110011111001100110011110011100111000000000100100011110100100111111100110011110101100110101101110110110110101111001111111001100010101011100000000100011101010001010001110011110100001110111011111111111110100001111111100100110110101111111111110011100000110101101111101101101101000111101000100110011100010100101110110100111111111100111111101100110110011100111010001000111000000001100001000110001010010111001110000100000100010011110011101100011010011000111010011011000101111110101010100010110100100101110100101111110100001101100101011001111011100101111111111101011100000000100101101111101110110100110111100100111100011101011110111100110010100101110110111101100101110100111010000100101100011101111101100100100101100010101010010110011010101000011110011101101001011000010101101111101001001011101011111001110011011000000100101011010001100111101011110100111011001100111101000111011111101000110011100100100100111100111111011001111111111100111111011101011011011001111101101010011111111111001011001001100110010110111011000000000111001110000000011010101111101011001111011010011011111001101001011101101101000011001111111110101111011100001101011001111001011101101101101110010000000110001000010111000101100111110111111011110101011001000011111011111011001101011001110101110000101001000011111000111111001111110010110001110011001011100111110011100101111101010011001010101001001111101001000001011011010100111110111110011011100001110101000001111101101000111101001111001001001111011000011000000010100101011010001101011001111000111001001100111101001010111111101101011011111010000101001101001100111001110111110110001000111000011011101101010111111101100110101001011101101101001101111101110001011111000110101000001101101111001001101110100111101011111101011111110111001000111100110100010001110100110101001001111001110100111010001011111111011101001001110010011111001000111001100111001111011111001001100111001100000011011101001001011001111111010011100101101001101111001000011100101001001101101111010111111110101011001101001010010000100010101110110101100100101111011111111101010000000101011101011011010101011011011011011011011111000111000001101111000111111010110100010100111-00000001011000110100011100100100000111011011111110111011000000010101000001101100111-1010111110101110010010100111111100011111000000100100110111011001111000001100000011001010011110001000001001000101011111111111101011001001111011111011001101011101101001001000111100101110100001111100110111011110101000001001101111010101111101101100101001111101001001011101110101000010000001001101111000110010110011001101110001111100011011011100111100001000110111111001001011101111001001011011101101010011101101000011111001010010101010111000111100101100110011111100010111011111011111101101101011001111101101101000100111111110011011101100110000000001100001101011011111011101100010010010100010001000101000101001001111010001001111010100110101100100101100011101111001001001010011111001100111100101110000111110010001111101011000011000100111000111011111001000111001011101101001000000011101010011100111010111010011011111101001000000111001111101111001011011110111000101001001001001000101111111011001110111110111011001000000100100011101110011101101011010111000001101101101011011101001001010101111101110000100101100000001101101111111101011100110011000111101001001001001100101100110011110111001011111110101110101110101111111100001101011011101010111100111101101110100111000100100010000101110000001000000111011100001001011011101101001001111101101100100111101011101000001011111111101100011110111100000111001101100011101100101011110101100101110001111111001001011001101101111111101001101110100101010101101111111101011011100010011110011111001111101111101100100000100111111111011000111001100010111011001100000111111101000011101101111100100101111111001001001111110001001101011110110111000001001001111001001101001111000111101111001011000001100100101001110100111000011100110111011000101111100011111100111011000110110111101001101010110111001111110101000111001001000110000011001011111111111000111001110011000001101111011000001101111011101110001000001011101101001101000110000000111001100011010111111111111111001101101111101100101001111011100111110100010011111010010011010010110011001000001100110011010010011001100010110100110101000011010011111010011111110110000001110000111110010110100010011100111111001110110001110001010011110011111110111111001010100100011011000001111011001001110010010001011111000010011110110000011100011110000101101110010011010011011010100110000011011011011111111000100011000000011011001111000000001110110000111001010010110101110011110110111010011001111001111110100010001000001111000000001111010000110011010000010010111000011001010010101011011011011111010100001110011010011001001010000001101101101101110011010000010110010011001011100000011101110110010000011010001001010111011001111110011110110001011110110100100001111001111111110001011101110011110100011110010001110111110010010101101010111001010010010010111111111011011101011101100001011001101001100011011100101010101010001000010110010111111011101110111010101010000100001111101101000110101011111110000010100001011000010011111110111010010010011010010111010001101011110110100000100010110111100000010010011011011001111111110010011110101011001010001110011000100011100000000111111010001000010011111011100111111011111101111011111111111011011011011111011010010101110111111111101000010001111001001111010000011110110001010001000011110111101111101101011011000001011110001011110110110011110011111010110110010110111010111001110111000001110001001101011110010001110111001010111111101011000111000100101111110111010101010011111100110011111001000110000000011110011110011111110011110011110010111010111010111101010111000100100001010010111100110011001100101011111100011110010010001110110010111010100011000000100110011000101110101011011011000100110010111011010101111110111011110010110010110010011001111011000001000111110000100000100011111010010101100010101100111101000110000000000001001--0111111100001110000000000110100110101101100101110000110000111101110001101111110
SB1954    0110010100111000---100001000010110000010111000100010101101011110100010101000111001111001111111011001111100100011101010101000101110101111001000001011111100011001100011010000001000101100010101101100100111010010111101110011010111110100000010010010010000011000110100010000011100110001101011001100001100100011110101100110110100110101001100111000110010000010100101000010101100001011010110001000011000111100110001101000000110100110100100000100010010000010011110100100110010101101001100001110001100001100010111101101011100111100010100010011010000010000110111011000010110110010010011100001110000001110010010111101011111110000000111011110100110010001111001000111101100111110110010100111010101101101111100100011110000000000100000100010100110110101010000010110001100001010011101000010000000001000110101111110011100000001110101000001101101000011001001100000000011100100100011000001000010111001100011000110100001010101010110111011011111111000100-1101-010101110001110110101010110010010100000000010001101001000010001010110000001010111000100011000010100111000100001011100111010111000000111101011010100010111100011010111001110001111101-1111100101001001100001000010000100001011101111001110000101000000100000111100010100101101000000001011010000000100100000-00000011000010100000001000001100111110101111110101001000110010001000000111001000010001111001100010011100001100010001101110100010011101100001100111011101010010000100100000001110100010000010010101110010001110010010011001101110000001000111100111001111000001011-000001010001000111101-101011111000001100111000000010100111111000001000101001111101100000010000111001001011010010001110000010011011001100000001011000011100100100100100101100111100100-1000100110011111001101001011000110111101001000010000010010010110010100010010000001011111111110101000111000110010111001001010110011011001001000110010100111001001100100111011001111011011001110010100000101011100000000111000000010000000011100100010100011110111011101100000101101111100101111100101100000101101110111001001-000101100010011010010111100110101000001001010011011101111110001000001110101000100110101000001111011011111101111100110010000110011111110100000001000001000110010000100000001111010000111100110011001110000-000010001110011011000000100000101111110100011001001111001100001001111000000100000011111100010011110000011000111010001100011000110110111011001110001011100110010000100011011110000010010010100111101110000011101011001001000011101001111001011000110000101111001001010011011011000001110111011100100110000111101010011100011100011000010011100011001111101110110101011111111001010000000100000000100001100111100100001011110001100110010011110111100110011110100010011111011110000000001110011000010010000111001001101010000111000111110101110000011100011111111110010001011101001100101111101011001101111101111111001101001111111101011001100010000001111000110101010011110000000111000101101000111010100111011110011101101100101001100011111101100000011111010011101101011111101111001011101111001011101111001111000111001111001101010001111111011101011110111011101100101000111000001111111101011001101011000111001101010111001111110011000110001111100111000010101111101100001111010001001001010001001111010100001001011001001101111011011001011011001000100011111101111111101011001101101010000010001010011001111111001010011111001001001010011101111001011001000001000110001011011100111101100000000011000011001111000111100101000010101001000011111101111011111101001000010101100101101101001000101111101001001111011111000001011110100111010101011000011110101101100111101101100011111011011101001101111111010001110001011110111010011110110100110011001010111011010000000111111011111001011001111010101010010101111101011101111111011000101111111010001010000001010111001000000011011110010000100010010000011100011111110111110000110100000110001110011110000011100001111110101111100110101100011110010010000110011001100011011000111010111100000101100111010111111110101100100011100110111110110110111100100110110101110000110110110110100110011101011001101110111000110001110000100010101110110110111110110100100000001010?1110100011010000010110011000101111110011100110010011111010110110010010011011011011001110010111111001100100011010010000110111001110010011111010111010010010011111011010000110000010011111111101111100011110000010010100001011111110101110001110011110111010100100000110010111010110010111101100011111110111011001110001110011010011110110011110110011010010000001100000000110001100011100110100000011010011101110110011011101010001100010010010010110110101001111011010010110110001110011011101011011010011011011010111010110111010011001110011010011011110110110111101010100001000010111011010011011110011111011011111110110010000000111111110111110000111010110000100010011011100000010010000001001001011011110111011111010010011010010110110001110101111101010100111011101111011010111010010111111111010001001010000010000100100111111011010000100010011111110110010010010010110111011010111110110111010110011110110011110000100000111000110001000110000011111000011110001000101001110111001111100100000110100001101011110101100110001010001100110111100110001100011111011000110010001111011111010000111100110010011000101111000100110011110011101111111101101000000000000010000000011110010000110000110111111100011101001110010101100111011010000111001000000000001100011111011111000111010011100101111011100110111101110101110110011011001101111100110011010000010110010111101011111101110010111000110010100100000110111100011101100111010110001100011001110000111101110000010011000111010010100110100110101010101110100100111111110100100101110110100110000001110010011001100111111100100110000111110010100101111111000100010010100011111001101111111111111111101101111100101111110100110000100000100000100011000110101011111111100100010011100111010100000111100100011110110111111111101011100100010111111100111100000110110011110110100100110110010100001111110100100101001011000101111101110101001110101100110110110101101101111101101111110101100100110010110100101101100100011000011100010110111111110011100100000000000011110111101011001011101111001111110011011110000101010111110111101110001110000100111111010110100111011011100000000000001101110001010100000100101000110100101100110001111100001110110101000111011010101110100110010100010110010101000111011110101100110110100110110110111100110000100000111110011001100100101111010000010010110001001111110110100101000111100011110111111111110100110000011100110000110111100110011111111110010110111111010010101011010100110101011111011010101101100100000110101110110110100000001110101011001111111101111100011010111100010100101000110000111011110100110101110100010100010100111111111101001011111100011101110010101101001001011110011011100010101010100101000010110111101110100011101110111101100100100100101100100111110110111000000101110101110001000000111100110100011100110100100011100001001100010001011111101101011010101110000001110101010110011100001000000000000001100011111101001100111100011001011010011011010111111110011-01000000110010000101101010011110110000110001101000100000111101010111101010010101111010100110000111100001010010110111011010000000110110101111101001101010110010011011111110011001110110010111101011011110110010110010010000110011101011001011010001010100000010000010011100011011110110011011011110011010011011111110111110100011110101010010001000011001001110111111010010000011010000101100100101100001101000101010001101000001110001111001111101010011110010110000110000110000000110100110110000010001001100011010110111010000010010011100010110011111111000001010110101110100010010111111110000110000010001010011110001101110001100010011111010110011100110000110101101001100101110000011101000110001101001111010110011011111000110011110110000101111000000100111010110010110100001101100000011010110010110011111100011000001100000101---0011111111001001010110100110001010110010100111010010011110111010111110011111111011011111100110000011110000101001111101101001110000110010110010000010110000100001001111100000010000100010000011101110111111110110111110100111100011111111110110111100110111101111110011101101111110101100011011100110010011011110111111111001001000111111001110101100001000100100010111010010110000001000101000101100101100101111100111101110110101100100011101100011101101111011101110101100110101001101100100011100010100110111111101000100000110100110100011111010010000110000101101110111011111101101000000101100111101100111100101100100110110000110110011111110111001100100111110110101001100100110010110100100011011101100111011100110000000110111110101100100010110010110100100111110110101110110111100111101100100111110001110100100110110111000111010101110111111100110011101011101010010010101001001010110001010101110110101001000111000111110011111101000001011011101111111001001011100111001101010011110111100111001001111011001011100111001001000101011001001010110010010010000101101110000000101011110000110110101111101101110000000111110110100001001111011101101111000001111011111101100011111110001111110110111000111101111101011100011000100110110011111001000101110111011100111111000001111011011100101111101111111001111000001111001101110001110110100111101000000000110100100101011010001111011101101101101111000101110111101011011010001111000010110100001011111101101111000100001110100111001111111101001101000011110100111110101001101100011101111111001101110111111110110011000011110111101111100110110111100111100001101101110010110010111101000101001010011111111110101111101110110010000011010111111100101100110010100110011111001100110011110011100111000000000100100011110100100111111100110011110101100110101101110110110110101111001111111001100010101011100000000100011101010001010001110011110100001110111011111111111110100001111111100100110110101111111111110011100000110101101111101101101101000111101000100110011100010100101110110100111111111100111111101100110110011100111010001000101000000001100001000110001010010111001110000100000100010011110011101100011010011000111010011011000101111110101010100010110100100101110100101111110100001101100101011001111011100101111111111101011100000000100101101111101110110100110111100100111100011101011110111100110010100101110110111101100101110100111010000100101100011101111101100100100101100010101010010110011010101000011110011101101001011000010101101111101001001011101011111001110011011000000100101011010001100111101011110100111011001100111101000111011111101000110011100100100100111100111111011001111111111100111111011101011011011001111101101010011111111111001011001001100110010110111011000000000111001110000000011010101111101011001111011010011011111001101001011101101101000011001111111110101111011100001101011001111001011101101101101110010000000110001000010111000101100111110111111011110101011001000011111011111011001101011001110101110000101001000011111000111111001111110010110001110011001011100111110011100101111101010011001010101001001111101001000001011011010100111110111110011011100001110101000001111101101000111101001111001001001111011000011000000010100101011010001101011001111000111001001100111101001010111111101101011011111010000101001101001100111001110111110110001000111000011011101101010111111101100110101001011101101101001101111101110001011111000110101000001101101111001001101110100111101011111101011111110111001000111100110100010001110100110101001001111001110100111010001011111111011101001001110010011111001000111001100111001111011111001001100111001100000011011101001001011001111111010011100101101001101111001000011100101001001101101111010111111110101011001101001010010000100010101110110101100100101111011111111101010000000101011101011011010101011011011011011011011111000111000001101111000111111010110100010100111-00000001011000110100011100100100000111011011111110111011000000010101000001101100111-1010111110101110010010100111111100011111000000100100110111011001111000001100000011001010011110001000001001000101011111111111101011001001111011111011001101011101101001001000111100101110100001111100110111011110101000001001101111010101111101101100101001111101001001011101110101000010000001001101111000110010110011001101110001111100011011011100111100001000110111111001001011101111001001011011101101010011101101000011111001010010101010111000111100101100110011111100010111011111011111101101101011001111101101101000100111111110011011101100110000000001100001101011011111011101100010010010100010001000101000101001001111010001001111010100110101100100101100011101111001001001110011111001100111100101110000111110010001111101011000011000100111000111011111001000111001011101101001000000011101010011100111010111010011011111101001000000111001111101111001011011110111000101001001001001000101111111011001110111110111011001000000100100011101110011101101011010111000001101101101011011101001001010101111101110000100101100000001101101111111101011100110011000111101001001001001100101100110011110111001011111110101110101110101111111100001101011011101010111100111101101110100111000100100010000101110000001000000111011100001001011011101101001001111101101100100111101011101000001011111111101100011110111100000111001101100011101100101011110101100101110001111111001001011001101101111111101001101110100101010101101111111101011011100010011110011111001111101111101100100000100111111111011000111001100010111011001100000111111101000011101101111100100101111111001001001111110001001101011110110111000001001001111001001101001111000111101111001011000001100100101001110100111000011100110111011000101111100011111100111011000110110111101001101010110111001111110101000111001001000110000011001011111111111000111001110011000001101111011000001101111011101110001000001011101101001101000110000000111001100011010111111111111111001101101111101100101001111011100111110100010011111010010011010010110011001000001100110011010010011001100010110100110101000011010011111010011111110110000001110000111110010110100010011100111111001110110001110001010011110011111110111111001010100100011011000001111011001001110010010001011111000010011110110000011100011110000101101110010011010011011010100110000011011011011111111000100011000000011011001111000000001110110000111001010010110101110011110110111010011001111001111110100010001000001111000000001111010000110011010000010010111000011001010010101011011011011111010100001110011010011001001010000001101101101101110011010000010110010011001011100000011101110110010000011010001001010111011001111110011110110001011110110100100001111001111111110001011101110011110100011110010001110111110010010101101010111001010010010010111111111011011101011101100001011001101001100011011100101010101010001000010110010111111011101110111010101010000100001111101101000110101011111110000010100001011000010011111110111010010010011010010111010001101011110110100000100010110111100000010010011011011001111111110010011110101011001010001110011000100011100000000111111010001000010011111011100111111011111101111011111111111011011011011111011010010101110111111111101000010001111001001111010000011110110001010001000011110111101111101101011011000001011110001011110110110011110011111010110110010110111010111001110111000001110001001101011110010001110111001010111111101011000111000100101111110111010101010011111100110011111001000110000000011110011110011111110011110011110010111010111010111101010111000100100001010010111100110011001100101011111100011110010010001110110010111010100011000000100110011000101110101011011011000100110010111011010101111110111011110010110010110010011001111011000001000111110000100000100011111010010101100010101100111101000110000000000001001--0111111100001110000000000110100110101101100101110000110000111101110001101111110
SB134     0110010100111000---100001000010110000010111000100010101101011110100010101000111001111001111111011001111100100011101010101000101110101111001000001011111100011001100011010000001000101100010101101100100111010010111101110011010111110100000010010010010000011000110100010000011100110001101011001100001100100011110101100110110100110101001100111000110010000010100101000010101100001011010110001000011000111100110001101000000110100110100100000100010010000010011110100100110010101101001100001110001100001100010111101101011100111100010100010011010000010000110111011000010110110010010011100001110000001110010010111101011111110000000111011110100110010001111001000111101100111110110010100111010101101101111100100011110000000000100000100010100110110101010000010110001100001010011101000010000000001000110101111110011100000001110101000001101101000011001001100000000011100100100011000001000010111001100011000110100001010101010110111011011111111000100-1101-010101110001110110101010110010010100000000010001101001000010001010110000001010111000100011000010100111000100001011100111010111000000111101011010100010111100011010111001110001111101-1111100101001001100001000010000100001011101111001110000101000000100000111100010100101101000000001011010000000100100000-00000011000010100000001000001100111110101111110101001000110010001000000111001000010001111001100010011100001100010001101110100010011101100001100111011101010010000100100000001110100010000010010101110010001110010010011001101110000001000111100111001111000001011-000001010001000111101-101011111000001100111000000010100111111000001000101001111101100000010000111001001011010010001110000010011011001100000001011000011100100100100100101100111100100-1000100110011111001101001011000110111101001000010000010010010110010100010010000001011111111110101000111000110010111001001010110011011001001000110010100111001001100100111011001111011011001110010100000101011100000000111000000010000000011100100010100011110111011101100000101101111100101111100101100000101101110111001001-000101100010011010010111100110101000001001010011011101111110001000001110101000100110101000001111011011111101111100110010000110011111110100000001000001000110010000100000001111010000111100110011001110000-000010001110011011000000100000101111110100011001001111001100001001111000000100000011111100010011110000011000111010001100011000110110111011001110001011100110010000100011011110000010010010100111101110000011101011001001000011101001111001011000110000101111001001010011011011000001110111011100100110000111101010011100011100011000010011100011001111101110110101011111111001010000000100000000100001100111100100001011110001100110010011110111100110011110100010011111011110000000001110011000010010000111001001101010000111000111110101110000011100011111111110010001011101001100101111101011001101111101111111001101001111111101011001100010000001111000110101010011110000000111000101101000111010100111011110011101101100101001100011111101100000011111010011101101011111101111001011101111001011101111001111000111001111001101010001111111011101011110111011101100101000111000001111111101011001101011000111001101010111001111110011000110001111100111000010101111101100001111010001001001010001001111010100001001011001001101111011011001011011001000100011111101111111101011001101101010000010001010011001111111001010011111001001001010011101111001011001000001000110001011011100111101100000000011000011001111000111100101000010101001000011111101111011111101001000010101100101101101001000101111101001001111011111000001011110100111010101011000011110101101100111101101100011111011011101001101111111010001110001011110111010011110110100110011001010111011010000000111111011111001011001111010101010010101111101011101111111011000101111111010001010000001010111001000000011011110010000100010010000011100011111110111110000110100000110001110011110000011100001111110101111100110101100011110010010000110011001100011011000111010111100000101100111010111111110101100100011100110111110110110111100100110110101110000110110110110100110011101011001101110111000110001110000100010101110110110111110110100100000001010?1110100011010000010110011000101111110011100110010011111010110110010010011011011011001110010111111001100100011010010000110111001110010011111010111010010010011111011010000110000010011111111101111100011110000010010100001011111110101110001110011110111010100100000110010111010110010111101100011111110111011001110001110011010011110110011110110011010010000001100000000110001100011100110100000011010011101110110011011101010001100010010010010110110101001111011010010110110001110011011101011011010011011011010111010110111010011001110011010011011110110110111101010100001000010111011010011011110011111011011111110110010000000111111110111110000111010110000100010011011100000010010000001001001011011110111011111010010011010010110110001110101111101010100111011101111011010111010010111111111010001001010000010000100100111111011010000100010011111110110010010010010110111011010111110110111010110011110110011110000100000111000110001000110000011111000011110001000101001110111001111100100000110100001101011110101100110001010001100110111100110001100011111011000110010001111011111010000111100110010011000101111000100110011110011101111111101101000000000000010000000011110010000110000110111111100011101001110010101100111011010000111001000000000001100011111011111000111010011100101111011100110111101110101110110011011001101111100110011010000010110010111101011111101110010111000110010100100000110111100011101100111010110001100011001110000111101110000010011000111010010100110100110101010101110100100111111110100100101110110100110000001110010011001100111111100100110000111110010100101111111000100010010100011111001101111111111111111101101111100101111110100110000100000100000100011000110101011111111100100010011100111010100000111100100011110110111111111101011100100010111111100111100000110110011110110100100110110010100001111110100100101001011000101111101110101001110101100110110110101101101111101101111110101100100110010110100101101100100011000011100010110111111110011100100000000000011110111101011001011101111001111110011011110000101010111110111101110001110000100111111010110100111011011100000000000001101110001010100000100101000110100101100110001111100001110110101000111011010101110100110010100010110010101000111011110101100110110100110110110111100110000100000111110011001100100101111010000010010110001001111110110100101000111100011110111111111110100110000011100110000110111100110011111111110010110111111010010101011010100110101011111011010101101100100000110101110110110100000001110101011001111111101111100011010111100010100101000110000111011110100110101110100010100010100111111111101001011111100011101110010101101001001011110011011100010101010100101000010110111101110100011101110111101100100100100101100100111110110111000000101110101110001000000111100110100011100110100100011100001001100010001011111101101011010101110000001110101010110011100001000000000000001100011111101001100111100011001011010011011010111111110011-01000000110010000101101010011110110000110001101000100000111101010111101010010101111010100110000111100001010010110111011010000000110110101111101001101010110010011011111110011001110110010111101011011110110010110010010000110011101011001011010001010100000010000010011100011011110110011011011110011010011011111110111110100011110101010010001000011001001110111111010010000011010000101100100101100001101000101010001101000001110001111001111101010011110010110000110000110000000110100110110000010001001100011010110111010000010010011100010110011111111000001010110101110100010010111111110000110000010001010011110001101110001100010011111010110011100110000110101101001100101110000011101000110001101001111010110011011111000110011110110000101111000000100111010110010110100001101100000011010110010110011111100011000001100000101---0011111111001001010110100110001010110010100111010010011110111010111110011111111011011111100110000011110000101001111101101001110000110010110010000010110000100001001111100000010000100010000011101110111111110110111110100111100011111111110110111100110111101111110011101101111110101100011011100110010011011110111111111001001000111111001110101100001000100100010111010010110000001000101000101100101100101111100111101110110101100100011101100011101101111011101110101100110101001101100100011100010100110111111101000100000110100110100011111010010000110000101101110111011111101101000000101100111101100111100101100100110110000110110011111110111001100100111110110101001100100110010110100100011011101100111011100110000000110111110101100100010110010110100100111110110101110110111100111101100100111110001110100100110110111000111010101110111111100110011101011101010010010101001001010110001010101110110101001000111000111110011111101000001011011101111111001001011100111001101010011110111100111001001111011001011100111001001000101011001001010110010010010000101101110000000101011110000110110101111101101110000000111110110100001001111011101101111000001111011111101100011111110001111110110111000111101111101011100011000100110110011111001000101110111011100111111000001111011011100101111101111111001111000001111001101110001110110100111101000000000110100100101011010001111011101101101101111000101110111101011011010001111000010110100001011111101101111000100001110100111001111111101001101000011110100111110101001101100011101111111001101110111111110110011000011110111101111100110110111100111100001101101110010110010111101000101001010011111111110101111101110110010000011010111111100101100110010100110011111001100110011110011100111000000000100100011110100100111111100110011110101100110101101110110110110101111001111111001100010101011100000000100011101010001010001110011110100001110111011111111111110100001111111100100110110101111111111110011100000110101101111101101101101000111101000100110011100010100101110110100111111111100111111101100110110011100111010001000101000000001100001000110001010010111001110000100000100010011110011101100011010011000111010011011000101111110101010100010110100100101110100101111110100001101100101011001111011100101111111111101011100000000100101101111101110110100110111100100111100011101011110111100110010100101110110111101100101110100111010000100101100011101111101100100100101100010101010010110011010101000011110011101101001011000010101101111101001001011101011111001110011011000000100101011010001100111101011110100111011001100111101000111011111101000110011100100100100111100111111011001111111111100111111011101011011011001111101101010011111111111001011001001100110010110111011000000000111001110000000011010101111101011001111011010011011111001101001011101101101000011001111111110101111011100001101011001111001011101101101101110010000000110001000010111000101100111110111111011110101011001000011111011111011001101011001110101110000101001000011111000111111001111110010110001110011001011100111110011100101111101010011001010101001001111101001000001011011010100111110111110011011100001110101000001111101101000111101001111001001001111011000011000000010100101011010001101011001111000111001001100111101001010111111101101011011111010000101001101001100111001110111110110001000111000011011101101010111111101100110101001011101101101001101111101110001011111000110101000001101101111001001101110100111101011111101011111110111001000111100110100010001110100110101001001111001110100111010001011111111011101001001110010011111001000111001100111001111011111001001100111001100000011011101001001011001111111010011100101101001101111001000011100101001001101101111010111111110101011001101001010010000100010101110110101100100101111011111111101010000000101011101011011010101011011011011011011011111000111000001101111000111111010110100010100111-00000001011000110100011100100100000111011011111110111011000000010101000001101100111-1010111110101110010010100111111100011111000000100100110111011001111000001100000011001010011110001000001001000101011111111111101011001001111011111011001101011101101001001000111100101110100001111100110111011110101000001001101111010101111101101100101001111101001001011101110101000010000001001101111000110010110011001101110001111100011011011100111100001000110111111001001011101111001001011011101101010011101101000011111001010010101010111000111100101100110011111100010111011111011111101101101011001111101101101000100111111110011011101100110000000001100001101011011111011101100010010010100010001000101000101001001111010001001111010100110101100100101100011101111001001001110011111001100111100101110000111110010001111101011000011000100111000111011111001000111001011101101001000000011101010011100111010111010011011111101001000000111001111101111001011011110111000101001001001001000101111111011001110111110111011001000000100100011101110011101101011010111000001101101101011011101001001010101111101110000100101100000001101101111111101011100110011000111101001001001001100101100110011110111001011111110101110101110101111111100001101011011101010111100111101101110100111000100100010000101110000001000000111011100001001011011101101001001111101101100100111101011101000001011111111101100011110111100000111001101100011101100101011110101100101110001111111001001011001101101111111101001101110100101010101101111111101011011100010011110011111001111101111101100100000100111111111011000111001100010111011001100000111111101000011101101111100100101111111001001001111110001001101011110110111000001001001111001001101001111000111101111001011000001100100101001110100111000011100110111011000101111100011111100111011000110110111101001101010110111001111110101000111001001000110000011001011111111111000111001110011000001101111011000001101111011101110001000001011101101001101000110000000111001100011010111111111111111001101101111101100101001111011100111110100010011111010010011010010110011001000001100110011010010011001100010110100110101000011010011111010011111110110000001110000111110010110100010011100111111001110110001110001010011110011111110111111001010100100011011000001111011001001110010010001011111000010011110110000011100011110000101101110010011010011011010100110000011011011011111111000100011000000011011001111000000001110110000111001010010110101110011110110111010011001111001111110100010001000001111000000001111010000110011010000010010111000011001010010101011011011011111010100001110011010011001001010000001101101101101110011010000010110010011001011100000011101110110010000011010001001010111011001111110011110110001011110110100100001111001111111110001011101110011110100011110010001110111110010010101101010111001010010010010111111111011011101011101100001011001101001100011011100101010101010001000010110010111111011101110111010101010000100001111101101000110101011111110000010100001011000010011111110111010010010011010010111010001101011110110100000100010110111100000010010011011011001111111110010011110101011001010001110011000100011100000000111111010001000010011111011100111111011111101111011111111111011011011011111011010010101110111111111101000010001111001001111010000011110110001010001000011110111101111101101011011000001011110001011110110110011110011111010110110010110111010111001110111000001110001001101011110010001110111001010111111101011000111000100101111110111010101010011111100110011111001000110000000011110011110011111110011110011110010111010111010111101010111000100100001010010111100110011001100101011111100011110010010001110110010111010100011000000100110011000101110101011011011000100110010111011010101111110111011110010110010110010011001111011000001000111110000100000100011111010010101100010101100111101000110000000000001001--0111111100001110000000000110100110101101100101110000110000111101110001101111110
HN216     0110010100111000---100001000010110000010111000100010101101011110100010101000111001111001111111011001111100100011101010101000101110101111001000001011111100011001100011010000001000101100010101101100100111010010111101110011010111110100000010010010010000011000110100010000011100110001101011001100001100100011110101100110110100110101001100111000110010000010100101000010101100001011010110001000011000111100110001101000000110100110100100000100010010000010011110100100110010101101001100001110001100001100010111101101011100111100010100010011010000010000110111011000010110110010010011100001110000001110010010111101011111110000000111011110100110010001111001000111101100111110110010100111010101101101111100100011110000000000100000100010100110110101010000010110001100001010011101000010000000001000110101111110011100000001110101000001101101000011001001100000000011100100100011000001000010111001100011000110100001010101010110111011011111111000100-1101-010101110001110110101010110010010100000000010001101001000010001010110000001010111000100011000010100111000100001011100111010111000000111101011010100010111100011010111001110001111101-1111100101001001100001000010000100001011101111001110000101000000100000111100010100101101000000001011010000000100100000-00000011000010100000001000001100111110101111110101001000110010001000000111001000010001111001100010011100001100010001101110100010011101100001100111011101010010000100100000001110100010000010010101110010001110010010011001101110000001000111100111001111000001011-000001010001000111101-101011111000001100111000000010100111111000001000101001111101100000010000111001001011010010001110000010011011001100000001011000011100100100100100101100111100100-1000100110011111001101001011000110111101001000010000010010010110010100010010000001011111111110101000111000110010111001001010110011011001001000110010100111001001100100111011001111011011001110010100000101011100000000111000000010000000011100100010100011110111011101100000101101111100101111100101100000101101110111001001-000101100010011010010111100110101000001001010011011101111110001000001110101000100110101000001111011011111101111100110010000110011111110100000001000001000110010000100000001111010000111100110011001110000-00001000111001101100000010000010111111010001100100111100110000100111100000010000001111110001001111000001100011101000110001100011011011101100111000101110011001000010001101111000001001001010011110111000001110101100100100001110100111100101100011000010111100100101001101101100000111011101110010011000011110101001110001110001100001001110001100111110111011010101111111100101000000010000000010000110011110010000101111000110011001001111011110011001111010001001111101111000000000111001100001001000011100100110101000011100011111010111000001110001111111111001000101110100110010111110101100110111110111111100110100111111110101100110001000000111100011010101001111000000011100010110100011101010011101111001110110110010100110001111110110000001111101001110110101111110111100101110111100101110111100111100011100111100110101000111111101110101111011101110110010100011100000111111110101100110101100011100110101011100111111001100011000111110011100001010111110110000111101000100100101000100111101010000100101100100110111101101100101101100100010001111110111111110101100110110101000001000101001100111111100101001111100100100101001110111100101100100000100011000101101110011110110000000001100001100111100011110010100001010100100001111110111101111110100100001010110010110110100100010111110100100111101111100000101111010011101010101100001111010110110011110110110001111101101110100110111111101000111000101111011101001111011010011001100101011101101000000011111101111100101100111101010101001010111110101110111111101100010111111101000101000000101011100100000001101111001000010001001000001110001111111011111000011010000011000111001111000001110000111111010111110011010110001111001001000011001100110001101100011101011110000010110011101011111111010110010001110011011111011011011110010011011010111000011011011011010011001110101100110111011100011000111000010001010111011011011111011010010000000101001110100011010000010110011000101111110011100110010011111010110110010010011011011011001110010111111001100100011010010000110111001110010011111010111010010010011111011010000110000010011111111101111100011110000010010100001011111110101110001110011110111010100100000110010111010110010111101100011111110111011001110001110011010011110110011110110011010010000001100000000110001100011100110100000011010011101110110011011101010001100010010010010110110101001111011010010110110001110011011101011011010011011011010111010110111010011001110011010011011110110110111101010100001000010111011010011011110011111011011111110110010000000111111110111110000111010110000100010011011100000010010000001001001011011110111011111010010011010010110110001110101111101010100111011101111011010111010010111111111010001001010000010000100100111111011010000100010011111110110010010010010110111011010111110110111010110011110110011110000100000111000110001000110000011111000011110001000101001110111001111100100000110100001101011110101100110001010001100110111100110001100011111011000110010001111011111010000111100110010011000101111000100110011110011101111111101101000000000000010000000011110010000110000110111111100011101001110010101100111011010000111001000000000001100011111011111000111010011100101111011100110111101110101110110011011001101111100110011010000010110010111101011111101110010111000110010100100000110111100011101100111010110001100011001110000111101110000010011000111010010100110100110101010101110100100111111110100100101110110100110000001110010011001100111111100100110000111110010100101111111000100010010100011111001101111111111111111101101111100101111110100110000100000100000100011000110101011111111100100010011100111010100000111100100011110110111111111101011100100010111111100111100000110110011110110100100110110010100001111110100100101001011000101111101110101001110101100110110110101101101111101101111110101100100110010110100101101100100011000011100010110111111110011100100000000000011110111101011001011101111001111110011011110000101010111110111101110001110000100111111010110100111011011100000000000001101110001010100000100101000110100101100110001111100001110110101000111011010101110100110010100010110010101000111011110101100110110100110110110111100110000100000111110011001100100101111010000010010110001001111110110100101000111100011110111111111110100110000011100110000110111100110011111111110010110111111010010101011010100110101011111011010101101100100000110101110110110100000001110101011001111111101111100011010111100010100101000110000111011110100110101110100010100010100111111111101001011111100011101110010101101001001011110011011100010101010100101000010110111101110100011101110111101100100100100101100100111110110111000000101110101110001000000111100110100011100110100100011100001001100010001011111101101011010101110000001110101010110011100001000000000000001100011111101001100111100011001011010011011010111111110011-01000000110010000101101010011110110000110001101000100000111101010111101010010101111010100110000111100001010010110111011010000000110110101111101001101010110010011011111110011001110110010111101011011110110010110010010000110011101011001011010001010100000010000010011100011011110110011011011110011010011011111110111110100011110101010010001000011001001110111111010010000011010000101100100101100001101000101010001101000001110001111001111101010011110010110000110000110000000110100110110000010001001100011010110111010000010010011100010110011111111000001010110101110100010010111111110000110000010001010011110001101110001100010011111010110011100110000110101101001100101110000011101000110001101001111010110011011111000110011110110000101111000000100111010110010110100001101100000011010110010110011111100011000001100000101---0011111111001001010110100110001010110010100111010010011110111010111110011111111011011111100110000011110000101001111101101001110000110010110010000010110000100001001111100000010000100010000011101110111111110110111110100111100011111111110110111100110111101111110011101101111110101100011011100110010011011110111111111001001000111111001110101100001000100100010111010010110000001000101000101100101100101111100111101110110101100100011101100011101101111011101110101100110101001101100100011100010100110111111101000100000110100110100011111010010000110000101101110111011111101101000000101100111101100111100101100100110110000110110011111110111001100100111110110101001100100110010110100100011011101100111011100110000000110111110101100100010110010110100100111110110101110110111100111101100100111110001110100100110110111000111010101110111111100110011101011101010010010101001001010110001010101110110101001000111000111110011111101000001011011101111111001001011100111001101010011110111100111001001111011001011100111001001000101011001001010110010010010000101101110000000101011110000110110101111101101110000000111110110100001001111011101101111000001111011111101100011111110001111110110111000111101111101011100011000100110110011111001000101110111011100111111000001111011011100101111101111111001111000001111001101110001110110100111101000000000110100100101011010001111011101101101101111000101110111101011011010001111000010110100001011111101101111000100001110100111001111111101001101000011110100111110101001101100011101111111001101110111111110110011000011110111101111100110110111100111100001101101110010110010111101000101001010011111111110101111101110110010000011010111111100101100110010100110011111001100110011110011100111000000000100100011110100100111111100110011110101100110101101110110110110101111001111111001100010101011100000000100011101010001010001110011110100001110111011111111111110100001111111100100110110101111111111110011100000110101101111101101101101000111101000100110011100010100101110110100111111111100111111101100110110011100111010001000111000000001100001000110001010010111001110000100000100010011110011101100011010011000111010011011000101111110101010100010110100100101110100101111110100001101100101011001111011100101111111111101011100000000100101101111101110110100110111100100111100011101011110111100110010100101110110111101100101110100111010000100101100011101111101100100100101100010101010010110011010101000011110011101101001011000010101101111101001001011101011111001110011011000000100101011010001100111101011110100111011001100111101000111011111101000110011100100100100111100111111011001111111111100111111011101011011011001111101101010011111111111001011001001100110010110111011000000000111001110000000011010101111101011001111011010011011111001101001011101101101000011001111111110101111011100001101011001111001011101101101101110010000000110001000010111000101100111110111111011110101011001000011111011111011001101011001110101110000101001000011111000111111001111110010110001110011001011100111110011100101111101010011001010101001001111101001000001011011010100111110111110011011100001110101000001111101101000111101001111001001001111011000011000000010100101011010001101011001111000111001001100111101001010111111101101011011111010000101001101001100111001110111110110001000111000011011101101010111111101100110101001011101101101001101111101110001011111000110101000001101101111001001101110100111101011111101011111110111001000111100110100010001110100110101001001111001110100111010001011111111011101001001110010011111001000111001100111001111011111001001100111001100000011011101001001011001111111010011100101101001101111001000011100101001001101101111010111111110101011001101001010010000100010101110110101100100101111011111111101010000000101011101011011010101011011011011011011011111000111000001101111000111111010110100010100111-00000001011000110100011100100100000111011011111110111011000000010101000001101100111-1010111110101110010010100111111100011111000000100100110111011001111000001100000011001010011110001000001001000101011111111111101011001001111011111011001101011101101001001000111100101110100001111100110111011110101000001001101111010101111101101100101001111101001001011101110101000010000001001101111000110010110011001101110001111100011011011100111100001000110111111001001011101111001001011011101101010011101101000011111001010010101010111000111100101100110011111100010111011111011111101101101011001111101101101000100111111110011011101100110000000001100001101011011111011101100010010010100010001000101000101001001111010001001111010100110101100100101100011101111001001001110011111001100111100101110000111110010001111101011000011000100111000111011111001000111001011101101001000000011101010011100111010111010011011111101001000000111001111101111001011011110111000101001001001001000101111111011001110111110111011001000000100100011101110011101101011010111000001101101101011011101001001010101111101110000100101100000001101101111111101011100110011000111101001001001001100101100110011110111001011111110101110101110101111111100001101011011101010111100111101101110100111000100100010000101110000001000000111011100001001011011101101001001111101101100100111101011101000001011111111101100011110111100000111001101100011101100101011110101100101110001111111001001011001101101111111101001101110100101010101101111111101011011100010011110011111001111101111101100100000100111111111011000111001100010111111001100000111111101000011101101111100100101111111001001001111110001001101011110110111000001001001111001001101001111000111101111001011000001100100101001110100111000011100110111011000101111100011111100111011000110110111101001101010110111001111110101000111001001000110000011001011111111111000111001110011000001101111011000001101111011101110001000001011101101001101000110000000111001100011010111111111111111001101101111101100101001111011100111110100010011111010010011010010110011001000001100110011010010011001100010110100110101000011010011111010011111110110000001110000111110010110100010011100111111001110110001110001010011110011111110111111001010100100011011000001111011001001110010010001011111000010011110110000011100011110000101101110010011010011011010100110000011011011011111111000100011000000011011001111000000001110110000111001010010110101110011110110111010011001111001111110100010001000001111000000001111010000110011010000010010111000011001010010101011011011011111010100001110011010011001001010000001101101101101110011010000010110010011001011100000011101110110010000011010001001010111011001111110011110110001011110110100100001111001111111110001011101110011110100011110010001110111110010010101101010111001010010010010111111111011011101011101100001011001101001100011011100101010101010001000010110010111111011101110111010101010000100001111101101000110101011111110000010100001011000010011111110111010010010011010010111010001101011110110100000100010110111100000010010011011011001111111110010011110101011001010001110011000100011100000000111111010001000010011111011100111111011111101111011111111111011011011011111011010010101110111111111101000010001111001001111010000011110110001010001000011110111101111101101011011000001011110001011110110110011110011111010110110010110111010111001110111000001110001001101011110010001110111001010111111101011000111000100101111110111010101010011111100110011111001000110000000011110011110011111110011110011110010111010111010111101010111000100100001010010111100110011001100101011111100011110010010001110110010111010100011000000100110011000101110101011011011000100110010111011010101111110111011110010110010110010011001111011000001000111110000100000100011111010010101100010101100111101000110000000000001001--0111111100001110000000000110100110101101100101110000110000111101110001101111110
HN250     0110010100111000---100001000010110000010111000100010101101011110100010101000111001111001111111011001111100100011101010101000101110101111001000001011111100011001100011010000001000101100010101101100100111010010111101110011010111110100000010010010010000011000110100010000011100110001101011001100001100100011110101100110110100110101001100111000110010000010100101000010101100001011010110001000011000111100110001101000000110100110100100000100010010000010011110100100110010101101001100001110001100001100010111101101011100111100010100010011010000010000110111011000010110110010010011100001110000001110010010111101011111110000000111011110100110010001111001000111101100111110110010100111010101101101111100100011110000000000100000100010100110110101010000010110001100001010011101000010000000001000110101111110011100000001110101000001101101000011001001100000000011100100100011000001000010111001100011000110100001010101010110111011011111111000100-1101-010101110001110110101010110010010100000000010001101001000010001010110000001010111000100011000010100111000100001011100111010111000000111101011010100010111100011010111001110001111101-1111100101001001100001000010000100001011101111001110000101000000100000111100010100101101000000001011010000000100100000-00000011000010100000001000001100111110101111110101001000110010001000000111001000010001111001100010011100001100010001101110100010011101100001100111011101010010000100100000001110100010000010010101110010001110010010011001101110000001000111100111001111000001011-000001010001000111101-101011111000001100111000000010100111111000001000101001111101100000010000111001001011010010001110000010011011001100000001011000011100100100100100101100111100100-1000100110011111001101001011000110111101001000010000010010010110010100010010000001011111111110101000111000110010111001001010110011011001001000110010100111001001100100111011001111011011001110010100000101011100000000111000000010000000011100100010100011110111011101100000101101111100101111100101100000101101110111001001-000101100010011010010111100110101000001001010011011101111110001000001110101000100110101000001111011011111101111100110010000110011111110100000001000001000110010000100000001111010000111100110011001110000-00001000111001101100000010000010111111010001100100111100110000100111100000010000001111110001001111000001100011101000110001100011011011101100111000101110011001000010001101111000001001001010011110111000001110101100100100001110100111100101100011000010111100100101001101101100000111011101110010011000011110101001110001110001100001001110001100111110111011010101111111100101000000010000000010000110011110010000101111000110011001001111011110011001111010001001111101111000000000111001100001001000011100100110101000011100011111010111000001110001111111111001000101110100110010111110101100110111110111111100110100111111110101100110001000000111100011010101001111000000011100010110100011101010011101111001110110110010100110001111110110000001111101001110110101111110111100101110111100101110111100111100011100111100110101000111111101110101111011101110110010100011100000111111110101100110101100011100110101011100111111001100011000111110011100001010111110110000111101000100100101000100111101010000100101100100110111101101100101101100100010001111110111111110101100110110101000001000101001100111111100101001111100100100101001110111100101100100000100011000101101110011110110000000001100001100111100011110010100001010100100001111110111101111110100100001010110010110110100100010111110100100111101111100000101111010011101010101100001111010110110011110110110001111101101110100110111111101000111000101111011101001111011010011001100101011101101000000011111101111100101100111101010101001010111110101110111111101100010111111101000101000000101011100100000001101111001000010001001000001110001111111011111000011010000011000111001111000001110000111111010111110011010110001111001001000011001100110001101100011101011110000010110011101011111111010110010001110011011111011011011110010011011010111000011011011011010011001110101100110111011100011000111000010001010111011011011111011010010000000101001110100011010000010110011000101111110011100110010011111010110110010010011011011011001110010111111001100100011010010000110111001110010011111010111010010010011111011010000110000010011111111101111100011110000010010100001011111110101110001110011110111010100100000110010111010110010111101100011111110111011001110001110011010011110110011110110011010010000001100000000110001100011100110100000011010011101110110011011101010001100010010010010110110101001111011010010110110001110011011101011011010011011011010111010110111010011001110011010011011110110110111101010100001000010111011010011011110011111011011111110110010000000111111110111110000111010110000100010011011100000010010000001001001011011110111011111010010011010010110110001110101111101010100111011101111011010111010010111111111010001001010000010000100100111111011010000100010011111110110010010010010110111011010111110110111010110011110110011110000100000111000110001000110000011111000011110001000101001110111001111100100000110100001101011110101100110001010001100110111100110001100011111011000110010001111011111010000111100110010011000101111000100110011110011101111111101101000000000000010000000011110010000110000110111111100011101001110010101100111011010000111001000000000001100011111011111000111010011100101111011100110111101110101110110011011001101111100110011010000010110010111101011111101110010111000110010100100000110111100011101100111010110001100011001110000111101110000010011000111010010100110100110101010101110100100111111110100100101110110100110000001110010011001100111111100100110000111110010100101111111000100010010100011111001101111111111111111101101111100101111110100110000100000100000100011000110101011111111100100010011100111010100000111100100011110110111111111101011100100010111111100111100000110110011110110100100110110010100001111110100100101001011000101111101110101001110101100110110110101101101111101101111110101100100110010110100101101100100011000011100010110111111110011100100000000000011110111101011001011101111001111110011011110000101010111110111101110001110000100111111010110100111011011100000000000001101110001010100000100101000110100101100110001111100001110110101000111011010101110100110010100010110010101000111011110101100110110100110110110111100110000100000111110011001100100101111010000010010110001001111100110100101000111100011110111111111110100110000011100110000110111100110011111111110010110111111010010101011010100110101011111011010101101100100000110101110110110100000001110101011001111111101111100011010111100010100101000110000111011110100110101110100010100010100111111111101001011111100011101110010101101001001011110011011100010101010100101000010110111101110100011101110111101100100100100101100100111110110111000000101110101110001000000111100110100011100110100100011100001001100010001011111101101011010101110000001110101010110011100001000000000000001100011111101001100111100011001011010011011010111111110011-01000000110010000101101010011110110000110001101000100000111101010111101010010101111010100110000111100001010010110111011010000000110110101111101001101010110010011011111110011001110110010111101011011110110010110010010000110011101011001011010001010100000010000010011100011011110110011011011110011010011011111110111110100011110101010010001000011001001110111111010010000011010000101100100101100001101000101010001101000001110001111001111101010011110010110000110000110000000110100110110000010001001100011010110111010000010010011100010110011111111000001010110101110100010010111111110000110000010001010011110001101110001100010011111010110011100110000110101101001100101110000011101000110001101001111010110011011111000110011110110000101111000000100111010110010110100001101100000011010110010110011111100011000001100000101---0011111111001001010110100110001010110010100111010010011110111010111110011111111011011111100110000011110000101001111101101001110000110010110010000010110000100001001111100000010000100010000011101110111111110110111110100111100011111111110110111100110111101111110011101101111110101100011011100110010011011110111111111001001000111111001110101100001000100100010111010010110000001000101000101100101100101111100111101110110101100100011101100011101101111011101110101100110101001101100100011100010100110111111101000100000110100110100011111010010000110000101101110111011111101101000000101100111101100111100101100100110110000110110011111110111001100100111110110101001100100110010110100100011011101100111011100110000000110111110101100100010110010110100100111110110101110110111100111101100100111110001110100100110110111000111010101110111111100110011101011101010010010101001001010110001010101110110101001000111000111110011111101000001011011101111111001001011100111001101010011110111100111001001111011001011100111001001000101011001001010110010010010000101101110000000101011110000110110101111101101110000000111110110100001001111011101101111000001111011111101100011111110001111110110111000111101111101011100011000100110110011111001000101110111011100111111000001111011011100101111101111111001111000001111001101110001110110100111101000000000110100100101011010001111011101101101101111000101110111101011011010001111000010110100001011111101101111000100001110100111001111111101001101000011110100111110101001101100011101111111001101110111111110110011000011110111101111100110110111100111100001101101110010110010111101000101001010011111111110101111101110110010000011010111111100101100110010100110011111001100110011110011100111000000000100100011110100100111111100110011110101100110101101110110110110101111001111111001100010101011100000000100011101010001010001110011110100001110111011111111111110100001111111100100110110101111111111110011100000110101101111101101101101000111101000100110011100010100101110110100111111111100111111101100110110011100111010001000111000000001100001000110001010010111001110000100000100010011110011101100011010011000111010011011000101111110101010100010110100100101110100101111110100001101100101011001111011100101111111111101011100000000100101101111101110110100110111100100111100011101011110111100110010100101110110111101100101110100111010000100101100011101111101100100100101100010101010010110011010101000011110011101101001011000010101101111101001001011101011111001110011011000000100101011010001100111101011110100111011001100111101000111011111101000110011100100100100111100111111011001111111111100111111011101011011011001111101101010011111111111001011001001100110010110111011000000000111001110000000011010101111101011001111011010011011111001101001011101101101000011001111111110101111011100001101011001111001011101101101101110010000000110001000010111000101100111110111111011110101011001000011111011111011001101011001110101110000101001000011111000111111001111110010110001110011001011100111110011100101111101010011001010101001001111101001000001011011010100111110111110011011100001110101000001111101101000111101001111001001001111011000011000000010100101011010001101011001111000111001001100111101001010111111101101011011111010000101001101001100111001110111110110001000111000011011101101010111111101100110101001011101101101001101111101110001011111000110101000001101101111001001101110100111101011111101011111110111001000111100110100010001110100110101001001111001110100111010001011111111011101001001110010011111001000111001100111001111011111001001100111001100000011011101001001011001111111010011100101101001101111001000011100101001001101101111010111111110101011001101001010010000100010101110110101100100101111011111111101010000000101011101011011010101011011011011011011011111000111000001101111000111111010110100010100111-00000001011000110100011100100100000111011011111110111011000000010101000001101100111-1010111110101110010010100111111100011111000000100100110111011001111000001100000011001010011110001000001001000101011111111111101011001001111011111011001101011101101001001000111100101110100001111100110111011110101000001001101111010101111101101100101001111101001001011101110101000010000001001101111000110010110011001101110001111100011011011100111100001000110111111001001011101111001001011011101101010011101101000011111001010010101010111000111100101100110011111100010111011111011111101101101011001111101101101000100111111110011011101100110000000001100001101011011111011101100010010010100010001000101000101001001111010001001111010100110101100100101100011101111001001001010011111001100111100101110000111110010001111101011000011000100111000111011111001000111001011101101001000000011101010011100111010111010011011111101001000000111001111101111001011011110111000101001001001001000101111111011001110111110111011001000000100100011101110011101101011010111000001101101101011011101001001010101111101110000100101100000001101101111111101011100110011000111101001001001001100101100110011110111001011111110101110101110101111111100001101011011101010111100111101101110100111000100100010000101110000001000000111011100001001011011101101001001111101101100100111101011101000001011111111101100011110111100000111001101100011101100101011110101100101110001111111001001011001101101111111101001101110100101010101101111111101011011100010011110011111001111101111101100100000100111111111011000111001100010111011001100000111111101000011101101111100100101111111001001001111110001001101011110110111000001001001111001001101001111000111101111001011000001100100101001110100111000011100110111011000101111100011111100111011000110110111101001101010110111001111110101000111001001000110000011001011111111111000111001110011000001101111011000001101111011101110001000001011101101001101000110000000111001100011010111111111111111001101101111101100101001111011100111110100010011111010010011010010110011001000001100110011010010011001100010110100110101000011010011111010011111110110000001110000111110010110100010011100111111001110110001110001010011110011111110111111001010100100011011000001111011001001110010010001011111000010011110110000011100011110000101101110010011010011011010100110000011011011011111111000100011000000011011001111000000001110110000111001010010110101110011110110111010011001111001111110100010001000001111000000001111010000110011010000010010111000011001010010101011011011011111010100001110011010011001001010000001101101101101110011010000010110010011001011100000011101110110010000011010001001010111011001111110011110110001011110110100100001111001111111110001011101110011110100011110010001110111110010010101101010111001010010010010111111111011011101011101100001011001101001100011011100101010101010001000010110010111111011101110111010101010000100001111101101000110101011111110000010100001011000010011111110111010010010011010010111010001101011110110100000100010110111100000010010011011011001111111110010011110101011001010001110011000100011100000000111111010001000010011111011100111111011111101111011111111111011011011011111011010010101110111111111101000010001111001001111010000011110110001010001000011110111101111101101011011000001011110001011110110110011110011111010110110010110111010111001110111000001110001001101011110010001110111001010111111101011000111000100101111110111010101010011111100110011111001000110000000011110011110011111110011110011110010111010111010111101010111000100100001010010111100110011001100101011111100011110010010001110110010111010100011000000100110011000101110101011011011000100110010111011010101111110111011110010110010110010011001111011000001000111110000100000100011111010010101100010101100111101000110000000000001001--0111111100001110000000000110100110101101100101110000110000111101110001101111110
He95      011001010011100000110000100001011000001011100010001110110-01111010001010100011100111100111111101100111110010001110101010100010111010111100100000101111110001100110001101000000110010110001010110111010011101001011110111001101011111010000001001001001000001100011010001000001110011000110101100110000110010001111010110011011010011010100110011100011001000001010010100001010110000101101011000100001100011110011000110100000011010011011010000010001001000001001111010010011001010110100110000111000110000110001011110110101110011110001010001001101000001000011011101100001011011001001001110000111000000111001001011110101111111000000011101111010011001000111100100011110110011111011001010011101010110110111110010001111-000000000100000100010100110110101010000010110001100001010011101000010000000001000110101111110111000000001110101000001101101000011001001100000000011100100100011000001000010111001100011000110100001010101010110111011011111111000100-1101001010111000101011010101011001101010000000001000110100100001000101011000000101011100010001100001010011100010000101110011101011100000011110101011010001011110001101011100111-001111101-1111100111001001100001000010000100001011101111001110000101000000100000111100010100101101000000001011010000000100100000000000011000010100000001000001100111110101111110101001000110010001000000111001000010001111001100010011100001100010001101110100010011101100001100111011101010010000100100000001110100010000010010101110010001110010010011001101110000001000111100111001111000001011-0000010100010001111011101011111000001100111000000010100111111000001000101001111101100000010000111001001011010010001110000010011011001100000001011000011100100100100100101100111100100-10001001100111110011110010110001101111010010000100000000100101100101000100100000010111111111101010001110001100101110010010101100110110010010001000101001110011010001001110110011110110110011100101000001010111000000001110000000100000000111001000101000111101110111011000001011011111001011111001011000001011011101110010011000101100010011010010111100110101000001001010011011101111110001000001110101000100110101000001111011011111101111100110010000110011111110100000001000001000110010000100000001111010000111100110011001110000-000010001110011011000000100100101111110100011001001111001100001001111000000100000011111100010011110000011000111010001100011000110110111011001110001011100110010000100011011110000010010010100111101110000011101011001001000011101001111001011000110000101111001001010010011011000001110111011100100110000111101010011100011100011000010011100011001111101110110101011111111001010000000100000000100001100111100100001011110001100110010011110111100110011110100010001111011110000000001110011000010010000111001001101010000111000111110101110000011100011111111110010001011111001100101111101011001101111101111111001101001111111101011001100010000001111000110101010011110000000111000101101000111010100111011110011101101100101101100011111101100000011111010011101101011111001111001011101111001011101111001111000111001111001101010001111111011101011110111011101100101000111000001111111101011001101011000111001101010111001111110011000110001111100111000010101111101100001111010001001001010001001111010100001001011001001101111011011001011011001000100011111101111111101011001101101010000010001010011001111111001010011111001001001010011101111001011001000001000110001011011100111001100000000011000011001111000111100101000010101001000011011101111011111101001000010101100101101101001000101111101001001111011111000001011110100111010101011000011110101001100111101101100011011011011101001101111111010001110001011110111010011110110100110011001010111011010000000111111011111001011001111010101010010101011101011101111111011000101111111010001010000001010111001000000011011110010000100010010000011100011111110111110000110100000110001110111110000011100001111110101111100110101100011110010010000110011001100011011000111010111100000101100111010111111110101100100011100110111110110110111100100110110101110000110110110110100110011101011001101110111000110001110000100010101110110110111110110100100000001010011101000110100000101100110001011111100111001100100111110101101100100100110110110110011100101111100011001000110100100001101110011100100111110101110100100100111100110100001100000100111111111011111000111100000100101000010111111101111100011100111101110101001000001100101110101100101111011000111111101110110011100011100110100111101100111101100110100110010011000000001100011000111001101000000110100111011101100110111010100011000100100100111101101010011110110100101101101011100110111010110110100111110110101110101101110100110011100110100110111101101100111010101000010000101110110100110101100111110110111111101100100000001111111101111100001110101100001000100110111000000100100000010010010110111101110111110100100110100101101100011101011111010101001110111011110110101110100101111111110100010010100000100001001001111110110100001000100111111101100100100100101101110110101101101101110101100111101110111100001000001110001100010001100000111110000111100010001010011101110011111001000001101000011010111101011001100010100011001101111001100011000111111110001100100011110111110100001111001100100110001011110001001100111100111011111111011010000000000000100000000111100100001100001101111111000111010011100101011001110110100001110010000000000011000111110111110001110100111001011110111001101111011101011101100110110011011111001100110100000101100101111010111111011100101110001100101001000001101111000111011001110101100011000110011100001111011100000100110001110100101001101001101010101011101001001111111101001001011101101001100000011100100110011001111111001001100001111100101001011111110001000100101000111110011011111111111111111011011111001011111101001100001000001000001000110001101010111111111001000100111001110101000001111001000111101101111111111010111001000101111111001111000001101100111101101001001101100101000011111101001001010010110001011111011101010011101011001101101101011011111111111011111101011001001100101101001011011001000110000111100101101111111100111001000000000000111101111010110010111011110011111100110111100001010101111101111011100011100001001111110101101001110110111000000000000011011100010101000001001010001101001011001100011111000011101101010001110110101011101001100001000101100101010001110111101011001101101001101101101111001100001000001111100110011001001011010100000100101100010011111101101001010001111000111101111111111101001100000111001100001101111001100111111111100101101111110100101010110101001101010111110110101011011001000001101011101101101000000011101010110011111011011111000110101111000101001010001100001110111101001101011101000101000101001111111111010010111111000111011100101011010010010111100110111000101010101001010000101101111011101000111011101111011001001001001011001001111101101110000001011101011100010000001111001101000111001101001000111000010011000100010111111011010110101011100000011101010101100111100010000000000000011000111111010011001111000110010110100110110101111111100110010000101100100001011010100111101100001100011010001000001111010101111010100101011110101001100001111000010100101101110110100000001101101011111010011010101100100110111111100110011101100111111010110111101100101100100100001100111010110010110100010101000000100000100111000110111101100110110111100110100110111111101111101000111101010100100010000110010011101111110100100000110100001011001001011000011010001010100011010000011100011110011111010100111100101100001100001100000001101001101100000100010011000110101101110100000100100111000101100111111110000010101101011101000110101111111100001100000100010100111100011011100011000100111110101100111001100001101111010011001011100000111010001100011010011110101100110111110001100111101100001011110000001001110101100101101000011011000000110101100101100111111000110000011000001010110011111111001001010110100110001010110010100111010010011110111010111110011111111011011111100110000011110000101001111101101001110000110010110010000010110000100001011111100000010000100010000011101110111111110110111110100111100011111111110110111100110111101111110011101101111110101100011001100110010011011110111111111001001000101111001110101100001000100100010111010010110000001000101000101100101100101111100111101110110001100100011101100011101101111011101110101100110101001101100100011100010100110111111101000100000110100110100011111010010000110000101101110111011111101101000000101100111101110111100101100100110110000110110011111110111001100100111110110101001100100110010110100100011011101100111011100110000000110111110101100100010110010110100100111110110101110110111100111101100100111110001110100100110100111000111010101110111111100110011101011101010010010101001001010110001110101110110101001000111000111110011111101000001011011101111111001001011100111001101010011110111100111001001111011001011100111001001000101011001001010110010010010000101101110000000101011110000110110101111001101110000000111110110100001001111011101101111000001111011111101100011111110001111110110111000111101111101011100011000100110110011111001000101100111011100111101000001011011011100101111101111111001111000001111001101110001110110100111101000000000110100110101011110001111011101101101101111000101010111101011011010001111000010110100001011111101101111000100001110100111001111111101001101000011110100111110101001101100011101111111001101110111111110110011000011110111101111101110110111100111100001101101110010110010111101000101001010011111111110101111101110110010000011010111111100101100110010100110011111001100110011110011100111000000000100100011100100100111111110110011110101100110101101110110110110101111001111111001100010101011100000000100011101010001010001110011110100001100111011111111111110100001111111100100110110101111111111110011100000110101101111101111101101000111101000100110011100010100101110110100111111111100111111101100110110011100111010001000111000000001100001000110001010010111001110000100000100010011110011101100011010011000111010011011000101111110101010100010110100100101110100101111110100001101100101011001111011100101101111111101011100000000100101101111101110110100110111100100111100011101011110111100110010100101110110111101100101110100111010000100101100011101111101100100100101110010101010010110011010101000011110011101101001011000010101101111101001001011101011111001110011011000000100101001110001100111101011110100111011001100111101000111111111101000110011100100100100111100111111011001111111111100111111011101011011011001111001101010011111111111001011001001100110010110111011000000001111001110000000011011101111101011001111011110011011111001101001011101101101000011001111111110101111011100001101011001111001011101101101101110010000000110001000010111000101100111110111111011110101011001000011111011111011001101011001110101110000101001000011111000111111001111110010110001110011001011100111110011100101111101010011001010101001001111101001000001011011010100111110111110011011100001110101000001111101101000111101001111001001001111011000011000000010100101011010001101011001111000111001001100111101001010111111101101011011111010000101001101001100111101110111110110001000111000011011101101010111111101100110101001011101101101001101111101110001011110000110101000001101101111001001101110100111101011111101011111110111001000111100110100010001110100110101001001111001110100111010001011111111011101001001110010011111001000111001100111001111011111001001100111001100000001011101001001011001111111010011100101101001101111001000011100101011001101101111010111111110101011001101001010010000100010101110110101100100101111011111111101010000000101011101011011010101011011011011011111011111000111000001101111000111111010110100010100111000000001011000110100011100100100000111011011111110111011000000010101000001101100111-1010111110101110010010100111111100011111000000100100110111011001111000001100000011001010011110001000001001000101011111111011101011001001111011111011001101011101101001001000111100101010100001111100110111010110101000001001101111010101111101101100101001111101001001011101110101000010000001001101111000110010110011001101110001111100011011011100111100001000110111111001001011101111001001011011101101010011101101000011111001010010101010111000111100101100110011111100010111011111011111101101001011001111101101101000100111111110011011101100110000000001100001101011011111011101100010010010100010001000101000101001001111010001001111010100110101100100101100011101111001001001010011111001100111100101110000111110010001111101011000011000100111000111011111001000111001011001101001000000011101010011100111010111010011011111101001000000111101111101111001011011110111000101001001001001000101111111011001110111110111011001000000100100011101110011101101011010111000001101101101011011101001001010101111101110000100101100000001101101111111101011100110011000111101001001001001100101100110011110111001011111110101110101110101111111100001101011011101010111100111101101110100111000100100010000101110000001000000111011100001001011011101101001001111101101100100111101011101000001011111111101100011110111100000111001101100011101100101011010101100101110001111111001001011001101101111111101001101110100101010101101111111101011011000010011110011111001111101101101100100000100111111111001100111001100010111011001100000111111101000011101101111100100101111111001001001111110001001101011110110111000001001001111001001101001111000111101111001011000001100100101001110100111000011100110111011000101111100011111100111011000010110111101001101010110111001111110101000111001001000110000011001011111111111000111001110011000000101111011000001101111011101110001000001011101101001101000110000000111001100011010111111111111111001101101111101100101001111011100111110100010011111010010011010010110011001000001100110011010010011001100010110100110101000011010011111010011111110110000001110000111110010110100010011100111111001110110001110001010011110011111110111111001010100100011011000001111011011001110010010001011111000010011110110000011100011110000101101110010011010011011010100110000011011011010111111000100011000000011011000111000000001110110000111001010010110101110011110110111010011001111001111110100010001000001111000000000111010000110011010000010010111010010001010010101011011011011111010100001110011010011001001010000001101101101101110011010000010110010011001011100000011101110110010000011010001001010111011001111110011110110001011110110100100001111001111111110001011101110011110100011110010001110111110010010101101010111001010010010010111111111011011101011101100001011001101001100011011100101010101010001000010110010111111011101110111010101010000100001111101101000110101011111110000010100001011000010011111110111010010010011010010111010001101011110110100000100010110111100000010010011011011001111111110010011110101011001010001110011000100011100000000111111010001000010011111011100111111011111101111011111111111011011011011111011010010101110111111111101000010001111001001111010000011110110001010001000011110111101111101101011011000001011110001011110110110011110011111010110110010110111010111001110111000001110001001101011110010001110111001010111111101011000111000100101111110111010101010011110100110011111001000110000000011110011110011111110011110011110010110010111010111101010111000100100001010010111100110011001100101011111100011110010010001110110010111010100011000000100110011000101110101011011011000100110010111011010101111110111011110011110010110010011001011011000001001111110000100000000011111010010101100010101100111101000110000000000001001100111111100001110000000000110100111101101100101110000110000111101110001101111110
10954     011001010011100000110000100001011000001011100010001110110-01111010001010100011100111100111111101100111110010001110101010100010111010111100100000101111110001100110001101000000110010110001010110111010011101001011110111001101011111010000001001001001000001100011010001000001110011000110101100110000110010001111010110011011010011010100110011100011001000001010010100001010110000101101011000100001100011110011000110100000011010011011010000010001001000001001111010010011001010110100110000111000110000110001011110110101110011110001010001001101000001000011011101100001011011001001001110000111000000111001001011110101111111000000011101111010011001000111100100011110110011111011001010011101010110110111110010001111-000000000100000100010100110110101010000010110001100001010011101000010000000001000110101111110111000000001110101000001101101000011001001100000000011100100100011000001000010111001100011000110100001010101010110111011011111111000100-1101001010111000101011010101011001101010000000001000110100100001000101011000000101011100010001100001010011100010000101110011101011100000011110101011010001011110001101011100111-001111101-1111100111001001100001000010000100001011101111001110000101000000100000111100010100101101000000001011010000000100100000000000011000010100000001000001100111110101111110101001000110010001000000111001000010001111001100010011100001100010001101110100010011101100001100111011101010010000100100000001110100010000010010101110010001110010010011001101110000001000111100111001111000001011-0000010100010001111011101011111000001100111000000010100111111000001000101001111101100000010000111001001011010010001110000010011011001100000001011000011100100100100100101100111100100-10001001100111110011110010110001101111010010000100000000100101100101000100100000010111111111101010001110001100101110010010101100110110010010001000101001110011010001001110110011110110110011100101000001010111000000001110000000100000000111001000101000111101110111011000001011011111001011111001011000001011011101110010011000101100010011010010111100110101000001001010011011101111110001000001110101000100110101000001111011011111101111100110010000110011111110100000001000001000110010000100000001111010000111100110011001110000-000010001110011011000000100100101111110100011001001111001100001001111000000100000011111100010011110000011000111010001100011000110110111011001110001011100110010000100011011110000010010010100111101110000011101011001001000011101001111001011000110000101111001001010010011011000001110111011100100110000111101010011100011100011000010011100011001111101110110101011111111001010000000100000000100001100111100100001011110001100110010011110111100110011110100010001111011110000000001110011000010010000111001001101010000111000111110101110000011100011111111110010001011111001100101111101011001101111101111111001101001111111101011001100010000001111000110101010011110000000111000101101000111010100111011110011101101100101101100011111101100000011111010011101101011111001111001011101111001011101111001111000111001111001101010001111111011101011110111011101100101000111000001111111101011001101011000111001101010111001111110011000110001111100111000010101111101100001111010001001001010001001111010100001001011001001101111011011001011011001000100011111101111111101011001101101010000010001010011001111111001010011111001001001010011101111001011001000001000110001011011100111001100000000011000011001111000111100101000010101001000011011101111011111101001000010101100101101101001000101111101001001111011111000001011110100111010101011000011110101001100111101101100011011011011101001101111111010001110001011110111010011110110100110011001010111011010000000111111011111001011001111010101010010101011101011101111111011000101111111010001010000001010111001000000011011110010000100010010000011100011111110111110000110100000110001110111110000011100001111110101111100110101100011110010010000110011001100011011000111010111100000101100111010111111110101100100011100110111110110110111100100110110101110000110110110110100110011101011001101110111000110001110000100010101110110110111110110100100000001010011101000110100000101100110001011111100111001100100111110101101100100100110110110110011100101111100011001000110100100001101110011100100111110101110100100100111100110100001100000100111111111011111000111100000100101000010111111101111100011100111101110101001000001100101110101100101111011000111111101110110011100011100110100111101100111101100110100110010011000000001100011000111001101000000110100111011101100110111010100011000100100100111101101010011110110100101101101011100110111010110110100111110110101110101101110100110011100110100110111101101100111010101000010000101110110100110101100111110110111111101100100000001111111101111100001110101100001000100110111000000100100000010010010110111101110111110100100110100101101100011101011111010101001110111011110110101110100101111111110100010010100000100001001001111110110100001000100111111101100100100100101101110110101101101101110101100111101110111100001000001110001100010001100000111110000111100010001010011101110011111001000001101000011010111101011001100010100011001101111001100011000111111110001100100011110111110100001111001100100110001011110001001100111100111011111111011010000000000000100000000111100100001100001101111111000111010011100101011001110110100001110010000000000011000111110111110001110100111001011110111001101111011101011101100110110011011111001100110100000101100101111010111111011100101110001100101001000001101111000111011001110101100011000110011100001111011100000100110001110100101001101001101010101011101001001111111101001001011101101001100000011100100110011001111111001001100001111100101001011111110001000100101000111110011011111111111111111011011111001011111101001100001000001000001000110001101010111111111001000100111001110101000001111001000111101101111111111010111001000101111111001111000001101100111101101001001101100101000011111101001001010010110001011111011101010011101011001101101101011011111111111011111101011001001100101101001011011001000110000111100101101111111100111001000000000000111101111010110010111011110011111100110111100001010101111101111011100011100001001111110101101001110110111000000000000011011100010101000001001010001101001011001100011111000011101101010001110110101011101001100001000101100101010001110111101011001101101001101101101111001100001000001111100110011001001011010100000100101100010011111101101001010001111000111101111111111101001100000111001100001101111001100111111111100101101111110100101010110101001101010111110110101011011001000001101011101101101000000011101010110011111011011111000110101111000101001010001100001110111101001101011101000101000101001111111111010010111111000111011100101011010010010111100110111000101010101001010000101101111011101000111011101111011001001001001011001001111101101110000001011101011100010000001111001101000111001101001000111000010011000100010111111011010110101011100000011101010101100111100010000000000000011000111111010011001111000110010110100110110101111111100110010000101100100001011010100111101100001100011010001000001111010101111010100101011110101001100001111000010100101101110110100000001101101011111010011010101100100110111111100110011101100111111010110111101100101100100100001100111010110010110100010101000000100000100111000110111101100110110111100110100110111111101111101000111101010100100010000110010011101111110100100000110100001011001001011000011010001010100011010000011100011110011111010100111100101100001100001100000001101001101100000100010011000110101101110100000100100111000101100111111110000010101101011101000110101111111100001100000100010100111100011011100011000100111110101100111001100001101111010011001011100000111010001100011010011110101100110111110001100111101100001011110000001001110101100101101000011011000000110101100101100111111000110000011000001010110011111111001001010110100110001010110010100111010010011110111010111110011111111011011111100110000011110000101001111101101001110000110010110010000010110000100001011111100000010000100010000011101110111111110110111110100111100011111111110110111100110111101111110011101101111110101100011001100110010011011110111111111001001000101111001110101100001000100100010111010010110000001000101000101100101100101111100111101110110001100100011101100011101101111011101110101100110101001101100100011100010100110111111101000100000110100110100011111010010000110000101101110111011111101101000000101100111101110111100101100100110110000110110011111110111001100100111110110101001100100110010110100100011011101100111011100110000000110111110101100100010110010110100100111110110101110110111100111101100100111110001110100100110100111000111010101110111111100110011101011101010010010101001001010110001110101110110101001000111000111110011111101000001011011101111111001001011100111001101010011110111100111001001111011001011100111001001000101011001001010110010010010000101101110000000101011110000110110101111001101110000000111110110100001001111011101101111000001111011111101100011111110001111110110111000111101111101011100011000100110110011111001000101100111011100111101000001011011011100101111101111111001111000001111001101110001110110100111101000000000110100110101011110001111011101101101101111000101010111101011011010001111000010110100001011111101101111000100001110100111001111111101001101000011110100111110101001101100011101111111001101110111111110110011000011110111101111101110110111100111100001101101110010110010111101000101001010011111111110101111101110110010000011010111111100101100110010100110011111001100110011110011100111000000000100100011100100100111111110110011110101100110101101110110110110101111001111111001100010101011100000000100011101010001010001110011110100001100111011111111111110100001111111100100110110101111111111110011100000110101101111101111101101000111101000100110011100010100101110110100111111111100111111101100110110011100111010001000111000000001100001000110001010010111001110000100000100010011110011101100011010011000111010011011000101111110101010100010110100100101110100101111110100001101100101011001111011100101101111111101011100000000100101101111101110110100110111100100111100011101011110111100110010100101110110111101100101110100111010000100101100011101111101100100100101110010101010010110011010101000011110011101101001011000010101101111101001001011101011111001110011011000000100101001110001100111101011110100111011001100111101000111111111101000110011100100100100111100111111011001111111111100111111011101011011011001111001101010011111111111001011001001100110010110111011000000001111001110000000011011101111101011001111011110011011111001101001011101101101000011001111111110101111011100001101011001111001011101101101101110010000000110001000010111000101100111110111111011110101011001000011111011111011001101011001110101110000101001000011111000111111001111110010110001110011001011100111110011100101111101010011001010101001001111101001000001011011010100111110111110011011100001110101000001111101101000111101001111001001001111011000011000000010100101011010001101011001111000111001001100111101001010111111101101011011111010000101001101001100111101110111110110001000111000011011101101010111111101100110101001011101101101001101111101110001011110000110101000001101101111001001101110100111101011111101011111110111001000111100110100010001110100110101001001111001110100111010001011111111011101001001110010011111001000111001100111001111011111001001100111001100000001011101001001011001111111010011100101101001101111001000011100101011001101101111010111111110101011001101001010010000100010101110110101100100101111011111111101010000000101011101011011010101011011011011011111011111000111000001101111000111111010110100010100111000000001011000110100011100100100000111011011111110111011000000010101000001101100111-1010111110101110010010100111111100011111000000100100110111011001111000001100000011001010011110001000001001000101011111111011101011001001111011111011001101011101101001001000111100101010100001111100110111010110101000001001101111010101111101101100101001111101001001011101110101000010000001001101111000110010110011001101110001111100011011011100111100001000110111111001001011101111001001011011101101010011101101000011111001010010101010111000111100101100110011111100010111011111011111101101001011001111101101101000100111111110011011101100110000000001100001101011011111011101100010010010100010001000101000101001001111010001001111010100110101100100101100011101111001001001010011111001100111100101110000111110010001111101011000011000100111000111011111001000111001011001101001000000011101010011100111010111010011011111101001000000111101111101111001011011110111000101001001001001000101111111011001110111110111011001000000100100011101110011101101011010111000001101101101011011101001001010101111101110000100101100000001101101111111101011100110011000111101001001001001100101100110011110111001011111110101010101110101111111100001101011011101010111100111101101110100111000100100010000101110000001000000111011100001001011011101101001001111101101100100111101011101000001011111111101100011110111100000111001101100011101100101011010101100101110001111111001001011001101101111111101001101110100101010101101111111101011011000010011110011111001111101101101100100000100111111111001100111001100010111011001100000111111101000011101101111100100101111111001001001111110001001101011110111111000001001001111001001101001111000111101111001011000001100100101001110100111000011100110111011000101111100011111100111011000010110111101001101010110111001111110101000111001001000110000011001011111111111000111001110011000000101111011000001101111011101110001000001011101101001101000110000000111001100011010111111111111111001101101111101100101001111011100111110100010011111010010011010010110011001000001100110011010010011001100010110100110101000011010011111010011111110110000001110000111110010110100010011100111111001110110001110001010011110011111110111111001010100100011011000001111011011001110010010001011111000010011110110000011100011110000101101110010011010011011010100110000011011011010111111000100011000000011011000111000000001110110000111001010010110101110011110110111010011001111001111110100010001000001111000000000111010000110011010000010010111010010001010010101011011011011111010100001110011010011001001010000001101101101101110011010000010110010011001011100000011101110110010000011010001001010111011001111110011110110001011110110100100001111001111111110001011101110011110100011110010001110111110010010101101010111001010010010010111111111011011101011101100001011001101001100011011100101010101010001000010110010111111011101110111010101010000100001111101101000110101011111110000010100001011000010011111110111010010010011010010111010001101011110110100000100010110111100000010010011011011001111111110010011110101011001010001110011000100011100000000111111010001000010011111011100111111011111101111011111111111011011011011111011010010101110111111111101000010001111001001111010000011110110001010001000011110111101111101101011011000001011110001011110110110011110011111010110110010110111010111001110111000001110001001101011110010001110111001010111111101011000111000100101111110111010101010011110100110011111001000110000000011110011110011111110011110011110010110010111010111101010111000100100001010010111100110011001100101011111100011110010010001110110010111010100011000000100110011000101110101011011011000100110010111011010101111110111011110011110010110010011001011011000001001111110000100000000011111010010101100010101100111101000110000000000001001100111111100001110000000000110100111101101100101110000110000111101110001101111110
He108     011001010011100000110000100001011000001011100010001110110-01111010001010100011100111100111111101100111110010001110101010100010111010111100100000101111110001100110001101000000110010110001010110111010011101001011110111001101011111010000001001001001000001100011010001000001110011000110101100110000110010001111010110011011010011010100110011100011001000001010010100001010110000101101011000100001100011110011000110100000011010011011010000010001001000001001111010010011001010110100110000111000110000110001011110110101110011110001010001001101000001000011011101100001011011001001001110000111000000111001001011110101111111000000011101111010011001000111100100011110110011111011001010011101010110110111110010001111-000000000100000100010100110110101010000010110001100001010011101000010000000001000110101111110111000000001110101000001101101000011001001100000000011100100100011000001000010111001100011000110100001010101010110111011011111111000100-1101001010111000101011010101011001101010000000001000110100100001000101011000000101011100010001100001010011100010000101110011101011100000011110101011010001011110001101011100111-001111101-1111100111001001100001000010000100001011101111001110000101000000100000111100010100101101000000001011010000000100100000000000011000010100000001000001100111110101111110101001000110010001000000111001000010001111001100010011100001100010001101110100010011101100001100111011101010010000100100000001110100010000010010101110010001110010010011001101110000001000111100111001111000001011-0000010100010001111011101011111000001100111000000010100111111000001000101001111101100000010000111001001011010010001110000010011011001100000001011000011100100100100100101100111100100-10001001100111110011110010110001101111010010000100000000100101100101000100100000010111111111101010001110001100101110010010101100110110010010001000101001110011010001001110110011110110110011100101000001010111000000001110000000100000000111001000101000111101110111011000001011011111001011111001011000001011011101110010011000101100010011010010111100110101000001001010011011101111110001000001110101000100110101000001111011011111101111100110010000110011111110100000001000001000110010000100000001111010000111100110011001110000-000010001110011011000000100100101111110100011001001111001100001001111000000100000011111100010011110000011000111010001100011000110110111011001110001011100110010000100011011110000010010010100111101110000011101011001001000011101001111001011000110000101111001001010010011011000001110111011100100110000111101010011100011100011000010011100011001111101110110101011111111001010000000100000000100001100111100100001011110001100110010011110111100110011110100010001111011110000000001110011000010010000111001001101010000111000111110101110000011100011111111110010001011111001100101111101011001101111101111111001101001111111101011001100010000001111000110101010011110000000111000101101000111010100111011110011101101100101101100011111101100000011111010011101101011111001111001011101111001011101111001111000111001111001101010001111111011101011110111011101100101000111000001111111101011001101011000111001101010111001111110011000110001111100111000010101111101100001111010001001001010001001111010100001001011001001101111011011001011011001000100011111101111111101011001101101010000010001010011001111111001010011111001001001010011101111001011001000001000110001011011100111001100000000011000011001111000111100101000010101001000011011101111011111101001000010101100101101101001000101111101001001111011111000001011110100111010101011000011110101001100111101101100011011011011101001101111111010001110001011110111010011110110100110011001010111011010000000111111011111001011001111010101010010101011101011101111111011000101111111010001010000001010111001000000011011110010000100010010000011100011111110111110000110100000110001110111110000011100001111110101111100110101100011110010010000110011001100011011000111010111100000101100111010111111110101100100011100110111110110110111100100110110101110000110110110110100110011101011001101110111000110001110000100010101110110110111110110100100000001010011101000110100000101100110001011111100111001100100111110101101100100100110110110110011100101111100011001000110100100001101110011100100111110101110100100100111100110100001100000100111111111011111000111100000100101000010111111101111100011100111101110101001000001100101110101100101111011000111111101110110011100011100110100111101100111101100110100110010011000000001100011000111001101000000110100111011101100110111010100011000100100100111101101010011110110100101101101011100110111010110110100111110110101110101101110100110011100110100110111101101100111010101000010000101110110100110101100111110110111111101100100000001111111101111100001110101100001000100110111000000100100000010010010110111101110111110100100110100101101100011101011111010101001110111011110110101110100101111111110100010010100000100001001001111110110100001000100111111101100100100100101101110110101101101101110101100111101110111100001000001110001100010001100000111110000111100010001010011101110011111001000001101000011010111101011001100010100011001101111001100011000111111110001100100011110111110100001111001100100110001011110001001100111100111011111111011010000000000000100000000111100100001100001101111111000111010011100101011001110110100001110010000000000011000111110111110001110100111001011110111001101111011101011101100110110011011111001100110100000101100101111010111111011100101110001100101001000001101111000111011001110101100011000110011100001111011100000100110001110100101001101001101010101011101001001111111101001001011101101001100000011100100110011001111111001001100001111100101001011111110001000100101000111110011011111111111111111011011111001011111101001100001000001000001000110001101010111111111001000100111001110101000001111001000111101101111111111010111001000101111111001111000001101100111101101001001101100101000011111101001001010010110001011111011101010011101011001101101101011011111111111011111101011001001100101101001011011001000110000111100101101111111100111001000000000000111101111010110010111011110011111100110111100001010101111101111011100011100001001111110101101001110110111000000000000011011100010101000001001010001101001011001100011111000011101101010001110110101011101001100001000101100101010001110111101011001101101001101101101111001100001000001111100110011001001011010100000100101100010011111101101001010001111000111101111111111101001100000111001100001101111001100111111111100101101111110100101010110101001101010111110110101011011001000001101011101101101000000011101010110011111011011111000110101111000101001010001100001110111101001101011101000101000101001111111111010010111111000111011100101011010010010111100110111000101010101001010000101101111011101000111011101111011001001001001011001001111101101110000001011101011100010000001111001101000111001101001000111000010011000100010111111011010110101011100000011101010101100111100010000000000000011000111111010011001111000110010110100110110101111111100110010000101100100001011010100111101100001100011010001000001111010101111010100101011110101001100001111000010100101101110110100000001101101011111010011010101100100110111111100110011101100111111010110111101100101100100100001100111010110010110100010101000000100000100111000110111101100110110111100110100110111111101111101000111101010100100010000110010011101111110100100000110100001011001001011000011010001010100011010000011100011110011111010100111100101100001100001100000001101001101100000100010011000110101101110100000100100111000101100111111110000010101101011101000110101111111100001100000100010100111100011011100011000100111110101100111001100001101111010011001011100000111010001100011010011110101100110111110001100111101100001011110000001001110101100101101000011011000000110101100101100111111000110000011000001010110011111111001001010110100110001010110010100111010010011110111010111110011111111011011111100110000011110000101001111101101001110000110010110010000010110000100001011111100000010000100010000011101110111111110110111110100111100011111111110110111100110111101111110011101101111110101100011001100110010011011110111111111001001000101111001110101100001000100100010111010010110000001000101000101100101100101111100111101110110001100100010101100011101101111011101110101100110101001101100100011100010100110111111101000100000110100110100011111010010000110000101101110111011111101101000000101100111101110111100101100100110110000110110011111110111001100100111110110101001100100110010110100100011011101100111011100110000000110111110101100100010110010110100100111110110101110110111100111101100100111110001110100100110100111000111010101110111111100110011101011101010010010101001001010110001110101110110101001000111000111110011111101000001011011101111111001001011100111001101010011110111100111001001111011001011100111001001000101011001001010110010010010000101101110000000101011110000110110101111001101110000000111110110100001001111011101101111000001111011111101100011111110001111110110111000111101111101011100011000100110110011111001000101100111011100111101000001011011011100101111101111111001111000001111001101110001110110100111101000000000110100110101011110001111011101101101101111000101010111101011011010001111000010110100001011111101101111000100001110100111001111111101001101000011110100111110101001101100011101111111001101110111111110110011000011110111101111101110110111100111100001101101110010110010111101000101001010011111111110101111101110110010000011010111111100101100110010100110011111001100110011110011100111000000000100100011100100100111111110110011110101100110101101110110110110101111001111111001100010101011100000000100011101010001010001110011110100001100111011111111111110100001111111100100110110101111111111110011100000110101101111101111101101000111101000100110011100010100101110110100111111111100111111101100110110011100111010001000111000000001100001000110001010010111001110000100000100010011110011101100011010011000111010011011000101111110101010100010110100100101110100101111110100001101100101011001111011100101101111111101011100000000100101101111101110110100110111100100111100011101011110111100110010100101110110111101100101110100111010000100101100011101111101100100100101110010101010010110011010101000011110011101101001011000010101101111101001001011101011111001110011011000000100101001110001100111101011110100111011001100111101000111111111101000110011100100100100111100111111011001111111111100111111011101011011011001111001101010011111111111001011001001100110010110111011000000001111001110000000011011101111101011001111011110011011111001101001011101101101000011001111111110101111011100001101011001111001011101101101101110010000000110001000010111000101100111110111111011110101011001000011111011111011001101011001110101110000101001000011111000111111001111110010110001110011001011100111110011100101111101010011001010101001001111101001000001011011010100111110111110011011100001110101000001111101101000111101001111001001001111011000011000000010100101011010001101011001111000111001001100111101001010111111101101011011111010000101001101001100111101110111110110001000111000011011101101010111111101100110101001011101101101001101111101110001011110000110101000001101101111001001101110100111101011111101011111110111001000111100110100010001110100110101001001111001110100111010001011111111011101001001110010011111001000111001100111001111011111001001100111001100000001011101001001011001111111010011100101101001101111001000011100101011001101101111010111111110101011001101001010010000100010101110110101100100101111011111111101010000000101011101011011010101011011011011011111011111000111000001101111000111111010110100010100111000000001011000110100011100100100000111011011111110111011000000010101000001101100111-1010111110101110010010100111111100011111000000100100110111011001111000001100000011001010011110001000001001000101011111111011101011001001111011111011001101011101101001001000111100101010100001111100110111010110101000001001101111010101111101101100101001111101001001011101110101000010000001001101111000110010110011001101110001111100011011011100111100001000110111111001001011101111001001011011101101010011101101000011111001010010101010111000111100101100110011111100010111011111011111101101001011001111101101101000100111111110011011101100110000000001100001101011011111011101100010010010100010001000101000101001001111010001001111010100110101100100101100011101111001001001010011111001100111100101110000111110010001111101011000011000100111000111011111001000111001011001101001000000011101010011100111010111010011011111101001000000111101111101111001011011110111000101001001001001000101111111011001110111110111011001000000100100011101110011101101011010111000001101101101011011101001001010101111101110000100101100000001101101111111101011100110011000111101001001001001100101100110011110111001011111110101110101110101111111100001101011011101010111100111101101110100111000100100010000101110000001000000111011100001001011011101101001001111101101100100111101011101000001011111111101100011110111100000111001101100011101100101011010101100101110001111111001001011001101101111111101001101110100101010101101111111101011011000010011110011111001111101101101100100000100111111111001100111001100010111011001100000111111101000011101101111100100101111111001001001111110001001101011110110111000001001001111001001101001111000111101111001011000001100100101001110100111000011100110111011000101111100011111100111011000010110111101001101010110111001111110101000111001001000110000011001011111111111000111001110011000000101111011000001101111011101110001000001011101101001101000110000000111001100011010111111111111111001101101111101100101001111011100111110100010011111010010011010010110011001000001100110011010010011001100010110100110101000011010011111010011111110110000001110000111110010110100010011100111111001110110001110001010011110011111110111111001010100100011011000001111011011001110010010001011111000010011110110000011100011110000101101110010011010011011010100110000011011011010111111000100011000000011011000111000000001110110000111001010010110101110011110110111010011001111001111110100010001000001111000000001111010000110011010000010010111010010001010010101011011011011111010100001110011010011001001010000001101101101101110011010000010110010011001011100000011101110110010000011010001001010111011001111110011110110001011110110100100001111001111111110001011101110011110100011110010001110111110010010101101010111001010010010010111111111011011101011101100001011001101001100011011100101010101010001000010110010111111011101110111010101010000100001111101101000110101011111110000010100001011000010011111110111010010010011010010111010001101011110110100000100010110111100000010010011011011001111111110010011110101011001010001110011000100011100000000111111010001000010011111011100111111011111101111011111111111011011011011111011010010101110111111111101000010001111001001111010000011110110001010001000011110111101111101101011011000001011110001011110110110011110011111010110110010110111010111001110111000001110001001101011110010001110111001010111111101011000111000100101111110111010101010011110100110011111001000110000000011110011110011111110011110011110010110010111010111101010111000100100001010010111100110011001100101011111100011110010010001110110010111010100011000000100110011000101110101011011011000100110010111011010101111110111011110011110010110010011001011011000001001111110000100000000011111010010101100010101100111101000110000000000001001100111111100001110000000000110100111101101100101110000110000111101110001101111110
SB20612   0111010100111000-0110000100001011000001011100010001010110-01111010001010100011100111100111111101100111110010001110101010100010111010111100100000101111110001100110001101000000100010110001010110110010011101001011110111001101011111010000001001001001000001100011010001000001110011000110101100110000110010001111010110011011010011010100110011100011001000001010010100001010110000101101011000100001100011111011000110100000011010011010010000010001001000001001111010010011001010110100110000111000110000110001011110110101110011110001010001001101-00001000011011101100001011011001001001110000111000000111001001011110101111111000000011101111010011001000111100100011110110011111011001010011101010110110111110010001111-000000000100000100010100110110101010000010110001100001010011101000010000000001000110101111110111100000001110101000001101101000011001001100000000011100100100011000001000010111001100011000110100001010101010110111011011111111000100111010010101110001110110101010110011010100000000010001101001000010001010110000001010111000100011000010100111000100001011100111010111000000111101010110100010111100011010111001110001111101-11111001110010011000010000100001000010111011110011100001010000001000001111000101001011010000010010110100000001001000000000000110000101000000010000011001111101011111101010010001100100010000001110010000100011110011000100111000011000100011011101000100111011000011001110111010100100001001000000011101000100000100101011100100011100100100110011011100000010001111001110011110000010110000001010001000111101-10101111100000110011100000001010011111100000100010100111110110000001000011110100101101001000111000001001101100110000000101100001110010010010011010110011110010011000100110011111001111001011000110111101001000010000010010010110010100010010000001011111111110101000111000110010111001001000110011011001001000100010100111001001000100111011001101011011001110010100000101011100000000111000000010000000011100100010100011110111011101100000101101111100101111100101100000101101110111001001-000101100010011010010111100110101000001001010011011101111110001000001110101000100110101000001111011011111101111100110010000110011111110100000001000001000110010000100000001111010000111100110011001110000-0000100011100110110000001001001011110101000110010011110011000010011110000001000000111111000100111100000110001110100011000110001101101110110011100010111001100100001000110111100000100100101001111011100000111010110010010000111010011110010110001100001011110010010100110110110000011101110111001001100001111010100111000111000110000100111000110011111011101101010111111110010100000001000000001000011001111001000010111100011001100100111101111001100111101000100011110111100000000011100110000100100001110010011010100001110001111101011100000111000111111111100100010111010011001011111010110011011111011111110011010011111110010110011000100000011110001101010100111100000001110001011010001110101001110111100111011010001010011000111111011000000111110100111011010111110011110010111011110010111011110011110001110011110011010100011111110111010111101110111011001010001110000011111111010110011010110001110011010101110011111100110001100011111001110000101011111011000011110100010010010100010011110101000010010110010011011110110110010110110010001000111111011111111010110011011011100000100010100110011111110010100111110010010010100111011110010110010000010001100010110111001111011000000000110000110011110001111001010000101010010000110111011110111111010010000101011001011011010010001011111010010011110111110000010111101001110101010110000111101010011001111011011000110110110111010011011111110100011100010111101110100111101101001100110010101110110100000001111110111110010110011110101010100101010111010111011111110110001011111110100010100000010101110010000000110111100100001000100100000111000111111101111100001101000001100011101111100000111000011111101011111001101011000111100100100001100110011000110110001110101111000001011001110101111111101011001000111001101111101101101111001001101101011100001101101101101001100111010110011011101110001100011100001000101011101101101111101101001000000010100111010001101000001011101100010111111001110011101001111001011011001001001101101101100111001011111000010010001101001000011011100111001001111101011101001001001111101101000011000001001111111110111110001111000001001010000101111111011111000111001111011101010010000011001011101011001011110110001111111011101100111000111001101001111011001111011001101001100000110000000011000110001110011010000001101001110111111001101110101000110001001001001111011010100111101101001011011000111001101110101101101001111101101011101111011101001100111001101001101111011011001110101010000100001011101101001001111001111101101111111011001000000011111111011011000011101011000010001001101110000001001000000100100101101111011001111101001001101001011011000111010111110101010011101110111101101011101001011111111101000100101000001000010010011111101101000010001001111111011001001001001111011101101001011011011101011001111011001111000010000011100011000100011000001111100001111000100010100111011100111110110000011010000110101111010110011000101000110011011110011000110001111101100011001000111101111101000011110011001001100010111100010011001111001110111111110110100000000000001000000001111001000011000011011111110001110100111001010110011101101000011100100000000000110001111101111100011101001110010111101110011011110111010111011001101100110111110011001101000001011001011110101111110111001011100011001010010000011011110001110110011101011000110001100111000011110111000001001100011101001010011010011010101010111010010011111111010010010111011010011000000111001001100110011111110010011000011111001010010111111100010001001010001111100110111111111111111110110111110010111111010011000011000011000010001100011010101111111110011001001110011101010000011110010001111011011111111110101110010001011111110011110000011011001111011010010011011001010000111111010010010100101100011111110111010100111010110011011011011110111111111110111111010110010011001011010010110110010001100001110001010011111111001110010000000000001111011110101100101110111100111111001101111000010101011111011110111000111000010011111101011010011101101110000000000000110111000101010000010010100011010010110011000111110000111011010100011101101010111010011000010001011001010100011101111010110011011010011011011011110011000010000011111001100110010010111101000001001011000100111111011010010100011110001111011111111111010011000001110011000011011110011001111111111001011011111101001010101101010011010101111101101011110110010000011010111011011010000000111010101100111110110111110001101011110001010010100011000011101111010011010111010001010001010010111111110100101111110001110111001010110100100101111001101110001010101010010100001011011110111010001110111011110110010010010010110010011111011011100000010111010111000100000011110011010001110011010011001110000100110001000101111110110101101010111000000111010101010001110000100000000000000110001111110100110011110001100101101001101101011111111001100100001011001000010110101001111011000011000110100010000011110101011110101001010111101010011000011110000101001011011101101000000011011010111110100110101011001001101111111001100111011001011110101101111111001011001001000011001110101100101101000101010000001000001001110001101111011001101101111001101001101111111011111010001111010101001000100001100100111011111101001000001101000010110010010110000110100010101000110100000111000111100111110101001111001011000011000011000000011010011011000001000100110001101011011101000001001001110001011001111111100000101011010111010001001011111111000011000001000101001111000110111000110001001111101011001110011000011010110100110010111000001110100011000110100111101011001101111100011001111011000010111100000010011101011001011010010110110000001101011001011001111110001100000110000010101100111111110010010101101001100010101100101001110100100111101100101111100111111110110111111000100000111100001010011111011010011100001100101100100000101100001000010111111000000100001000100000111011101111111101101111101001111000111111111101101111001101111011111100111011011111101011000110011001100100110111101111111110010010001011110011101011000010001001000101110100101100000010001010001011001011001011111001111011101100011001000111011000111011011110111011101011001101010011011001000111000101001101111111010001000001101101101000111110100100001100001011011101110111111011010000001011001111011001111001011001001101100001101100111111101110011001001111101101010011001001100101101001000010111011001110111001100000001101111001011001000101100101101001101111111101011101101111001111011001001111100011101001001101001110001110101011101111111001100111010111010100100101010010010101100011101011101101010010001110001111100111111010000010110111011111110010010111001110011010100111101111001110010011110110010111001110010010001010110010010101100100100100001011011100000001010111100001101101011110011011100000001111101101000010011110111011011110000011110111111011000111111100010111101101110001111011111010111000110001001101100111110010001011101110111001111110000011110110111001011111011111110011110000011110011011100011101101001111010000000001101001101010110100011110111011011011011110001010101111010111110100011110000101101000010111111011011110001001011101001110011111111010011011000111101001111101010011011000111011111110011011101111111101100110000111101111011110001101101111001111000010011011100101100101111010001010010100111111111101011111011101100100000110101111111001011001100101001100111110011001100111100111001110000000001001000111001001001111111001100111101011001101011011101101101101011110011111110011000101010111000000001000111010100010100011100111101000011001110111111111111101000011111111001001101101011111111111100111000001101011011111011011011010001111010001001100111000101001011101101001111111111001111111011001101100111001110100010001110000000011000010001100010100101110011100001-0000100010011110011101100011010011000111010011011000101111110101010100010110100100101110100101111110100001101100101011001111011100101101111111101011110000000100101101111101110110100110111100100111100011101011110111100110010100101110110111101100101110100111010000100101100011101111101100110100111100010101010010110011010101000011110011101101001011000010101101111101001001011101011111001110011011000000100101001110001100111101111110100111011001100111101000111011111101000110011100100100100111100111111011001111111111100111111011101011011011101111001101010011111111111001011001001100110010110111011000000000111001110000000011011101111101011001111011010011011111001101001011101101101000011001111111110101111011100001001011001111001011101101101101110010000000110001000010111000101100111110111111011110101011001000011111011111011001101011001110101110000101001000011111000111111001111110010110001110011001011100111110011100101111101010011001010101001001111101001000001011011010100111110111110011011100001110101000001111101101000111101001111101001001111011000011000000010100101011010001101011001111000111001001100111101001010111111101101011011111010000101001101001100111001110111110110001000111000011011101101010111111101100110101001011001101101001101111101110001011110000110101000001101101111001001101110100111101011111101011111110111001000111100110100010001110100110101001001111001110100111010001011111111011101001001110010011111001000111001100111001111011111001001100111001100000011011101001001011001111111010011100101101001101111001000011100101001001101101111010111111110101011001101001010010000100010101110110101100100101111011111111101010000000101011101011011010101111011011011011111011111000111000001101111000111111010110100010100111000000001011000110100011100100100000111011011111110111011000000010101000001101100111-1010111110101110010010100111111100011111000000100100110111011001111000001100000011001010011110001000001001000101011111111111101011001001111011111011001101011101101001001100111100101110100001111100110111011110101000001001101111010101111101101100101001111101001001011101110101000010000001001101111000110010110011001101110001111100011011011100111100001000110111111001001011101111001001011011101101010011101111000011111001010010101010111000111100101100110011111100010111011111011111001101101011101111101101101000100111111110011011101100110000000001000001101011111111011101100010010010100010001000101000101001001111010001001111010100110101100100101100011101111001001001010011111001100111100101110000111110010001111101011000011000100111000111011111001000111001011001101001000000011101010011100111010111010011011111101001000000111001111101111001011011110111000101001001001001000101111111011101110111110111011001000000100100011101110011101101011010111000001101101101011011101001001010101111101110000100101100000001101101111111101011100110011000111101001001001001100101100110011110111001011111110101110101110101111111100001101011011101010111100111101101110100111000100100010000101110000001000000111011100001001011011101101001001111101101100100111101011101000001011111111101100011110111100000111001101100011101100101011010101100101110001111111001001011001101101111111101001101110100101010101101111111111111011000010011110011101001111101101101100100000100111111111001100111001100010111011001100000111111101000011101101111100100101111111001001001111110001001101011110110111000011001001111001001101001111000111101111001011000001100100101001110100111000011100110111011000101111100011111100111011000010110111101001101010110111001111110101000111001001000110000011001011011111111000111001110011000000101111011000001101111011101110001000001011101101001101000110000000111001100011010111111111111111001101101111101100101001111011100111110100010011111010010011010010110011001000001100110011010010011001100010110100110101000011010010111010011111110110000001110000111110010110100010011100111111011110110001110001010011110011111110111111001010100100011011000001111011001001110010010001011111000010011110110000011100011110000101101110010011010011011010100110000011011011010111111000100011000000011011000111000000001110110000111001010010110101110011110110111010011001111001111110100010000000001111000000001111010000110011010000010010111000010001010010101011011011011111010100001110011010011001001010000001101101101101110011010000010110010011001011100000011101110110010000011010001001010111011001111110011110110001011110110100100001111001111110110001011101110011110100011110010001110111110010010101101010111001010010010010111111111011011101011101100001011001101001100011011100101010101010001000010110010111111011101110111010101010000100001111101101000110101011111110000010100001011000010011111110111010010010011010010111010001101011110110100000100010110111100000010010011011011001111111110010011110101011001010001110011000100011100000000111111010001000010011111011100111111011111101111011111111111011011011011111011010011101110111111111101000010001111001001111010000011011110001010001000011110111101111101101011011000001011110001011110110110011110011111010110110010110111010111001110111000001110001001101010110010001110111001010111111101011000111000100101111110111010101010011110100110011111001000110000001011110011110011111110011110011110010111010111010111101010111000100100001010010111100110011001100101011111100011110010010001110110010111010100011001000100110011000101110101011011011000100110010111011010101111110111011110010111010110010011001011011000001001111110000100000100011111010010101100010101100111101000110000000000001001100111111100001110000000000110100111101101100101110000110000111101110001101111110
