# Supplementary material for: Blue Turns to Gray: Paleogenomic Insights into the Evolutionary History and Extinction of the Blue Antelope (Hippotragus leucophaeus)
Source: Mol Biol Evol. 2022 Nov 2;39(12):msac241. doi: 10.1093/molbev/msac241 (PMC9750129; doi:10.1093/molbev/msac241)
Supplement: msac241_Supplementary_Data [file msac241_supplementary_data.zip › S14_Supplementary file_Alignment_complete_leucophaeus_noAmbiguities.nex.txt]

#NEXUS
begin taxa;
	dimensions ntax=3;
	taxlabels
	MW222233
	MW222234
	NBCRB4D3
;
end;

begin characters;
	dimensions nchar=16492;
	format datatype=dna missing=? gap=- interleave=yes;
	matrix
	MW222233	GTTAATGTAGCTTAAATAAAGCAAGGTACTGAAGATACCTAGATGAGTATGTCAACTCCA
	MW222234	GTTAATGTAGCTTAAATAAAGCAAGGTACTGAAGATACCTAGATGAGTATGTCAACTCCA
	NBCRB4D3	GTTAATGTAGCTTAAATAAAGCAAGGTACTGAAGATACCTAGATGAGTATGTCAACTCCA

	MW222233	TAAACATATAGGTTTGGTCCCAGCCTTCCTGTTAACTTTCAATAGACTTACACATGCAAG
	MW222234	TAAACATATAGGTTTGGTCCCAGCCTTCCTGTTAACTTTCAATAGACTTACACATGCAAG
	NBCRB4D3	TAAACATATAGGTTTGGTCCCAGCCTTCCTGTTAACTTTCAATAGACTTACACATGCAAG

	MW222233	CATCTACGCCCCGGTGAGAATGCCCCCTAAGTCAACCAGACTATGAGGAGCGGGTATCAA
	MW222234	CATCTACGCCCCGGTGAGAATGCCCCCTAAGTCAACCAGACTATGAGGAGCGGGTATCAA
	NBCRB4D3	CATCTACGCCCCGGTGAGAATGCCCCCTAAGTCAACCAGACTATGAGGAGCGGGTATCAA

	MW222233	GCACACTATTCGTAGCTCATGACGCCTTGCTTAACCACACCCCCACGGGAGACAGCAGTG
	MW222234	GCACACTATTCGTAGCTCATGACGCCTTGCTTAACCACACCCCCACGGGAGACAGCAGTG
	NBCRB4D3	GCACACTATTCGTAGCTCATGACGCCTTGCTTAACCACACCCCCACGGGAGACAGCAGTG

	MW222233	ACAAAAATTAAGCCATGAACGAAAGTTTGACTAAGCCATATTGACTAGGGTTGGTAAATC
	MW222234	ACAAAAATTAAGCCATGAACGAAAGTTTGACTAAGCCATATTGACTAGGGTTGGTAAATC
	NBCRB4D3	ACAAAAATTAAGCCATGAACGAAAGTTTGACTAAGCCATATTGACTAGGGTTGGTAAATC

	MW222233	TCGTGCCAGCCACCGCGGTCATACGATTAACCCAAGCTAACAGGAACACGCGTAAAACGT
	MW222234	TCGTGCCAGCCACCGCGGTCATACGATTAACCCAAGCTAACAGGAACACGCGTAAAACGT
	NBCRB4D3	TCGTGCCAGCCACCGCGGTCATACGATTAACCCAAGCTAACAGGAACACGCGTAAAACGT

	MW222233	GTTAAAGCACTACATTAAATAGAGTTAAATCTTAATTAAACTGTAAAAAGCCGTAATTAT
	MW222234	GTTAAAGCACTACATTAAATAGAGTTAAATCTTAATTAAACTGTAAAAAGCCGTAATTAT
	NBCRB4D3	GTTAAAGCACTACATTAAATAGAGTTAAATCTTAATTAAACTGTAAAAAGCCGTAATTAT

	MW222233	AATAAAATAAATGACGAAAGTAACTCTACAACAGCTGACACACTATAGCTAAGACCCAAA
	MW222234	AATAAAATAAATGACGAAAGTAACTCTACAACAGCTGACACACTATAGCTAAGACCCAAA
	NBCRB4D3	AATAAAATAAATGACGAAAGTAACTCTACAACAGCTGACACACTATAGCTAAGACCCAAA

	MW222233	CTGGGATTAGATACCCCACTATGCTTAGCCCTAAACACAAATAATTACAAAACAAAATTA
	MW222234	CTGGGATTAGATACCCCACTATGCTTAGCCCTAAACACAAATAATTACAAAACAAAATTA
	NBCRB4D3	CTGGGATTAGATACCCCACTATGCTTAGCCCTAAACACAAATAATTACAAAACAAAATTA

	MW222233	TTCGCCAGAGTACTACCGGCAACAGCCTAAAACTCAAAGGACTTGGCGGTGCTTTATACC
	MW222234	TTCGCCAGAGTACTACCGGCAACAGCCTAAAACTCAAAGGACTTGGCGGTGCTTTATACC
	NBCRB4D3	TTCGCCAGAGTACTACCGGCAACAGCCTAAAACTCAAAGGACTTGGCGGTGCTTTATACC

	MW222233	CTTCTAGAGGAGCCTGTTCTATAATCGATAAACCCCGATAAACCTCACCATTCCTTGCTA
	MW222234	CTTCTAGAGGAGCCTGTTCTATAATCGATAAACCCCGATAAACCTCACCATTCCTTGCTA
	NBCRB4D3	CTTCTAGAGGAGCCTGTTCTATAATCGATAAACCCCGATAAACCTCACCATTCCTTGCTA

	MW222233	ATACAGTCTATATACCGCCATCTTCAGCAAACCCTAAAAAGGAATAAAAGTAAGCATAAT
	MW222234	ATACAGTCTATATACCGCCATCTTCAGCAAACCCTAAAAAGGAATAAAAGTAAGCATAAT
	NBCRB4D3	ATACAGTCTATATACCGCCATCTTCAGCAAACCCTAAAAAGGAATAAAAGTAAGCATAAT

	MW222233	CATTACACATAAAAACGTTAGGTCAAGGTGTAACTTATGGAATGGGAAGAAATGGGCTAC
	MW222234	CATTACACATAAAAACGTTAGGTCAAGGTGTAACTTATGGAATGGGAAGAAATGGGCTAC
	NBCRB4D3	CATTACACATAAAAACGTTAGGTCAAGGTGTAACTTATGGAATGGGAAGAAATGGGCTAC

	MW222233	ATTTTCTACTTCAAGAAAACCCACACGAAAGTTATTATGAAACTAATAACCAAAGGAGGA
	MW222234	ATTTTCTACTTCAAGAAAACCCACACGAAAGTTATTATGAAACTAATAACCAAAGGAGGA
	NBCRB4D3	ATTTTCTACTTCAAGAAAACCCACACGAAAGTTATTATGAAACTAATAACCAAAGGAGGA

	MW222233	TTTAGCAGTAAGCTAAGAATAGAGTGCTTAGCTGAACCAGGCCATGAAGCACGCACACAC
	MW222234	TTTAGCAGTAAGCTAAGAATAGAGTGCTTAGCTGAACCAGGCCATGAAGCACGCACACAC
	NBCRB4D3	TTTAGCAGTAAGCTAAGAATAGAGTGCTTAGCTGAACCAGGCCATGAAGCACGCACACAC

	MW222233	CGCCCGTCACCCTCCTCAAGTAATTACACGCACCTAAACTTATTACACGCACCAACAATA
	MW222234	CGCCCGTCACCCTCCTCAAGTAATTACACGCACCTAAACTTATTACACGCACCAACAATA
	NBCRB4D3	CGCCCGTCACCCTCCTCAAGTAATTACACGCACCTAAACTTATTACACGCACCAACAATA

	MW222233	TGAGAGGAGACAAGTCGTAACAAGGTAAGCATACTGGAAAGTGTGCTTGGACAAACAAAA
	MW222234	TGAGAGGAGACAAGTCGTAACAAGGTAAGCATACTGGAAAGTGTGCTTGGACAAACAAAA
	NBCRB4D3	TGAGAGGAGACAAGTCGTAACAAGGTAAGCATACTGGAAAGTGTGCTTGGACAAACAAAA

	MW222233	CATAGCTTAAATAAAGCATCTAGTTTACACCTAGAAGATTTCGGACCCACGAATGTTTTG
	MW222234	CATAGCTTAAATAAAGCATCTAGTTTACACCTAGAAGATTTCGGACCCACGAATGTTTTG
	NBCRB4D3	CATAGCTTAAATAAAGCATCTAGTTTACACCTAGAAGATTTCGGACCCACGAATGTTTTG

	MW222233	AACTACATCTAGCCCAAACTCCCACTTTCTAATTTAACAACCAAAACAAAATAAAATAAA
	MW222234	AACTACATCTAGCCCAAACTCCCACTTTCTAATTTAACAACCAAAACAAAATAAAATAAA
	NBCRB4D3	AACTACATCTAGCCCAAACTCCCACTTTCTAATTTAACAACCAAAACAAAATAAAATAAA

	MW222233	ACATTTATTTTAATTTAAAGTATAGGAGATAGAAATTCTAAACATGGCGCTATAGAGAAA
	MW222234	ACATTTATTTTAATTTAAAGTATAGGAGATAGAAATTCTAAACATGGCGCTATAGAGAAA
	NBCRB4D3	ACATTTATTTTAATTTAAAGTATAGGAGATAGAAATTCTAAACATGGCGCTATAGAGAAA

	MW222233	GTACCGCAAGGGAACGATGAAAGAAAAAGTTAAAGTACAAAAAAGCAAAGATTAACCCTT
	MW222234	GTACCGCAAGGGAACGATGAAAGAAAAAGTTAAAGTACAAAAAAGCAAAGATTAACCCTT
	NBCRB4D3	GTACCGCAAGGGAACGATGAAAGAAAAAGTTAAAGTACAAAAAAGCAAAGATTAACCCTT

	MW222233	GTACCTTTTGCATAATGAATTAACGAGCAAAAAACTTAACAAAGTGAACTTTAGCTAAGT
	MW222234	GTACCTTTTGCATAATGAATTAACGAGCAAAAAACTTAACAAAGTGAACTTTAGCTAAGT
	NBCRB4D3	GTACCTTTTGCATAATGAATTAACGAGCAAAAAACTTAACAAAGTGAACTTTAGCTAAGT

	MW222233	AACCCGAAACCAGACGAGCTACTCATGGACAGTTTACCAGAACCAACTCATCTATGTGGC
	MW222234	AACCCGAAACCAGACGAGCTACTCATGGACAGTTTACCAGAACCAACTCATCTATGTGGC
	NBCRB4D3	AACCCGAAACCAGACGAGCTACTCATGGACAGTTTACCAGAACCAACTCATCTATGTGGC

	MW222233	AAAATAGTGAGAAGATCCATAAGTAGAGGTGACACGCCTAACGAGCCTGGTGATAGCTGG
	MW222234	AAAATAGTGAGAAGATCCATAAGTAGAGGTGACACGCCTAACGAGCCTGGTGATAGCTGG
	NBCRB4D3	AAAATAGTGAGAAGATCCATAAGTAGAGGTGACACGCCTAACGAGCCTGGTGATAGCTGG

	MW222233	TTGTCCAGGAAATGAATCTTAGTTCAGCTTTAAAGATACCAAAAATATAAACAAATTCCA
	MW222234	TTGTCCAGGAAATGAATCTTAGTTCAGCTTTAAAGATACCAAAAATATAAACAAATTCCA
	NBCRB4D3	TTGTCCAGGAAATGAATCTTAGTTCAGCTTTAAAGATACCAAAAATATAAACAAATTCCA

	MW222233	CTGTATATTTAAAGGCTAGTCTAAAAAGGTACAGCTTTTTAGAAACGGATACAACCTTCA
	MW222234	CTGTATATTTAAAGGCTAGTCTAAAAAGGTACAGCTTTTTAGAAACGGATACAACCTTCA
	NBCRB4D3	CTGTATATTTAAAGGCTAGTCTAAAAAGGTACAGCTTTTTAGAAACGGATACAACCTTCA

	MW222233	CTAGAGAGTAAAATTCAACAACACCATAGTAGGCCTAAAAGCAGCCATCAATTAAGAAAG
	MW222234	CTAGAGAGTAAAATTCAACAACACCATAGTAGGCCTAAAAGCAGCCATCAATTAAGAAAG
	NBCRB4D3	CTAGAGAGTAAAATTCAACAACACCATAGTAGGCCTAAAAGCAGCCATCAATTAAGAAAG

	MW222233	CGTTAAAGCTCAACAACAACAACAATGTTAATCCCAACAGTAAACAACCAACTCCTAGCC
	MW222234	CGTTAAAGCTCAACAACAACAACAATGTTAATCCCAACAGTAAACAACCAACTCCTAGCC
	NBCRB4D3	CGTTAAAGCTCAACAACAACAACAATGTTAATCCCAACAGTAAACAACCAACTCCTAGCC

	MW222233	CTAATACTGGACCATTCTATAATAAAATAGAAGTGACAATGTTAGTATGAGTAACAAGAA
	MW222234	CTAATACTGGACCATTCTATAATAAAATAGAAGTGACAATGTTAGTATGAGTAACAAGAA
	NBCRB4D3	CTAATACTGGACCATTCTATAATAAAATAGAAGTGACAATGTTAGTATGAGTAACAAGAA

	MW222233	ATACTTTCTCCTCGCACAAGTTTAAATCAGTATCTGATAATATACTGACTGTTAACAGTA
	MW222234	ATACTTTCTCCTCGCACAAGTTTAAATCAGTATCTGATAATATACTGACTGTTAACAGTA
	NBCRB4D3	ATACTTTCTCCTCGCACAAGTTTAAATCAGTATCTGATAATATACTGACTGTTAACAGTA

	MW222233	GATCAATATAACCTAACAATAAACAACTTATCAAACTTACTGTTAATCCAACACAGGGGT
	MW222234	GATCAATATAACCTAACAATAAACAACTTATCAAACTTACTGTTAATCCAACACAGGGGT
	NBCRB4D3	GATCAATATAACCTAACAATAAACAACTTATCAAACTTACTGTTAATCCAACACAGGGGT

	MW222233	GCACTTAGGAAAGATTCAAAGAAGTAAAAGGAACTCGGCAAACATAAACCCCGCCTGTTT
	MW222234	GCACTTAGGAAAGATTCAAAGAAGTAAAAGGAACTCGGCAAACATAAACCCCGCCTGTTT
	NBCRB4D3	GCACTTAGGAAAGATTCAAAGAAGTAAAAGGAACTCGGCAAACATAAACCCCGCCTGTTT

	MW222233	ACCAAAAACATCACCTCCAGCATTCCTAGTATTGGAGGCACTGCCTGCCCAGTGACAAAC
	MW222234	ACCAAAAACATCACCTCCAGCATTCCTAGTATTGGAGGCACTGCCTGCCCAGTGACAAAC
	NBCRB4D3	ACCAAAAACATCACCTCCAGCATTCCTAGTATTGGAGGCACTGCCTGCCCAGTGACAAAC

	MW222233	GTTAAACGGCCGCGGTATTCTGACCGTGCAAAGGTAGCATAATCATTTGTTCTCTAAATA
	MW222234	GTTAAACGGCCGCGGTATTCTGACCGTGCAAAGGTAGCATAATCATTTGTTCTCTAAATA
	NBCRB4D3	GTTAAACGGCCGCGGTATTCTGACCGTGCAAAGGTAGCATAATCATTTGTTCTCTAAATA

	MW222233	AGGACTTGTATGAATGGCCACACGAGGGTTCTACTGTCTCTTACTTCCGATCAGTGAAAT
	MW222234	AGGACTTGTATGAATGGCCACACGAGGGTTCTACTGTCTCTTACTTCCGATCAGTGAAAT
	NBCRB4D3	AGGACTTGTATGAATGGCCACACGAGGGTTCTACTGTCTCTTACTTCCGATCAGTGAAAT

	MW222233	TGACCTCCCCGTGAAAAGGCGGGGATGAATTAACAAGACGAGAAGACCCTATGGAGCTTC
	MW222234	TGACCTCCCCGTGAAAAGGCGGGGATGAATTAACAAGACGAGAAGACCCTATGGAGCTTC
	NBCRB4D3	TGACCTCCCCGTGAAAAGGCGGGGATGAATTAACAAGACGAGAAGACCCTATGGAGCTTC

	MW222233	AACTAACTAATCCAAAGAAAAATAAACTTAATCACCAAGAGATAACAACACTCTTTATGG
	MW222234	AACTAACTAATCCAAAGAAAAATAAACTTAATCACCAAGAGATAACAACACTCTTTATGG
	NBCRB4D3	AACTAACTAATCCAAAGAAAAATAAACTTAATCACCAAGAGATAACAACACTCTTTATGG

	MW222233	ATTAGCAGTTTCGGTTGGGGTGACCTCGGAGAATAAAAAATCCTCCGAGCGATTTTAAAG
	MW222234	ATTAGCAGTTTCGGTTGGGGTGACCTCGGAGAATAAAAAATCCTCCGAGCGATTTTAAAG
	NBCRB4D3	ATTAGCAGTTTCGGTTGGGGTGACCTCGGAGAATAAAAAATCCTCCGAACGATTTTAAAG

	MW222233	ACTAGACCTACAAGTCAAACCAAATTATCGCTTATTGATCCAAACATTTGATCAACGGAA
	MW222234	ACTAGACCTACAAGTCAAACCAAATTATCGCTTATTGATCCAAACATTTGATCAACGGAA
	NBCRB4D3	ACTAGACCTACAAGTCAAACCAAATTATCGCTTATTGATCCAAACATTTGATCAACGGAA

	MW222233	TAAGTTACCCTAGGGATAACAGCGCAATCCTATTCAAGAGTCCATATCGACAATAGGGTT
	MW222234	TAAGTTACCCTAGGGATAACAGCGCAATCCTATTCAAGAGTCCATATCGACAATAGGGTT
	NBCRB4D3	TAAGTTACCCTAGGGATAACAGCGCAATCCTATTCAAGAGTCCATATCGACAATAGGGTT

	MW222233	TACGACCTCGATGTTGGATCAGGACATCCCGATGGTGCAGCCGCTATCAAAGGTTCGTTT
	MW222234	TACGACCTCGATGTTGGATCAGGACATCCCGATGGTGCAGCCGCTATCAAAGGTTCGTTT
	NBCRB4D3	TACGACCTCGATGTTGGATCAGGACATCCCGATGGTGCAGCCGCTATCAAAGGTTCGTTT

	MW222233	GTTCAACGATTAAAGTCCTACGTGATCTGAGTTCAGACCGGAGCAATCCAGGTCGGTTTC
	MW222234	GTTCAACGATTAAAGTCCTACGTGATCTGAGTTCAGACCGGAGCAATCCAGGTCGGTTTC
	NBCRB4D3	GTTCAACGATTAAAGTCCTACGTGATCTGAGTTCAGACCGGAGCAATCCAGGTCGGTTTC

	MW222233	TATCTGTCATGTATTTCTCCCAGTACGAAAGGACAAGAGAAATGAGGCCAACTTCAATAA
	MW222234	TATCTGTCATGTATTTCTCCCAGTACGAAAGGACAAGAGAAATGAGGCCAACTTCAATAA
	NBCRB4D3	TATCTGTCATGTATTTCTCCCAGTACGAAAGGACAAGAGAAATGAGGCCAACTTCAATAA

	MW222233	AGCGCCTCAGACCAATTAATGACCTCGTCTCAATTAACCTCACAGACAAACCCTGCCCTA
	MW222234	AGCGCCTCAGACCAATTAATGACCTCGTCTCAATTAACCTCACAGACAAACCCTGCCCTA
	NBCRB4D3	AGCGCCTCAGACCAATTAATGACCTCGTCTCAATTAACCTCACAGACAAACCCTGCCCTA

	MW222233	GAAAAGGGCCCAGTTAAGGTGGCAGAGCCCGGTAATTGCGTAAAACTTAAACCTTTATAC
	MW222234	GAAAAGGGCCCAGTTAAGGTGGCAGAGCCCGGTAATTGCGTAAAACTTAAACCTTTATAC
	NBCRB4D3	GAAAAGGGCCCAGTTAAGGTGGCAGAGCCCGGTAATTGCGTAAAACTTAAACCTTTATAC

	MW222233	TCAGAGATTCAAATTCTCTCCTTAACAAATGTTTATAGTTAATACCCTCATACTGATTAT
	MW222234	TCAGAGATTCAAATTCTCTCCTTAACAAATGTTTATAGTTAATACCCTCATACTGATTAT
	NBCRB4D3	TCAGAGATTCAAATTCTCTCCTTAACAAATGTTTATAGTTAATACCCTCATACTGATTAT

	MW222233	CCCCATCCTCCTAGCCGTGGCCTTCCTTACACTAGTCGAACGAAAAGTCCTAGGCTACAT
	MW222234	CCCCATCCTCCTAGCCGTGGCCTTCCTTACACTAGTCGAACGAAAAGTCCTAGGCTACAT
	NBCRB4D3	CCCCATCCTCCTAGCCGTGGCCTTCCTTACACTAGTCGAACGAAAAGTCCTAGGCTACAT

	MW222233	ACAATTTCGAAAAGGCCCAAATGTCGTAGGCCCATACGGCCTACTTCAACCCATTGCCGA
	MW222234	ACAATTTCGAAAAGGCCCAAATGTCGTAGGCCCATACGGCCTACTTCAACCCATTGCCGA
	NBCRB4D3	ACAATTTCGAAAAGGCCCAAATGTCGTAGGCCCATACGGCCTACTTCAACCCATTGCCGA

	MW222233	TGCAATTAAACTTTTTACTAAGGAGCCCCTACGACCTGCCACATCCTCAATTTCAATATT
	MW222234	TGCAATTAAACTTTTTACTAAGGAGCCCCTACGACCTGCCACATCCTCAATTTCAATATT
	NBCRB4D3	TGCAATTAAACTTTTTATTAAGGAGCCCCTACGACCTGCCACATCCTCAATTTCAATATT

	MW222233	CATCTTAGCACCCATCCTAGCCCTAAGCCTAGCTCTGACCATATGAATTCCCCTACCCAT
	MW222234	CATCTTAGCACCCATCCTAGCCCTAAGCCTAGCTCTGACCATATGAATTCCCCTACCCAT
	NBCRB4D3	CATCTTAGCACCCATCCTAGCCCTAAGCCTAGCTCTGACCATATGAATTCCCCTACCCAT

	MW222233	ACCCTATCCACTTATTAACATAAACTTAGGAGTCCTCTTTATATTAGCCATATCAAGCCT
	MW222234	ACCCTATCCACTTATTAACATAAACTTAGGAGTCCTCTTTATATTAGCCATATCAAGCCT
	NBCRB4D3	ACCCTATCCACTTATTAACATAAACTTAGGAGTCCTCTTTATATTAGCCATATCAAGCCT

	MW222233	AGCCGTATACTCAATCCTCTGATCAGGCTGAGCCTCCAACTCAAAATATGCCCTCATCGG
	MW222234	AGCCGTATACTCAATCCTCTGATCAGGCTGAGCCTCCAACTCAAAATATGCCCTCATCGG
	NBCRB4D3	AGCCGTATACTCAATCCTCTGATCAGGCTGAGCCTCCAACTCAAAATATGCCCTCATCGG

	MW222233	GGCCCTACGAGCAGTAGCACAAACAATCTCATATGAAGTAACACTAGCAATCATCCTGTT
	MW222234	GGCCCTACGAGCAGTAGCACAAACAATCTCATATGAAGTAACACTAGCAATCATCCTGTT
	NBCRB4D3	GGCCCTACGAGCAGTAGCACAAACAATCTCATATGAAGTAACACTAGCAATCATCCTGTT

	MW222233	ATCAGTATTGCTAATAAACGGATCCTTCACACTCTCCACATTAATTATCACACAAGAACG
	MW222234	ATCAGTATTGCTAATAAACGGATCCTTCACACTCTCCACATTAATTATCACACAAGAACG
	NBCRB4D3	ATCAGTATTGCTAATAAACGGATCCTTCACACTCTCCACATTAATTATCACACAAGAACG

	MW222233	AACATGGCTAATCTTCCCAGCATGACCTCTAGCAATAATATGATTTATCTCAACACTAGC
	MW222234	AACATGGCTAATCTTCCCAGCATGACCTCTAGCAATAATATGATTTATCTCAACACTAGC
	NBCRB4D3	AACATGGCTAATCTTCCCAGCATGACCTCTAGCAATAATATGATTTATCTCAACACTAGC

	MW222233	AGAAACAAACCGAGCACCATTTGACCTTACCGAGGGAGAATAGAACTGGTCTCAGGCTTT
	MW222234	AGAAACAAACCGAGCACCATTTGACCTTACCGAGGGAGAATAGAACTGGTCTCAGGCTTT
	NBCRB4D3	AGAAACAAACCGAGCACCATTTGACCTTACCGAGGGAGAATAGAACTGGTCTCAGGCTTT

	MW222233	AACGTAGAATATGCAGCAGGACCATTCGCCCTATTTTTCATAGCAGAATATGCCAACATC
	MW222234	AACGTAGAATATGCAGCAGGACCATTCGCCCTATTTTTCATAGCAGAATATGCCAACATC
	NBCRB4D3	AACGTAGAATATGCAGCAGGACCATTCGCCCTATTTTTCATAGCAGAATATGCCAACATC

	MW222233	ATCATAATAAATATCTTCACAACAACCCTATTCCTAGGAGCATTCCACAACCCATATATA
	MW222234	ATCATAATAAATATCTTCACAACAACCCTATTCCTAGGAGCATTCCACAACCCATATATA
	NBCRB4D3	ATCATAATAAATATCTTCACAACAACCCTATTCCTAGGAGCATTCCACAACCCATATATA

	MW222233	CCAGAACTCTACACTATTAACTTCACCATTAAATCACTACTACTCACAATTACTTTCCTA
	MW222234	CCAGAACTCTACACTATTAACTTCACCATTAAATCACTACTACTCACAATTACTTTCCTA
	NBCRB4D3	CCAGAACTCTACACTATTAACTTCACCATTAAATCACTACTACTCACAATTACTTTCCTA

	MW222233	TGAATTCGAGCATCCTACCCACGATTCCGCTACGACCAACTAATACACTTACTATGAAAA
	MW222234	TGAATTCGAGCATCCTACCCACGATTCCGCTACGACCAACTAATACACTTACTATGAAAA
	NBCRB4D3	TGAATTCGAGCATCCTACCCACGATTCCGCTACGACCAACTAATACACTTACTATGAAAA

	MW222233	AACTTTCTGCCTCTAACACTAGCCCTGTGTATATGACATGTATCCATACCTATTCTCCTA
	MW222234	AACTTTCTGCCTCTAACACTAGCCCTGTGTATATGACATGTATCCATACCTATTCTCCTA
	NBCRB4D3	AACTTTCTGCCTCTAACACTAGCCCTGTGTATATGACATGTATCCATACCTATTCTCCTA

	MW222233	TCAGGCGTCCCCCCACAAACATAAGAAATATGTCTGACAAAAGAGTTACTTTGATAGAGT
	MW222234	TCAGGCGTCCCCCCACAAACATAAGAAATATGTCTGACAAAAGAGTTACTTTGATAGAGT
	NBCRB4D3	TCAGGCGTCCCCCCACAAACATAAGAAATATGTCTGACAAAAGAGTTACTTTGATAGAGT

	MW222233	AAATAATAGAGGTCTAAGCCCTCTTATTTCTAGAACTATAGGAATTGAACCTAATCCTAA
	MW222234	AAATAATAGAGGTCTAAGCCCTCTTATTTCTAGAACTATAGGAATTGAACCTAATCCTAA
	NBCRB4D3	AAATAATAGAGGTCTAAGCCCTCTTATTTCTAGAACTATAGGAATTGAACCTAATCCTAA

	MW222233	GAACCCAAAACTCTTCGTGCTCCCAATTACACCAAATTCTAACAGTAAGGTCAGCTAATT
	MW222234	GAACCCAAAACTCTTCGTGCTCCCAATTACACCAAATTCTAACAGTAAGGTCAGCTAATT
	NBCRB4D3	GAACCCAAAACTCTTCGTGCTCCCAATTACACCAAATTCTAACAGTAAGGTCAGCTAATT

	MW222233	AAGCTATCGGGCCCATACCCCGAAAATGTTGGTTTATACCCTTCCCGTACTAATAAACCC
	MW222234	AAGCTATCGGGCCCATACCCCGAAAATGTTGGTTTATACCCTTCCCGTACTAATAAACCC
	NBCRB4D3	AAGCTATCGGGCCCATACCCCGAAAATGTTGGTTTATACCCTTCCCGTACTAATAAACCC

	MW222233	AATTATCTCTATCATCATCCTAACAACCGTCATATTCGGAACCATTATCGTTATAATTAG
	MW222234	AATTATCTCTATCATCATCCTAACAACCGTCATATTCGGAACCATTATCGTTATAATTAG
	NBCRB4D3	AATTATCTCTATCATCATCCTAACAACCGTCATATTCGGAACCATTATCGTTATAATTAG

	MW222233	CTCACACTGACTACTCATCTGAATTGGGTTCGAAATAAATATACTTGCTATTATCCCCAT
	MW222234	CTCACACTGACTACTCATCTGAATTGGGTTCGAAATAAATATACTTGCTATTATCCCCAT
	NBCRB4D3	CTCACACTGACTACTCATCTGAATTGGGTTCGAAATAAATATACTTGCTATTATCCCCAT

	MW222233	TATAATAAAAAAATATAACCCACGAGCTACAGAAGCATCAACCAAATATTTCCTAACTCA
	MW222234	TATAATAAAAAAATATAACCCACGAGCTACAGAAGCATCAACCAAATATTTCCTAACTCA
	NBCRB4D3	TATAATAAAAAAATATAACCCACGAGCTACAGAAGCATCAACCAAATATTTCCTAACTCA

	MW222233	ATCAACAGCCTCCATACTACTAATAATAGCTGTCATCATCAACTTAATATCCTCAGGCCA
	MW222234	ATCAACAGCCTCCATACTACTAATAATAGCTGTCATCATCAACTTAATATCCTCAGGCCA
	NBCRB4D3	ATCAACAGCCTCCATACTACTAATAATAGCTGTCATCATCAACTTAATATCCTCAGGCCA

	MW222233	ATGAACTGTAATAAAACTGTTTAATCCAATGGCCTCTATACTCATAACAATGGCCCTCAC
	MW222234	ATGAACTGTAATAAAACTGTTTAATCCAATGGCCTCTATACTCATAACAATGGCCCTCAC
	NBCRB4D3	ATGAACTGTAATAAAACTGTTTAATCCAATGGCCTCTATACTCATAACAATGGCCCTCAC

	MW222233	CATAAAACTAGGAATAGCTCCTTTCCACTTCTGAGTCCCTGAAGTAACACAAGGCATCCC
	MW222234	CATAAAACTAGGAATAGCTCCTTTCCACTTCTGAGTCCCTGAAGTAACACAAGGCATCCC
	NBCRB4D3	CATAAAACTAGGAATAGCTCCTTTCCACTTCTGAGTCCCTGAAGTAACACAAGGCATCCC

	MW222233	CCTATCCTCAGGCCTAATTTTACTTACATGACAAAAACTAGCACCCATATCAGTACTTTA
	MW222234	CCTATCCTCAGGCCTAATTTTACTTACATGACAAAAACTAGCACCCATATCAGTACTTTA
	NBCRB4D3	CCTATCCTCAGGCCTAATTTTACTTACATGACAAAAACTAGCACCCATATCAGTACTTTA

	MW222233	CCAAATTTCCCCATCCATCAACCTAAACCTAATCATAACCCTATCAATCCTATCAATCAT
	MW222234	CCAAATTTCCCCATCCATCAACCTAAACCTAATCATAACCCTATCAATCCTATCAATCAT
	NBCRB4D3	CCAAATTTCCCCATCCATCAACCTAAACCTAATCATAACCCTATCAATCCTATCAATCAT

	MW222233	GGTAGGAGGCTGAGGAGGACTAAACCAAACCCAACTACGAAAAATTATAGCCTACTCATC
	MW222234	GGTAGGAGGCTGAGGAGGACTAAACCAAACCCAACTACGAAAAATTATAGCCTACTCATC
	NBCRB4D3	GGTAGGAGGCTGAGGAGGACTAAACCAAACCCAACTACGAAAAATTATAGCCTACTCATC

	MW222233	AATTGCTCACATGGGCTGAATAACAGCAGTTCTACCCTACAACCCCACTATAACGTTACT
	MW222234	AATTGCTCACATGGGCTGAATAACAGCAGTTCTACCCTACAACCCCACTATAACGTTACT
	NBCRB4D3	AATTGCTCACATGGGCTGAATAACAGCAGTTCTACCCTACAACCCCACTATAACGTTACT

	MW222233	AAACTTAATCATCTACATTATCATAACCTCCACTATATTTACACTATTTATAGCCAATTC
	MW222234	AAACTTAATCATCTACATTATCATAACCTCCACTATATTTACACTATTTATAGCCAATTC
	NBCRB4D3	AAACTTAATCATCTACATTATCATAACCTCCACTATATTTACACTATTTATAGCCAATTC

	MW222233	AACCACAACCACCTTATCACTATCCCACACATGAAACAAAGCACCTATCATAACTGTCTT
	MW222234	AACCACAACCACCTTATCACTATCCCACACATGAAACAAAGCACCTATCATAACTGTCTT
	NBCRB4D3	AACCACAACCACCTTATCACTATCCCACACATGAAACAAAGCACCTATCATAACTGTCTT

	MW222233	AGCCCTCATCACTCTTCTATCAATAGGAGGACTCCCCCCATTTTCAGGGTTCATACCAAA
	MW222234	AGCCCTCATCACTCTTCTATCAATAGGAGGACTCCCCCCATTTTCAGGGTTCATACCAAA
	NBCRB4D3	AGCCCTCATCACTCTTCTATCAATAGGAGGACTCCCCCCATTTTCAGGGTTCATACCAAA

	MW222233	ATGAATAATCATCCAAGAAATGACAAAAAATGACAATATTATCCTACCCACCTTCATAGC
	MW222234	ATGAATAATCATCCAAGAAATGACAAAAAATGACAATATTATCCTACCCACCTTCATAGC
	NBCRB4D3	ATGAATAATCATCCAAGAAATGACAAAAAATGACAATATTATCCTACCCACCTTCATAGC

	MW222233	AATCACAGCACTATTAAACCTATACTTCTATATACGACTTACCTACTCCACCGCACTTAC
	MW222234	AATCACAGCACTATTAAACCTATACTTCTATATACGACTTACCTACTCCACCGCACTTAC
	NBCRB4D3	AATCACAGCACTATTAAACCTATACTTCTATATACGACTTACCTACTCCACCGCACTTAC

	MW222233	AATATTCCCCTCCACAAACAACATAAAAATAAAATGACAATTTTCCACCACAAAACAAAT
	MW222234	AATATTCCCCTCCACAAACAACATAAAAATAAAATGACAATTTTCCACCACAAAACAAAT
	NBCRB4D3	AATATTCCCCTCCACAAACAACATAAAAATAAAATGACAATTTTCCACCACAAAACAAAT

	MW222233	AACCCTTCTACCAACAATAACAGTACTATCTACTATACTTCTACCACTTACACCAATCCT
	MW222234	AACCCTTCTACCAACAATAACAGTACTATCTACTATACTTCTACCACTTACACCAATCCT
	NBCRB4D3	AACCCTTCTACCAACAATAACAGTACTATCTACTATACTTCTACCACTTACACCAATCCT

	MW222233	ATCAATCCTAGAATAGGAATTTAGGTTAAACAGACCAAGGGCCTTCAAAGCCCTAAGCAA
	MW222234	ATCAATCCTAGAATAGGAATTTAGGTTAAACAGACCAAGGGCCTTCAAAGCCCTAAGCAA
	NBCRB4D3	ATCAATCCTAGAATAGGAATTTAGGTTAAACAGACCAAGGGCCTTCAAAGCCCTAAGCAA

	MW222233	GTATAATTTACTTAATTCCTGACAAGGACTGCAAGACTATACCTTACATCAGCTGAATGC
	MW222234	GTATAATTTACTTAATTCCTGACAAGGACTGCAAGACTATACCTTACATCAGCTGAATGC
	NBCRB4D3	GTATAATTTACTTAATTCCTGACAAGGACTGCAAGACTATACCTTACATCAGCTGAATGC

	MW222233	AAATCAACCACTTTAATTAAGCTAAGTCCTCACTAGATTGGTGGGCTCCACCCCCACGAA
	MW222234	AAATCAACCACTTTAATTAAGCTAAGTCCTCACTAGATTGGTGGGCTCCACCCCCACGAA
	NBCRB4D3	AAATCAACCACTTTAATTAAGCTAAGTCCTCACTAGATTGGTGGGCTCCACCCCCACGAA

	MW222233	ACTTTAGTTAACAGCTAAACACCCTAAACAACTGGCTTCAATCTACTTCTCCCGCCGCGA
	MW222234	ACTTTAGTTAACAGCTAAACACCCTAAACAACTGGCTTCAATCTACTTCTCCCGCCGCGA
	NBCRB4D3	ACTTTAGTTAACAGCTAAACACCCTAAACAACTGGCTTCAATCTACTTCTCCCGCCGCGA

	MW222233	GAAAAAAAAGGCGGGAGAAGCCCCGGCAGAATTGAAGCTGCTTCTTTGAATTTGCAATTC
	MW222234	GAAAAAAAAGGCGGGAGAAGCCCCGGCAGAATTGAAGCTGCTTCTTTGAATTTGCAATTC
	NBCRB4D3	GAAAAAAAAGGCGGGAGAAGCCCCGGCAGAATTGAAGCTGCTTCTTTGAATTTGCAATTC

	MW222233	AACATGTTAATTCACCACAGAGCTTGGTAAAAAGAGGAATTAAACCTCTGTCCTTAGATT
	MW222234	AACATGTTAATTCACCACAGAGCTTGGTAAAAAGAGGAATTAAACCTCTGTCCTTAGATT
	NBCRB4D3	AACATGTTAATTCACCACAGAGCTTGGTAAAAAGAGGAATTAAACCTCTATCCTTAGATT

	MW222233	TACAGTCTAATGCTTCACTCAGCCATTTTACCCATGTTCATCAACCGCTGACTATTTTCA
	MW222234	TACAGTCTAATGCTTCACTCAGCCATTTTACCCATGTTCATCAACCGCTGACTATTTTCA
	NBCRB4D3	TACAGTCTAATGCTTCACTCAGCCATTTTACCCATGTTCATCAACCGCTGACTATTTTCA

	MW222233	ACTAACCACAAAGATATCGGCACCTTGTATCTCCTATTCGGTGCTTGAGCCGGCATAGTA
	MW222234	ACTAACCACAAAGATATCGGCACCTTGTATCTCCTATTCGGTGCTTGAGCCGGCATAGTA
	NBCRB4D3	ACTAACCACAAAGATATCGGCACCTTGTATCTCCTATTCGGTGCTTGAGCCGGCATAGTA

	MW222233	GGAACCGCCCTAAGCTTACTTATTCGCGCTGAATTAGGCCAACCTGGAACCCTACTTGGA
	MW222234	GGAACCGCCCTAAGCTTACTTATTCGCGCTGAATTAGGCCAACCTGGAACCCTACTTGGA
	NBCRB4D3	GGAACCGCCCTAAGCTTACTTATTCGCGCTGAATTAGGCCAACCTGGAACCCTACTTGGA

	MW222233	GATGATCAAATCTACAACGTAGTCGTAACCGCACATGCATTCGTAATAATCTTCTTTATA
	MW222234	GATGATCAAATCTACAACGTAGTCGTAACCGCACATGCATTCGTAATAATCTTCTTTATA
	NBCRB4D3	GATGATCAAATCTACAACGTAGTCGTAACCGCACATGCATTCGTAATAATCTTCTTTATA

	MW222233	GTAATGCCTATTATAATCGGAGGGTTTGGCAACTGATTAGTTCCTTTAATAATTGGAGCC
	MW222234	GTAATGCCTATTATAATCGGAGGGTTTGGCAACTGATTAGTTCCTTTAATAATTGGAGCC
	NBCRB4D3	GTAATACCTATTATAATCGGAGGGTTTGGCAACTGATTAGTTCCTTTAATAATTGGAGCC

	MW222233	CCTGACATGGCATTCCCTCGAATAAACAATATAAGCTTTTGACTGCTTCCCCCTTCTTTT
	MW222234	CCTGACATGGCATTCCCTCGAATAAACAATATAAGCTTTTGACTGCTTCCCCCTTCTTTT
	NBCRB4D3	CCTGACATGGCATTCCCTCGAATAAACAATATAAGCTTTTGACTGCTTCCCCCTTCTTTT

	MW222233	CTATTACTCCTAGCATCTTCCATAGTTGAAGCGGGAGCAGGAACAGGCTGAACCGTATAC
	MW222234	CTATTACTCCTAGCATCTTCCATAGTTGAAGCGGGAGCAGGAACAGGCTGAACCGTATAC
	NBCRB4D3	CTATTACTCCTAGCATCTTCCATAGTTGAAGCGGGAGCAGGAACAGGCTGAACCGTATAC

	MW222233	CCCCCTCTAGCAGGCAACCTAGCCCATGCAGGAGCCTCAGTGGATCTCACCATTTTCTCT
	MW222234	CCCCCTCTAGCAGGCAACCTAGCCCATGCAGGAGCCTCAGTGGATCTCACCATTTTCTCT
	NBCRB4D3	CCCCCTCTAGCAGGCAACCTAGCCCATGCAGGAGCCTCAGTGGATCTCACCATTTTCTCT

	MW222233	CTACACCTAGCAGGTGTTTCCTCAATCCTGGGAGCCATCAACTTTATCACAACAATTATT
	MW222234	CTACACCTAGCAGGTGTTTCCTCAATCCTGGGAGCCATCAACTTTATCACAACAATTATT
	NBCRB4D3	CTACACCTAGCAGGTGTTTCCTCAATCCTGGGAGCCATCAACTTTATCACAACAATTATT

	MW222233	AACATAAAACCCCCTGCTATAACACAATACCAAACACCCTTGTTCGTGTGATCCGTATTA
	MW222234	AACATAAAACCCCCTGCTATAACACAATACCAAACACCCTTGTTCGTGTGATCCGTATTA
	NBCRB4D3	AACATAAAACCCCCTGCTATAACACAATACCAAACACCCTTGTTCGTGTGATCCGTATTA

	MW222233	ATTACTGCCGTATTACTTCTCCTATCACTCCCTGTACTGGCAGCCGGTATTACAATACTA
	MW222234	ATTACTGCCGTATTACTTCTCCTATCACTCCCTGTACTGGCAGCCGGTATTACAATACTA
	NBCRB4D3	ATTACTGCCGTATTACTTCTCCTATCACTCCCTGTACTGGCAGCCGGTATTACAATACTA

	MW222233	CTAACGGATCGAAATCTAAATACTACCTTCTTTGACCCGGCGGGAGGAGGGGATCCCATC
	MW222234	CTAACGGATCGAAATCTAAATACTACCTTCTTTGACCCGGCGGGAGGAGGGGATCCCATC
	NBCRB4D3	CTAACGGATCGAAATCTAAATACTACCTTCTTTGACCCGGCGGGAGGAGGGGATCCCATC

	MW222233	CTATATCAGCATCTATTCTGATTCTTTGGCCACCCTGAAGTATACATTCTTATTCTACCT
	MW222234	CTATATCAGCATCTATTCTGATTCTTTGGCCACCCTGAAGTATACATTCTTATTCTACCT
	NBCRB4D3	CTATATCAGCATCTATTCTGATTCTTTGGCCACCCTGAAGTATACATTCTTATTCTACCT

	MW222233	GGATTCGGAATAATTTCTCACATCGTAACCTACTATTCAGGGAAGAAAGAACCATTTGGG
	MW222234	GGATTCGGAATAATTTCTCACATCGTAACCTACTATTCAGGGAAGAAAGAACCATTTGGG
	NBCRB4D3	GGATTCGGAATAATTTCTCACATCGTAACCTACTATTCAGGGAAGAAAGAACCATTTGGG

	MW222233	TACATGGGGATAGTATGAGCTATAATATCAATTGGGTTCCTAGGGTTTATTGTATGAGCT
	MW222234	TACATGGGGATAGTATGAGCTATAATATCAATTGGGTTCCTAGGGTTTATTGTATGAGCT
	NBCRB4D3	TACATGGGGATAGTATGAGCTATAATATCAATTGGGTTCCTAGGGTTTATTGTATGAGCT

	MW222233	CATCATATATTCACAGTCGGCATAGACGTTGATACACGAGCCTACTTCACATCGGCCACC
	MW222234	CATCATATATTCACAGTCGGCATAGACGTTGATACACGAGCCTACTTCACATCGGCCACC
	NBCRB4D3	CATCATATATTCACAGTCGGCATAGACGTTGATACACGAGCCTACTTCACATCGGCCACC

	MW222233	ATAATTATTGCTATCCCAACCGGAGTAAAAGTCTTTAGCTGACTAGCAACACTTCATGGG
	MW222234	ATAATTATTGCTATCCCAACCGGAGTAAAAGTCTTTAGCTGACTAGCAACACTTCATGGG
	NBCRB4D3	ATAATTATTGCTATCCCAACCGGAGTAAAAGTCTTTAGCTGACTAGCAACACTTCATGGG

	MW222233	GGTAACATTAAATGATCTCCCGCTATAATATGAGCCCTAGGCTTTATTTTCCTCTTTACA
	MW222234	GGTAACATTAAATGATCTCCCGCTATAATATGAGCCCTAGGCTTTATTTTCCTCTTTACA
	NBCRB4D3	GGTAACATTAAATGATCTCCCGCTATAATATGAGCCCTAGGCTTTATTTTCCTCTTTACA

	MW222233	GTCGGAGGCCTAACCGGGATTGTCCTAGCCAATTCTTCCCTCGACATTGTTCTTCACGAT
	MW222234	GTCGGAGGCCTAACCGGGATTGTCCTAGCCAATTCTTCCCTCGACATTGTTCTTCACGAT
	NBCRB4D3	GTCGGAGGCCTAACCGGGATTGTCCTAGCCAATTCTTCCCTCGACATTGTTCTTCACGAT

	MW222233	ACATACTATGTAGTCGCACATTTCCACTACGTATTGTCAATAGGAGCCGTATTCGCTATC
	MW222234	ACATACTATGTAGTCGCACATTTCCACTACGTATTGTCAATAGGAGCCGTATTCGCTATC
	NBCRB4D3	ACATACTATGTAGTCGCACATTTCCACTACGTATTGTCAATAGGAGCCGTATTCGCTATC

	MW222233	ATAGGAGGATTCGTACATTGATTTCCATTATTCTCAGGCTATACTCTAAACATAACATGA
	MW222234	ATAGGAGGATTCGTACATTGATTTCCATTATTCTCAGGCTATACTCTAAACATAACATGA
	NBCRB4D3	ATAGGAGGATTCGTACATTGATTTCCATTATTCTCAGGCTATACTCTAAACATAACATGA

	MW222233	GCCAAAATCCACTTCGCAATTATATTTGTAGGCGTAAACATAACTTTCTTCCCACAACAT
	MW222234	GCCAAAATCCACTTCGCAATTATATTTGTAGGCGTAAACATAACTTTCTTCCCACAACAT
	NBCRB4D3	GCCAAAATCCACTTCGCAATTATATTTGTAGGCGTAAACATAACTTTCTTCCCACAACAT

	MW222233	TTCTTAGGCTTATCTGGTATGCCACGACGATATTCTGACTACCCAGACGCATACACAATG
	MW222234	TTCTTAGGCTTATCTGGTATGCCACGACGATATTCTGACTACCCAGACGCATACACAATG
	NBCRB4D3	TTCTTAGGCTTATCTGGTATGCCACGACGATATTCTGACTACCCAGACGCATACACAATG

	MW222233	TGAAACACTATTTCATCTATAGGCTCATTTATTTCACTAACAGCAGTAATACTAATAGTC
	MW222234	TGAAACACTATTTCATCTATAGGCTCATTTATTTCACTAACAGCAGTAATACTAATAGTC
	NBCRB4D3	TGAAACACTATTTCATCTATAGGCTCATTTATTTCACTAACAGCAGTAATACTAATAGTC

	MW222233	TTCATCATCTGAGAGGCATTTGCATCCAAACGGGAAGTCCTAACCGTGGACCTAACCACA
	MW222234	TTCATCATCTGAGAGGCATTTGCATCCAAACGGGAAGTCCTAACCGTGGACCTAACCACA
	NBCRB4D3	TTCATCATCTGAGAGGCATTTGCATCCAAACGGGAAGTCCTAACCGTGGACCTAACCACA

	MW222233	ACAAATCTAGAGTGACTAAACGGATGTCCCCCACCATATCACACATTTGAAGAACCCGCA
	MW222234	ACAAATCTAGAGTGACTAAACGGATGTCCCCCACCATATCACACATTTGAAGAACCCGCA
	NBCRB4D3	ACAAATCTAGAGTGACTAAACGGATGTCCCCCACCATATCACACATTTGAAGAACCCGCA

	MW222233	TATGTCAACCTAAAGTAAGAAAGGAAGGAATCGAACCCCCTACAATTGGTTTCAAGCCAA
	MW222234	TATGTCAACCTAAAGTAAGAAAGGAAGGAATCGAACCCCCTACAATTGGTTTCAAGCCAA
	NBCRB4D3	TATGTCAACCTAAAGTAAGAAAGGAAGGAATCGAACCCCCTACAATTGGTTTCAAGCCAA

	MW222233	CACCATAACCATTATGTCTTTCTCAATTATGAGGTGTTAGTAAAATATTACATAATCTTG
	MW222234	CACCATAACCATTATGTCTTTCTCAATTATGAGGTGTTAGTAAAATATTACATAATCTTG
	NBCRB4D3	CACCATAACCATTATGTCTTTCTCAATTATGAGGTGTTAGTAAAATATTACATAATCTTG

	MW222233	TCAAGATTAAATTACAGGTGAAAGTCCCGTACATCCCGTATGGCATACCCCATACAACTA
	MW222234	TCAAGATTAAATTACAGGTGAAAGTCCCGTACATCCCGTATGGCATACCCCATACAACTA
	NBCRB4D3	TCAAGATTAAATTACAGGTGAAAGTCCCGTACATCCCGTATGGCATACCCCATACAACTA

	MW222233	GGATTTCAAGACGCAACATCACCCATCATAGAAGAACTGCTACATTTCCATGATCATACA
	MW222234	GGATTTCAAGACGCAACATCACCCATCATAGAAGAACTGCTACATTTCCATGATCATACA
	NBCRB4D3	GGATTTCAAGACGCAACATCACCCATCATAGAAGAACTGCTACATTTCCATGATCATACA

	MW222233	CTAATAATTGTCTTTTTAATTAGCTCATTAGTACTTTATATTATTTCACTAATATTAACA
	MW222234	CTAATAATTGTCTTTTTAATTAGCTCATTAGTACTTTATATTATTTCACTAATATTAACA
	NBCRB4D3	CTAATAATTGTCTTTTTAATTAGCTCATTAGTACTTTATATTATTTCACTAATATTAACA

	MW222233	ACAAAATTAACTCATACTAGTACTATAGATGCGCAGGAAGTAGAGACAATTTGAACCATT
	MW222234	ACAAAATTAACTCATACTAGTACTATAGATGCGCAGGAAGTAGAGACAATTTGAACCATT
	NBCRB4D3	ACAAAATTAACTCATACTAGTACTATAGATGCGCAGGAAGTAGAGACAATTTGAACCATT

	MW222233	CTACCAGCTATTATCTTGATTATAATTGCCCTCCCATCCCTACGAATTTTATACATAATA
	MW222234	CTACCAGCTATTATCTTGATTATAATTGCCCTCCCATCCCTACGAATTTTATACATAATA
	NBCRB4D3	CTACCAGCTATTATCTTGATTATAATTGCCCTCCCATCCCTACGAATTTTATACATAATA

	MW222233	GACGAAATCAACAATCCATCTCTCACAGTAAAAACTATAGGGCATCAATGATACTGAAGC
	MW222234	GACGAAATCAACAATCCATCTCTCACAGTAAAAACTATAGGGCATCAATGATACTGAAGC
	NBCRB4D3	GACGAAATCAACAATCCATCTCTCACAGTAAAAACTATAGGGCATCAATGATACTGAAGC

	MW222233	TACGAATACACAGATTATGAAGACCTTAGCTTCGATTCCTATATAATTCCAACATCGGAA
	MW222234	TACGAATACACAGATTATGAAGACCTTAGCTTCGATTCCTATATAATTCCAACATCGGAA
	NBCRB4D3	TACGAATACACAGATTATGAAGACCTTAGCTTCGATTCCTATATAATTCCAACATCGGAA

	MW222233	TTAAAACCAGGAGAACTACGCCTACTGGAAGTAGACAATCGAGTAGTATTACCCATAGAA
	MW222234	TTAAAACCAGGAGAACTACGCCTACTGGAAGTAGACAATCGAGTAGTATTACCCATAGAA
	NBCRB4D3	TTAAAACCAGGAGAACTACGCCTACTGGAAGTAGACAATCGAGTAGTATTACCCATAGAA

	MW222233	ATAACAATTCGAATGCTAATCTCTTCCGAAGACGTACTACACTCATGGGCAGTACCTTCC
	MW222234	ATAACAATTCGAATGCTAATCTCTTCCGAAGACGTACTACACTCATGGGCAGTACCTTCC
	NBCRB4D3	ATAACAATTCGAATGCTAATCTCTTCCGAAGACGTACTACACTCATGGGCAGTACCTTCC

	MW222233	CTAGGACTGAAAACGGACGCAATTCCAGGCCGCCTAAATCAAACAACCCTTATATCAACC
	MW222234	CTAGGACTGAAAACGGACGCAATTCCAGGCCGCCTAAATCAAACAACCCTTATATCAACC
	NBCRB4D3	CTAGGACTGAAAACGGACGCAATTCCAGGCCGCCTAAATCAAACAACCCTTATATCAACC

	MW222233	CGACCAGGACTATACTACGGCCAATGTTCAGAGATCTGTGGATCAAATCACAGTTTTATA
	MW222234	CGACCAGGACTATACTACGGCCAATGTTCAGAGATCTGTGGATCAAATCACAGTTTTATA
	NBCRB4D3	CGACCAGGACTATACTACGGCCAATGTTCAGAGATCTGTGGATCAAATCACAGTTTTATA

	MW222233	CCAATTGTCCTCGAACTAGTCCCACTAAAATATTTTGAAAAATGATCTGCATCAGTGCTA
	MW222234	CCAATTGTCCTCGAACTAGTCCCACTAAAATATTTTGAAAAATGATCTGCATCAGTGCTA
	NBCRB4D3	CCAATTGTCCTCGAACTAGTCCCACTAAAATATTTTGAAAAATGATCTGCATCAGTGCTA

	MW222233	TAAGATCGTCAAGAAGCTATGCCAGCGTTAACCTTTTAAGTTAAAGATCGAGAGCATATC
	MW222234	TAAGATCGTCAAGAAGCTATGCCAGCGTTAACCTTTTAAGTTAAAGATCGAGAGCATATC
	NBCRB4D3	TAAGATCGTCAAGAAGCTATGCCAGCGTTAACCTTTTAAGTTAAAGATCGAGAGCATATC

	MW222233	AACTCTCCTTGATGACATGCCACAACTAGATACATCAACATGACCTACAATAATCCTATC
	MW222234	AACTCTCCTTGATGACATGCCACAACTAGATACATCAACATGACCTACAATAATCCTATC
	NBCRB4D3	AACTCTCCTTGATGACATGCCACAACTAGATACATCAACATGACCTACAATAATCCTATC

	MW222233	TATATTCCTAGTCCTTTTCATCATTTTCCAATTAAAAATTTCAAAACACAATTTTTACCA
	MW222234	TATATTCCTAGTCCTTTTCATCATTTTCCAATTAAAAATTTCAAAACACAATTTTTACCA
	NBCRB4D3	TATATTCCTAGTCCTTTTCATCATTTTCCAATTAAAAATTTCAAAACACAATTTTTACCA

	MW222233	CAACCCAGAACTAACATCAATGAAAACACCAAAGCAAAATAACCCCTGAGAAACAAAATG
	MW222234	CAACCCAGAACTAACATCAATGAAAACACCAAAGCAAAATAACCCCTGAGAAACAAAATG
	NBCRB4D3	CAACCCAGAACTAACATCAATGAAAACACCAAAGCAAAATAACCCCTGAGAAACAAAATG

	MW222233	AACGAAAATCTATTTGCCTCTTTCATTACCCCTATAATTCTAGGCCTCCCCCTTGTCACC
	MW222234	AACGAAAATCTATTTGCCTCTTTCATTACCCCTATAATTCTAGGCCTCCCCCTTGTCACC
	NBCRB4D3	AACGAAAATCTATTTGCCTCTTTCATTACCCCTATAATTCTAGGCCTCCCCCTTGTCACC

	MW222233	CTAATTGTCTTATTTCCCAGCTTACTGTTTCCTACATCAAATCGACTAATTAACAATCGC
	MW222234	CTAATTGTCTTATTTCCCAGCTTACTGTTTCCTACATCAAATCGACTAATTAACAATCGC
	NBCRB4D3	CTAATTGTCTTATTTCCCAGCTTACTGTTTCCTACATCAAATCGACTAATTAACAATCGC

	MW222233	CTCATCTCTCTCCAACAATGGGTACTCCAACTTGTATCAAAACAAATAATGAGTATTCAC
	MW222234	CTCATCTCTCTCCAACAATGGGTACTCCAACTTGTATCAAAACAAATAATGAGTATTCAC
	NBCRB4D3	CTCATCTCTCTCCAACAATGGGTACTCCAACTTGTATCAAAACAAATAATGAGTATTCAC

	MW222233	AACGCCAAGGGACAAACATGGACGTTGATACTAATATCTCTAATTCTATTTATTGGATCA
	MW222234	AACGCCAAGGGACAAACATGGACGTTGATACTAATATCTCTAATTCTATTTATTGGATCA
	NBCRB4D3	AACGCCAAGGGACAAACATGGACGTTGATACTAATATCTCTAATTCTATTTATTGGATCA

	MW222233	ACAAACCTACTGGGCCTGTTACCCCACTCATTTACACCAACTACACAACTATCAATAAAT
	MW222234	ACAAACCTACTGGGCCTGTTACCCCACTCATTTACACCAACTACACAACTATCAATAAAT
	NBCRB4D3	ACAAACCTACTGGGCCTGTTACCCCACTCATTTACACCAACTACACAACTATCAATAAAT

	MW222233	TTAGGCATGGCTATTCCCTTATGAGCGGGGGCTGTAATTACAGGTTTTCGTAGCAAAACT
	MW222234	TTAGGCATGGCTATTCCCTTATGAGCGGGGGCTGTAATTACAGGTTTTCGTAGCAAAACT
	NBCRB4D3	TTAGGCATGGCTATTCCCTTATGAGCGGGGGCTGTAATTACAGGTTTTCGTAGCAAAACT

	MW222233	AAAGCATCACTTGCCCACTTCTTACCACAAGGAACACCAACTCCATTAATCCCAATACTA
	MW222234	AAAGCATCACTTGCCCACTTCTTACCACAAGGAACACCAACTCCATTAATCCCAATACTA
	NBCRB4D3	AAAGCATCACTTGCCCACTTCTTACCACAAGGAACACCAACTCCATTAATCCCAATACTA

	MW222233	GTAGTTATCGAGACTATCAGCCTCTTTATTCAACCAATAGCCCTTGCTGTACGACTAACA
	MW222234	GTAGTTATCGAGACTATCAGCCTCTTTATTCAACCAATAGCCCTTGCTGTACGACTAACA
	NBCRB4D3	GTAGTTATCGAGACTATCAGCCTCTTTATTCAACCAATAGCCCTTGCTGTACGACTAACA

	MW222233	GCCAATATCACAGCAGGCCACCTACTAATCCACTTAATCGGAGGAGCCACCCTAGCACTA
	MW222234	GCCAATATCACAGCAGGCCACCTACTAATCCACTTAATCGGAGGAGCCACCCTAGCACTA
	NBCRB4D3	GCCAATATCACAGCAGGCCACCTACTAATCCACTTAATCGGAGGAGCCACCCTAGCACTA

	MW222233	ATAAATATCAGCACCACAGTAGCCCTCATTACATTTATTATTCTAGTCCTACTAACGATC
	MW222234	ATAAATATCAGCACCACAGTAGCCCTCATTACATTTATTATTCTAGTCCTACTAACGATC
	NBCRB4D3	ATAAATATCAGCACCACAGTAGCCCTCATTACATTTATTATTCTAGTCCTACTAACGATC

	MW222233	CTCGAATTTGCAGTAGCTATAATTCAAGCTTATGTATTTACCCTTTTAGTTAGCCTATAT
	MW222234	CTCGAATTTGCAGTAGCTATAATTCAAGCTTATGTATTTACCCTTTTAGTTAGCCTATAT
	NBCRB4D3	CTCGAATTTGCAGTAGCTATAATTCAAGCTTATGTATTTACCCTTTTAGTTAGCCTATAT

	MW222233	CTGCACGACAACACGTAATGACACACCAAACGCATGCTTACCACATAGTAAACCCAAGCC
	MW222234	CTGCACGACAACACGTAATGACACACCAAACGCATGCTTACCACATAGTAAACCCAAGCC
	NBCRB4D3	CTGCACGACAACACGTAATGACACACCAAACGCATGCTTACCACATAGTAAACCCAAGCC

	MW222233	CCTGACCCCTCACAGGAGCACTGTCCGCCCTCCTAATAACATCTGGCTTGATTATATGAT
	MW222234	CCTGACCCCTCACAGGAGCACTGTCCGCCCTCCTAATAACATCTGGCTTGATTATATGAT
	NBCRB4D3	CCTGACCCCTCACAGGAGCACTGTCCGCCCTCCTAATAACATCTGGCTTGATTATATGAT

	MW222233	TCCACTTCAACTCAACAACCCTGTTGATGCTTGGCCTAACAACAAATATACTAACAATAT
	MW222234	TCCACTTCAACTCAACAACCCTGTTGATGCTTGGCCTAACAACAAATATACTAACAATAT
	NBCRB4D3	TCCACTTCAACTCAACAACCCTGTTGATGCTTGGCCTAACAACAAATATACTAACAATAT

	MW222233	ACCAATGATGACGAGATATTATCCGAGAAAGTACATTTCAAGGCCACCACACCCCAACTG
	MW222234	ACCAATGATGACGAGATATTATCCGAGAAAGTACATTTCAAGGCCACCACACCCCAACTG
	NBCRB4D3	ACCAATGATGACGAGATATTATCCGAGAAAGTACATTTCAAGGCCACCACACCCCAACTG

	MW222233	TCCAAAAGGGCCTCCGCTACGGAATAGTCTTATTTATTATTTCAGAAGTTTTATTTTTTA
	MW222234	TCCAAAAGGGCCTCCGCTACGGAATAGTCTTATTTATTATTTCAGAAGTTTTATTTTTTA
	NBCRB4D3	TCCAAAAGGGCCTCCGCTACGGAATAGTCTTATTTATTATTTCAGAAGTTTTATTTTTTA

	MW222233	CCGGGTTCTTCTGAGCTTTTTATCACTCAAGTCTTGCTCCCACACCCGAACTGGGTGGCT
	MW222234	CCGGGTTCTTCTGAGCTTTTTATCACTCAAGTCTTGCTCCCACACCCGAACTGGGTGGCT
	NBCRB4D3	CCGGGTTCTTCTGAGCTTTTTATCACTCAAGTCTTGCTCCCACACCCGAACTGGGTGGCT

	MW222233	GCTGACCCCCAACAGGCATTCACCCACTCAATCCCCTAGAAGTCCCATTACTTAATACCT
	MW222234	GCTGACCCCCAACAGGCATTCACCCACTCAATCCCCTAGAAGTCCCATTACTTAATACCT
	NBCRB4D3	GCTGACCCCCAACAGGCATTCACCCACTCAATCCCCTAGAAGTCCCATTACTTAATACCT

	MW222233	CCGTCCTCTTAGCCTCAGGGGTTTCAATCACTTGAGCCCACCACAGCCTCATAGAAGGAA
	MW222234	CCGTCCTCTTAGCCTCAGGGGTTTCAATCACTTGAGCCCACCACAGCCTCATAGAAGGAA
	NBCRB4D3	CCGTCCTCTTAGCCTCAGGGGTTTCAATCACTTGAGCCCACCACAGCCTCATAGAAGGAA

	MW222233	ACCGCAATCACATGCTACAAGCCCTATTTATCACCATCGCCCTAGGTGTGTATTTCACGC
	MW222234	ACCGCAATCACATGCTACAAGCCCTATTTATCACCATCGCCCTAGGTGTGTATTTCACGC
	NBCRB4D3	ACCGCAATCACATGCTACAAGCCCTATTTATCACCATCGCCCTAGGTGTGTATTTCACGC

	MW222233	TACTCCAAGCCTCAGAATACTATGAAGCACCTTTTACCATCTCAGATGGAGTCTACGGCT
	MW222234	TACTCCAAGCCTCAGAATACTATGAAGCACCTTTTACCATCTCAGATGGAGTCTACGGCT
	NBCRB4D3	TACTCCAAGCCTCAGAATACTATGAAGCACCTTTTACCATCTCAGATGGAGTCTACGGCT

	MW222233	CAACTTTCTTTGTAGCCACAGGGTTCCACGGCCTCCATGTAATCATCGGATCCACCTTCT
	MW222234	CAACTTTCTTTGTAGCCACAGGGTTCCACGGCCTCCATGTAATCATCGGATCCACCTTCT
	NBCRB4D3	CAACTTTCTTTGTAGCCACAGGGTTCCACGGCCTCCATGTAATCATCGGATCCACCTTCT

	MW222233	TAATCGTCTGCTTCTTCCGCCAACTAAAATTCCACTTTACCTCTAGTCACCACTTTGGCT
	MW222234	TAATCGTCTGCTTCTTCCGCCAACTAAAATTCCACTTTACCTCTAGTCACCACTTTGGCT
	NBCRB4D3	TAATCGTCTGCTTCTTCCGCCAACTAAAATTCCACTTTACCTCTAGTCACCACTTTGGCT

	MW222233	TTGAAGCTGCCGCCTGATATTGACATTTCGTAGACGTAGTGTGACTCTTCCTCTATATCT
	MW222234	TTGAAGCTGCCGCCTGATATTGACATTTCGTAGACGTAGTGTGACTCTTCCTCTATATCT
	NBCRB4D3	TTGAAGCTGCCGCCTGATATTGACATTTCGTAGACGTAGTGTGACTCTTCCTCTATATCT

	MW222233	CTATCTATTGATGAGGATCATATTCTTTTAGTATCAACCAGTACAACTGACTTCCAATCA
	MW222234	CTATCTATTGATGAGGATCATATTCTTTTAGTATCAACCAGTACAACTGACTTCCAATCA
	NBCRB4D3	CTATCTATTGATGAGGATCATATTCTTTTAGTATCAACCAGTACAACTGACTTCCAATCA

	MW222233	GTTAGTTTCGGTCTAACCCGAAAAAGAATAATAAACCTTATAATAGCCCTTCTAACCAAC
	MW222234	GTTAGTTTCGGTCTAACCCGAAAAAGAATAATAAACCTTATAATAGCCCTTCTAACCAAC
	NBCRB4D3	GCTAGTTTCGGTCTAACCCGAAAAAGAATAATAAACCTTATAATAGCCCTTCTAACCAAC

	MW222233	CTCACACTAACCACACTACTCGTCACCATTGCATTCTGACTTCCCCAATTAAATGTATAC
	MW222234	CTCACACTAACCACACTACTCGTCACCATTGCATTCTGACTTCCCCAATTAAATGTATAC
	NBCRB4D3	CTCACACTAACCACACTACTCGTCACCATTGCATTCTGACTTCCCCAATTAAATGTATAC

	MW222233	TCAGAAAAAACAAGTCCATACGAATGCGGGTTTGATCCCATAGGATCAGCCCGCCTCCCT
	MW222234	TCAGAAAAAACAAGTCCATACGAATGCGGGTTTGATCCCATAGGATCAGCCCGCCTCCCT
	NBCRB4D3	TCAGAAAAAACAAGTCCATACGAATGCGGGTTTGATCCCATAGGATCAGCCCGCCTCCCT

	MW222233	TTCTCCATGAAATTTTTCCTGGTAGCCATTACATTTCTCCTTTTTGATTTAGAAATCGCA
	MW222234	TTCTCCATGAAATTTTTCCTGGTAGCCATTACATTTCTCCTTTTTGATTTAGAAATCGCA
	NBCRB4D3	TTCTCCATGAAATTTTTCCTGGTAGCCATTACATTTCTCCTTTTTGATTTAGAAATCGCA

	MW222233	TTACTCCTACCATTACCATGAGCCTCACAAACAACTAACCTAAACACAATGCTCACCATA
	MW222234	TTACTCCTACCATTACCATGAGCCTCACAAACAACTAACCTAAACACAATGCTCACCATA
	NBCRB4D3	TTACTCCTACCATTACCATGAGCCTCACAAACAACTAACCTAAACACAATGCTCACCATA

	MW222233	GCCCTCTTCCTAATTTCCCTACTAGCTGTTAGCTTGGCCTATGAATGAACCCAAAAGGGA
	MW222234	GCCCTCTTCCTAATTTCCCTACTAGCTGTTAGCTTGGCCTATGAATGAACCCAAAAGGGA
	NBCRB4D3	GCCCTCTTCCTAATTTCCCTACTAGCTGTTAGCTTGGCCTATGAATGAACCCAAAAGGGA

	MW222233	TTAGAATGAACTGAATATGGTACTTAGTTTAAAACAAAATAAATGATTTCGACTCATTAG
	MW222234	TTAGAATGAACTGAATATGGTACTTAGTTTAAAACAAAATAAATGATTTCGACTCATTAG
	NBCRB4D3	TTAGAATGAACTGAATATGGTACTTAGTTTAAAACAAAATAAATGATTTCGACTCATTAG

	MW222233	ATTATGATTGAACTCATAATTACCAAATGTCCTTCGTACATATAAATATCATAGTAGCAT
	MW222234	ATTATGATTGAACTCATAATTACCAAATGTCCTTCGTACATATAAATATCATAGTAGCAT
	NBCRB4D3	ATTATGATTGAACTCATAATTACCAAATGTCCTTCGTACATATAAATATCATAGTAGCAT

	MW222233	TCGCAGTATCTCTTACAGGACTACTAATATATCGATCCCACCTAATATCATCTCTTTTAT
	MW222234	TCGCAGTATCTCTTACAGGACTACTAATATATCGATCCCACCTAATATCATCTCTTTTAT
	NBCRB4D3	TCGCAGTATCTCTTACAGGACTACTAATATATCGATCCCACCTAATATCATCTCTTTTAT

	MW222233	GCCTAGAGGGAATGATATTATCCCTATTCATTATGGCCACCCTAACAATCCTGAACTCAC
	MW222234	GCCTAGAGGGAATGATATTATCCCTATTCATTATGGCCACCCTAACAATCCTGAACTCAC
	NBCRB4D3	GCCTAGAGGGAATGATATTATCCCTATTCATTATGGCCACCCTAACAATCCTGAACTCAC

	MW222233	ACTTCACTCTAGCCAGCATAATACCCATTATCCTACTAGTATTCGCAGCCTGCGAAGCAG
	MW222234	ACTTCACTCTAGCCAGCATAATACCCATTATCCTACTAGTATTCGCAGCCTGCGAAGCAG
	NBCRB4D3	ACTTCACTCTAGCCAGCATAATACCCATTATCCTACTAGTATTCGCAGCCTGCGAAGCAG

	MW222233	CGCTAGGTTTATCCTTACTAGTAATGGTATCAAACACATACGGTACTGACTACGTACAAA
	MW222234	CGCTAGGTTTATCCTTACTAGTAATGGTATCAAACACATACGGTACTGACTACGTACAAA
	NBCRB4D3	CGCTAGGTTTATCCTTACTAGTAATGGTATCAAACACATACGGTACTGACTACGTACAAA

	MW222233	ACCTCAACTTATTACAATGCTAAAATATATTGTCCCTACAATAATACTTATACCCCTAAC
	MW222234	ACCTCAACTTATTACAATGCTAAAATATATTGTCCCTACAATAATACTTATACCCCTAAC
	NBCRB4D3	ACCTCAACTTATTACAATGCTAAAATATATTGTCCCTACAATAATACTTATACCCCTAAC

	MW222233	CTGGCTATCAAAAAACAACATAATATGAATTAACCCTACACTTCATAGCCTGCTAATTAG
	MW222234	CTGGCTATCAAAAAACAACATAATATGAATTAACCCTACACTTCATAGCCTGCTAATTAG
	NBCRB4D3	CTGGCTATCAAAAAACAACATAATATGAATTAACCCTACACTTCATAGCCTGCTAATTAG

	MW222233	CCTCACAAGCCTGCTCCTTATAAACCAATTCAACGACAGCAGTCTCAACTTTTCATTGAT
	MW222234	CCTCACAAGCCTGCTCCTTATAAACCAATTCAACGACAGCAGTCTCAACTTTTCATTGAT
	NBCRB4D3	CCTCACAAGCCTGCTCCTTATAAACCAATTCAACGACAGCAGTCTCAACTTTTCATTGAT

	MW222233	CTTCTTTTCCGATCCTTTATCTACACCATTACTGATTCTAACTATATGACTTCTCCCTCT
	MW222234	CTTCTTTTCCGATCCTTTATCTACACCATTACTGATTCTAACTATATGACTTCTCCCTCT
	NBCRB4D3	CTTCTTTTCCGATCCTTTATCTACACCATTACTGATTCTAACTATATGACTTCTCCCTCT

	MW222233	AATGCTAATAGCTAGCCAACATCACTTATCAAAAGAAAACCTAACCCGAAAAAAACTATT
	MW222234	AATGCTAATAGCTAGCCAACATCACTTATCAAAAGAAAACCTAACCCGAAAAAAACTATT
	NBCRB4D3	AATGCTAATAGCTAGCCAACATCACTTATCAAAAGAAAACCTAACCCGAAAAAAACTATT

	MW222233	TATCTCTATATTAATCCTATTACAACTATTTCTAATCATAACATTTACTGCTGCGGAACT
	MW222234	TATCTCTATATTAATCCTATTACAACTATTTCTAATCATAACATTTACTGCTGCGGAACT
	NBCRB4D3	TATCTCTATATTAATCCTATTACAACTATTTCTAATCATAACATTTACTGCTGCGGAACT

	MW222233	AATCTTCTTTTATATCCTATTCGAAGCCACATTAGTTCCAACTCTCATTATTATTACCCG
	MW222234	AATCTTCTTTTATATCCTATTCGAAGCCACATTAGTTCCAACTCTCATTATTATTACCCG
	NBCRB4D3	AATCTTCTTTTATATCCTATTCGAAGCCACATTAGTTCCAACTCTCATTATTATTACCCG

	MW222233	ATGAGGGAACCAAACAGAACGCCTAAACGCCGGCCTTTATTTCCTGTTCTACACACTAGC
	MW222234	ATGAGGGAACCAAACAGAACGCCTAAACGCCGGCCTTTATTTCCTGTTCTACACACTAGC
	NBCRB4D3	ATGAGGGAACCAAACAGAACGCCTAAACGCCGGCCTTTATTTCCTGTTCTACACACTAGC

	MW222233	AGGATCCTTACCCCTACTAATTGCATTAATCTATATTCAAAATACAACAGGAACCCTAAA
	MW222234	AGGATCCTTACCCCTACTAATTGCATTAATCTATATTCAAAATACAACAGGAACCCTAAA
	NBCRB4D3	AGGATCCTTACCCCTACTAATTGCATTAATCCATATTCAAAATACAACAGGAACCCTAAA

	MW222233	TTTCCTAATCCTCCAATACTGAGTCCAACCAATACCCAACTCCTGATCCAACGTCTTCAC
	MW222234	TTTCCTAATCCTCCAATACTGAGTCCAACCAATACCCAACTCCTGATCCAACGTCTTCAC
	NBCRB4D3	TTTCCTAATCCTCCAATACTGAGTCCAACCAATACCCAACTCCTGATCCAACGTCTTCAC

	MW222233	ATGACTAGCATGCATAATGGCCTTCATAGTAAAAATACCACTATATGGCCTCCACCTTTG
	MW222234	ATGACTAGCATGCATAATGGCCTTCATAGTAAAAATACCACTATATGGCCTCCACCTTTG
	NBCRB4D3	ATGACTAGCATGCATAATGGCCTTCATAGTAAAAATACCACTATATGGCCTCCACCTTTG

	MW222233	ATTACCTAAAGCCCATGTAGAAGCCCCTATTGCAGGCTCCATAGTCCTAGCAGCAATCTT
	MW222234	ATTACCTAAAGCCCATGTAGAAGCCCCTATTGCAGGCTCCATAGTCCTAGCAGCAATCTT
	NBCRB4D3	ATTACCTAAAGCCCATGTAGAAGCCCCTATTGCAGGCTCCATAGTCCTAGCAGCAATCTT

	MW222233	ACTAAAACTGGGAGGATATGGCATACTACGAATTACATTAATTCTAAATCCAATAACTAA
	MW222234	ACTAAAACTGGGAGGATATGGCATACTACGAATTACATTAATTCTAAATCCAATAACTAA
	NBCRB4D3	ACTAAAACTGGGAGGATATGGCATACTACGAATTACATTAATTCTAAATCCAATAACTAA

	MW222233	CTTCATAGCATATCCCTTTATCATACTATCTTTATGAGGCATAATCATAACTAGCTCAAT
	MW222234	CTTCATAGCATATCCCTTTATCATACTATCTTTATGAGGCATAATCATAACTAGCTCAAT
	NBCRB4D3	CTTCATAGCATATCCCTTTATCATACTATCTTTATGAGGCATAATCATAACTAGCTCAAT

	MW222233	TTGCCTCCGCCAAACGGACCTAAAATCACTCATCGCATACTCTTCCGTCAGCCACATAGC
	MW222234	TTGCCTCCGCCAAACGGACCTAAAATCACTCATCGCATACTCTTCCGTCAGCCACATAGC
	NBCRB4D3	TTGCCTCCGCCAAACGGACCTAAAATCACTCATCGCATACTCTTCCGTCAGCCACATAGC

	MW222233	ACTTGTCATCGTGGCTATCCTTATCCAAACACCTTGAAGTTACACTGGAGCTATCGCTCT
	MW222234	ACTTGTCATCGTGGCTATCCTTATCCAAACACCTTGAAGTTACACTGGAGCTATCGCTCT
	NBCRB4D3	ACTTGTCATCGTGGCTATCCTTATCCAAACACCTTGAAGTTACACTGGAGCTATCGCTCT

	MW222233	AATGATCGCCCATGGTCTTACATCCTCTATGCTCTTCTGCCTAGCAAACTCTAACTACGA
	MW222234	AATGATCGCCCATGGTCTTACATCCTCTATGCTCTTCTGCCTAGCAAACTCTAACTACGA
	NBCRB4D3	AATGATCGCCCATGGTCTTACATCCTCTATGCTCTTCTGCCTAGCAAACTCTAACTACGA

	MW222233	ACGAATCCACAGCCGTACAATAATTTTAGCTCGCGGCTTACAAACACTCCTCCCACTCAT
	MW222234	ACGAATCCACAGCCGTACAATAATTTTAGCTCGCGGCTTACAAACACTCCTCCCACTCAT
	NBCRB4D3	ACGAATCCACAGCCGTACAATAATTCTAGCTCGCGGCTTACAAACACTCCTCCCACTCAT

	MW222233	AGCGACCTGATGACTCCTAGCAAGCCTAACTAACCTAGCTCTACCCCCAACAATCAACCT
	MW222234	AGCGACCTGATGACTCCTAGCAAGCCTAACTAACCTAGCTCTACCCCCAACAATCAACCT
	NBCRB4D3	AGCGACCTGATGACTCCTAGCAAGCCTAACTAACCTAGCTCTACCCCCAACAATCAACCT

	MW222233	AATCGGAGAACTATTCGTAGTAATATCAACCTTTTCGTGATCCAACATCACAATCATCTT
	MW222234	AATCGGAGAACTATTCGTAGTAATATCAACCTTTTCGTGATCCAACATCACAATCATCTT
	NBCRB4D3	AATCGGAGAACTATTCGTAGTAATATCAACCTTTTCGTGATCCAACATCACAATCATCTT

	MW222233	AATAGGACTTAACATAGTAATTACCGCCCTATACTCCCTCTACATATTAATTACAACACA
	MW222234	AATAGGACTTAACATAGTAATTACCGCCCTATACTCCCTCTACATATTAATTACAACACA
	NBCRB4D3	AATAGGACTTAACATAGTAATTACCGCCCTATACTCCCTCTACATATTAATTACAACACA

	MW222233	ACGAGGCAAATACACTCACCATATCAACAACATCCCACCTTCCTTTACACGAGAAAACGC
	MW222234	ACGAGGCAAATACACTCACCATATCAACAACATCCCACCTTCCTTTACACGAGAAAACGC
	NBCRB4D3	ACGAGGCAAATACACTCACCATATCAACAACATCCCACCTTCCTTTACACGAGAAAACGC

	MW222233	ACTCATATCATTACACATACTACCACTACTACTATTATCCCTGAACCCAAAAATTATTCT
	MW222234	ACTCATATCATTACACATACTACCACTACTACTATTATCCCTGAACCCAAAAATTATTCT
	NBCRB4D3	ACTCATATCATTACACATACTACCACTACTACTATTATCCCTGAACCCAAAAATTATTCT

	MW222233	AGGCCCCTTGTACTGTGAATATAGTTTAAAAAAAACATTAGACTGTGAATCTAACAATAG
	MW222234	AGGCCCCTTGTACTGTGAATATAGTTTAAAAAAAACATTAGACTGTGAATCTAACAATAG
	NBCRB4D3	AGGCCCCTTGTACTGTGAATATAGTTTAAAAAAAACATTAGACTGTGAATCTAACAATAG

	MW222233	AAGCCCATTGCCTTCTTATTTACCGAAAAAGCATGCAAGAACTGCTAATTCTTATGCCTC
	MW222234	AAGCCCATTGCCTTCTTATTTACCGAAAAAGCATGCAAGAACTGCTAATTCTTATGCCTC
	NBCRB4D3	AAGCCCATTGCCTTCTTATTTACCGAAAAAGCATGCAAGAACTGCTAATTCTTATGCCTC

	MW222233	CATGCCTAACAACATGGCTTTTTCAAACTTTTAAAGGATGGCAGTTATCCGTTGGTCTTA
	MW222234	CATGCCTAACAACATGGCTTTTTCAAACTTTTAAAGGATGGCAGTTATCCGTTGGTCTTA
	NBCRB4D3	CATGCCTAACAACATGGCTTTTTCAAACTTTTAAAGGATGGCAGTTATCCGTTGGTCTTA

	MW222233	GGAATCAAAAAATTGGTGCAACTCCAAATAAAAGTAATAAACATATTCTCCTCCTTCACA
	MW222234	GGAATCAAAAAATTGGTGCAACTCCAAATAAAAGTAATAAACATATTCTCCTCCTTCACA
	NBCRB4D3	GGAATCAAAAAATTGGTGCAACTCCAAATAAAAGTAATAAACATATTCTCCTCCTTCACA

	MW222233	CTAACAACCCTACTTCTACTGACCGTACCCATCATTATAACAGGCTTCAGCACCCACAAA
	MW222234	CTAACAACCCTACTTCTACTGACCGTACCCATCATTATAACAGGCTTCAGCACCCACAAA
	NBCRB4D3	CTAACAACCCTACTTCTACTGACCGTACCCATCATTATAACAGGCTTCAGCACCCACAAA

	MW222233	ACCTCAAACTACCCACTCTACGTGAAAATAACTATTTCATATGCCTTCATCACCAGCATA
	MW222234	ACCTCAAACTACCCACTCTACGTGAAAATAACTATTTCATATGCCTTCATCACCAGCATA
	NBCRB4D3	ACCTCAAACTACCCACTCTACGTGAAAATAACTATTTCATATGCCTTCATCACCAGCATA

	MW222233	ATTCCCACAATAATATTCATTCACACAGGACAAGAGATAGTTATCTCAAACTGACACTGA
	MW222234	ATTCCCACAATAATATTCATTCACACAGGACAAGAGATAGTTATCTCAAACTGACACTGA
	NBCRB4D3	ATTCCCACAATAATATTCATTCACACAGGACAAGAGATAGTTATCTCAAACTGACACTGA

	MW222233	TTGACCATTCAAACCCTCAAACTATCACTCAGCTTCAAAATAGACTACTTCTCAATAATA
	MW222234	TTGACCATTCAAACCCTCAAACTATCACTCAGCTTCAAAATAGACTACTTCTCAATAATA
	NBCRB4D3	TTGACCATTCAAACCCTCAAACTATCACTCAGCTTCAAAATAGACTACTTCTCAATAATA

	MW222233	TTTGTCCCAGTAGCATTATTCGTCACATGATCCATCATAGAGTTCTCAATATGATATATA
	MW222234	TTTGTCCCAGTAGCATTATTCGTCACATGATCCATCATAGAGTTCTCAATATGATATATA
	NBCRB4D3	TTTGTCCCAGTAGCATTATTCGTCACATGATCCATCATAGAGTTCTCAATATGATATATA

	MW222233	CACTCAGACCCCAACATTAACCAGTTTTTCAAATATCTACTCCTATTCCTCATTACAATA
	MW222234	CACTCAGACCCCAACATTAACCAGTTTTTCAAATATCTACTCCTATTCCTCATTACAATA
	NBCRB4D3	CACTCAGACCCCAACATTAACCAGTTTTTCAAATATCTACTCCTATTCCTCATTACAATA

	MW222233	CTAATCCTTGTTACTGCAAATAACCTCTTTCAACTATTCATCGGCTGAGAAGGAGTCGGA
	MW222234	CTAATCCTTGTTACTGCAAATAACCTCTTTCAACTATTCATCGGCTGAGAAGGAGTCGGA
	NBCRB4D3	CTAATCCTTGTTACTGCAAATAACCTCTTTCAACTATTCATCGGCTGAGAAGGAGTCGGA

	MW222233	ATCATATCGTTCCTACTCATTGGATGATGATACGGACGAGCAGATGCAAACACAGCAGCT
	MW222234	ATCATATCGTTCCTACTCATTGGATGATGATACGGACGAGCAGATGCAAACACAGCAGCT
	NBCRB4D3	ATCATATCGTTCCTACTCATTGGATGATGATACGGACGAGCAGATGCAAACACAGCAGCT

	MW222233	CTACAAGCAATCCTGTACAACCGCATCGGCGACATTGGATTTATTCTAGCAATAGCATGA
	MW222234	CTACAAGCAATCCTGTACAACCGCATCGGCGACATTGGATTTATTCTAGCAATAGCATGA
	NBCRB4D3	CTACAAGCAATCCTGTACAACCGCATCGGCGACATTGGATTTATTCTAGCAATAGCATGA

	MW222233	TTCCTAGCCAACCTCAACACCTGAGACCTCCAACAAATCTTTATACTAAAACCAGACAAC
	MW222234	TTCCTAGCCAACCTCAACACCTGAGACCTCCAACAAATCTTTATACTAAAACCAGACAAC
	NBCRB4D3	TTCCTAGCCAACCTCAACACCTGAGACCTCCAACAAATCTTTATACTAAAACCAGACAAC

	MW222233	TCAAACCTACCTCTAATAAGCCTAGTACTTGCCGCAACAGGAAAATCCGCACAATTTGGC
	MW222234	TCAAACCTACCTCTAATAAGCCTAGTACTTGCCGCAACAGGAAAATCCGCACAATTTGGC
	NBCRB4D3	TCAAACCTACCTCTAATAAGCCTAGTACTTGCCGCAACAGGAAAATCCGCACAATTTGGC

	MW222233	CTACACCCGTGACTACCTTCCGCAATAGAAGGTCCAACTCCCGTCTCAGCATTACTTCAC
	MW222234	CTACACCCGTGACTACCTTCCGCAATAGAAGGTCCAACTCCCGTCTCAGCATTACTTCAC
	NBCRB4D3	CTACACCCGTGACTACCTTCCGCAATAGAAGGTCCAACTCCCGTCTCAGCATTACTTCAC

	MW222233	TCAAGCACAATAGTAGTAGCAGGCATTTTTCTATTAATCCGTTTCTATCCACTAACAGAA
	MW222234	TCAAGCACAATAGTAGTAGCAGGCATTTTTCTATTAATCCGTTTCTATCCACTAACAGAA
	NBCRB4D3	TCAAGCACAATAGTAGTAGCAGGCATTTTTCTATTAATCCGTTTCTATCCACTAACAGAA

	MW222233	AACAACAAATTTGCCCAATCCATTATACTATGCCTAGGGGCTATCACCACATTATTTACG
	MW222234	AACAACAAATTTGCCCAATCCATTATACTATGCCTAGGGGCTATCACCACATTATTTACG
	NBCRB4D3	AACAACAAATTTGCCCAATCCATTATACTATGCCTAGGGGCTATCACCACATTATTTACG

	MW222233	GCAATATGTGCCCTTACCCAAAATGATATCAAAAAAATCATTGCTTTCTCCACATCCAGC
	MW222234	GCAATATGTGCCCTTACCCAAAATGATATCAAAAAAATCATTGCTTTCTCCACATCCAGC
	NBCRB4D3	GCAATATGTGCCCTTACCCAAAATGATATCAAAAAAATCATTGCTTTCTCCACATCCAGC

	MW222233	CAACTAGGCCTCATAATAGTGACAATCGGCATCAACCAACCCTACCTTGCATTTCTTCAC
	MW222234	CAACTAGGCCTCATAATAGTGACAATCGGCATCAACCAACCCTACCTTGCATTTCTTCAC
	NBCRB4D3	CAACTAGGCCTCATAATAGTGACAATCGGCATCAACCAACCCTACCTTGCATTTCTTCAC

	MW222233	ATCTGTACTCACGCCTTCTTCAAAGCTATACTATTTATATGCTCCGGCTCTATCATCCAC
	MW222234	ATCTGTACTCACGCCTTCTTCAAAGCTATACTATTTATATGCTCCGGCTCTATCATCCAC
	NBCRB4D3	ATCTGTACTCACGCCTTCTTCAAAGCTATACTATTTATATGCTCCGGCTCTATCATCCAC

	MW222233	AGCCTAAACGATGAACAGGATATCCGAAAAATAGGAGGTCTATTCAAAGCAATGCCATTC
	MW222234	AGCCTAAACGATGAACAGGATATCCGAAAAATAGGAGGTCTATTCAAAGCAATGCCATTC
	NBCRB4D3	AGCCTAAACGATGAACAGGATATCCGAAAAATAGGAGGTCTATTCAAAGCAATGCCATTC

	MW222233	ACCACAACAGCCCTCATTGTTGGTAGTCTCGCACTTACAGGAATACCTTTCCTCACCGGA
	MW222234	ACCACAACAGCCCTCATTGTTGGTAGTCTCGCACTTACAGGAATACCTTTCCTCACCGGA
	NBCRB4D3	ACCACAACAGCCCTCATTGTTGGTAGTCTCGCACTTACAGGAATACCTTTCCTCACCGGA

	MW222233	TTTTATTCCAAAGACATAATCATCGAGTCTGCCAACACGTCTTATACCAACGCCTGAGCC
	MW222234	TTTTATTCCAAAGACATAATCATCGAGTCTGCCAACACGTCTTATACCAACGCCTGAGCC
	NBCRB4D3	TTTTATTCCAAAGACATAATCATCGAGTCTGCCAACACGTCTTATACCAACGCCTGAGCC

	MW222233	CTTCTAATAACACTAATCGCCACCTCTTTTACAGCCGTCTACAGCACACGCATCATTTTC
	MW222234	CTTCTAATAACACTAATCGCCACCTCTTTTACAGCCGTCTACAGCACACGCATCATTTTC
	NBCRB4D3	CTTCTAATAACACTAATCGCCACCTCTTTTACAGCCGTCTACAGCACACGCATCATTTTC

	MW222233	TTCACCCTACTGGGGCAACCTCGATTCTCAGCCCTCATCTCTATCAACGAAAATAACCCC
	MW222234	TTCACCCTACTGGGGCAACCTCGATTCTCAGCCCTCATCTCTATCAACGAAAATAACCCC
	NBCRB4D3	TTCACCCTACTGGGGCAACCTCGATTCTCAGCCCTCATCTCTATCAACGAAAATAACCCC

	MW222233	TTCCTAATCAACTCAATCAAGCGCCTACTAATTGGAAGCCTTTTCGCAGGATTCATTATC
	MW222234	TTCCTAATCAACTCAATCAAGCGCCTACTAATTGGAAGCCTTTTCGCAGGATTCATTATC
	NBCRB4D3	TTCCTAATCAACTCAATCAAGCGCCTACTAATTGGAAGCCTTTTCGCAGGATTCATTATC

	MW222233	TCCAACAACATTCCCCCAACAACAATCCCCCAAATAACCATACCATATTACCTAAAAACA
	MW222234	TCCAACAACATTCCCCCAACAACAATCCCCCAAATAACCATACCATATTACCTAAAAACA
	NBCRB4D3	TCCAACAACATCCCCCCAACAACAATCCCCCAAATAACCATACCATATTACCTAAAAACA

	MW222233	ACAGCCCTAGCAGTCACAATCCTAGGTTTTATCCTAGCACTAGAAATCAACAACATAACC
	MW222234	ACAGCCCTAGCAGTCACAATCCTAGGTTTTATCCTAGCACTAGAAATCAACAACATAACC
	NBCRB4D3	ACAGCCCTAGCAGTCACAATCCTAGGTTTTATCCTAGCACTAGAAATCAACAACATAACC

	MW222233	CGCAACCTAAAATTCAATTACCCATCAAACACCTTTAAATTCTCCAACCTACTAGGATAT
	MW222234	CGCAACCTAAAATTCAATTACCCATCAAACACCTTTAAATTCTCCAACCTACTAGGATAT
	NBCRB4D3	CGCAACCTAAAATTCAATTACCCATCAAACACCTTTAAATTCTCCAACCTACTAGGATAT

	MW222233	TACCCCACAATTATACACCGCCTAACCCCTTACATAAACTTAACAATAAGCCAAAAGTCA
	MW222234	TACCCCACAATTATACACCGCCTAACCCCTTACATAAACTTAACAATAAGCCAAAAGTCA
	NBCRB4D3	TACCCCACAATTATACACCGCCTAACCCCTTACATAAACTTAACAATAAGCCAAAAGTCA

	MW222233	GCATCCTCTCTCCTAGACCTAATCTGACTAGAAACTATCCTACCAAAAACCATCTCATCC
	MW222234	GCATCCTCTCTCCTAGACCTAATCTGACTAGAAACTATCCTACCAAAAACCATCTCATCC
	NBCRB4D3	GCATCCTCTCTCCTAGACCTAATCTGACTAGAAACTATCCTACCAAAAACCATCTCATCC

	MW222233	ATCCAAATAAAAACATCCATTATAATTACAAACCAAAAAGGCCTAATCAAATTATATTTC
	MW222234	ATCCAAATAAAAACATCCATTATAATTACAAACCAAAAAGGCCTAATCAAATTATATTTC
	NBCRB4D3	ATCCAAATAAAAACATCCATTATAATTACAAACCAAAAAGGCCTAATCAAATTATATTTC

	MW222233	CTCTCTTTCCTAATCACTATCCTCATCAGCATAATCCTACTTAATTTCCACGAGTAATCT
	MW222234	CTCTCTTTCCTAATCACTATCCTCATCAGCATAATCCTACTTAATTTCCACGAGTAATCT
	NBCRB4D3	CTCTCTTTCCTAATCACTATCCTCATCAGCATAATCCTACTTAATTTCCACGAGTAATCT

	MW222233	CCATAATAACCACAACACCAATCAACAAAGACCAGCCAGTCACAATAACCAATCAAGTAC
	MW222234	CCATAATAACCACAACACCAATCAACAAAGACCAGCCAGTCACAATAACCAATCAAGTAC
	NBCRB4D3	CCATAATAACCACAACACCAATCAACAAAGACCAGCCAGTCACAATAACCAATCAAGTAC

	MW222233	CATAACTATACAAAGCCGCAATTCCTATGGCCTCCTCACTAAAAAACCCAGAATCCCCAG
	MW222234	CATAACTATACAAAGCCGCAATTCCTATGGCCTCCTCACTAAAAAACCCAGAATCCCCAG
	NBCRB4D3	CATAACTATACAAAGCCGCAATTCCTATGGCCTCCTCACTAAAAAACCCAGAATCCCCAG

	MW222233	TATCATAAATAACTCAATCTCCCAACCCATTAAACTTAAACACAACTTCAACCTCTTCAT
	MW222234	TATCATAAATAACTCAATCTCCCAACCCATTAAACTTAAACACAACTTCAACCTCTTCAT
	NBCRB4D3	TATCATAAATAACTCAATCTCCCAACCCATTAAACTTAAACACAACTTCAACCTCTTCAT

	MW222233	CCTTTAACACATAACAGACTATCAAAAACTCTATCACCAACCCAGTGATAAACGCCCCTA
	MW222234	CCTTTAACACATAACAGACTATCAAAAACTCTATCACCAACCCAGTGATAAACGCCCCTA
	NBCRB4D3	CCTTTAACACATAACAGACTATCAAAAACTCTATCACCAACCCAGTGATAAACGCCCCTA

	MW222233	AAACAACCTTACTAGAAACCCAAACTTCAGGATATTGCTCAGTAGCCATAGCCGTTGTAT
	MW222234	AAACAACCTTACTAGAAACCCAAACTTCAGGATATTGCTCAGTAGCCATAGCCGTTGTAT
	NBCRB4D3	AAACAACCTTACTAGAAACCCAAACTTCAGGATATTGCTCAGTAGCCATAGCCGTTGTAT

	MW222233	AACCAAAAACCACTATTATCCCTCCCAAATAAATTAAAAAAACTATCAAACCCAGAAAAG
	MW222234	AACCAAAAACCACTATTATCCCTCCCAAATAAATTAAAAAAACTATCAAACCCAGAAAAG
	NBCRB4D3	AACCAAAAACCACTATTATCCCTCCCAAATAAATTAAAAAAACTATCAAACCCAGAAAAG

	MW222233	ATCCACCAAAATTTAACACAATACCACACCCAACCCCACCACTCACAATTAACCCTAACC
	MW222234	ATCCACCAAAATTTAACACAATACCACACCCAACCCCACCACTCACAATTAACCCTAACC
	NBCRB4D3	ATCCACCAAAATTTAACACAATACCACACCCAACCCCACCACTCACAATTAACCCCAACC

	MW222233	CCCCATAAATAGGTGAAGGTTTTGAAGAAAACCCTACAAAACCAATCACAAAAATAATAC
	MW222234	CCCCATAAATAGGTGAAGGTTTTGAAGAAAACCCTACAAAACCAATCACAAAAATAATAC
	NBCRB4D3	CCCCATAAATAGGTGAAGGTTTTGAAGAAAACCCTACAAAACCAATCACAAAAATAATAC

	MW222233	TCAAAATAAATACAATATATACCATCATTATTCTCGCATGGAATCTAACCACGACTAATG
	MW222234	TCAAAATAAATACAATATATACCATCATTATTCTCGCATGGAATCTAACCACGACTAATG
	NBCRB4D3	TCAAAATAAATACAATATATACCATCATTATTCTCGCATGGAATCTAACCACGACTAATG

	MW222233	ATATGAAAAACCATCGTTGTCATTCAACTACAAGAACATCAATGACTAACATTCGAAAAA
	MW222234	ATATGAAAAACCATCGTTGTCATTCAACTACAAGAACATCAATGACTAACATTCGAAAAA
	NBCRB4D3	ATATGAAAAACCATCGTTGTCATTCAACTACAAGAACATCAATGACTAACATTCGAAAAA

	MW222233	CTCACCCACTGATAAAAATCGTAAACAACGCATTCATTGACCTCCCAACCCCATCAAATA
	MW222234	CTCACCCACTGATAAAAATCGTAAACAACGCATTCATTGACCTCCCAACCCCATCAAATA
	NBCRB4D3	CTCACCCACTGATAAAAATCGTAAACAACGCATTCATTGACCTCCCAACCCCATCAAATA

	MW222233	TCTCATCATGATGAAACTTCGGCTCCCTCCTAGGCATCTGCTTAATCCTACAAATCCTAA
	MW222234	TCTCATCATGATGAAACTTCGGCTCCCTCCTAGGCATCTGCTTAATCCTACAAATCCTAA
	NBCRB4D3	TCTCATCATGATGAAACTTCGGCTCCCTCCTAGGCATCTGCTTAATCCTACAAATCCTAA

	MW222233	CAGGCCTATTCCTAGCAATACACTATACATCCGACACAATAACAGCATTTTCCTCTGTCA
	MW222234	CAGGCCTATTCCTAGCAATACACTATACATCCGACACAATAACAGCATTTTCCTCTGTCA
	NBCRB4D3	CAGGCCTATTCCTAGCAATACACTATACATCCGACACAATAACAGCATTTTCCTCTGTCA

	MW222233	CCCATATCTGCCGAGACGTCAACTATGGATGAATCATTCGATACATACATGCAAACGGAG
	MW222234	CCCATATCTGCCGAGACGTCAACTATGGATGAATCATTCGATACATACATGCAAACGGAG
	NBCRB4D3	CCCATATCTGCCGAGACGTCAACTATGGATGAATCATTCGATACATACATGCAAACGGAG

	MW222233	CATCGATATTTTTTATCTGCCTATTCATGCATGTAGGACGAGGCCTCTATTACGGATCAT
	MW222234	CATCGATATTTTTTATCTGCCTATTCATGCATGTAGGACGAGGCCTCTATTACGGATCAT
	NBCRB4D3	CATCGATATTTTTTATCTGCCTATTCATGCATGTAGGACGAGGCCTCTATTACGGATCAT

	MW222233	ACATCTTCCTAAAAACATGAAACGTCGGAGTAATCCTCCTATTTGCAACAATAGCCACAG
	MW222234	ACATCTTCCTAAAAACATGAAACGTCGGAGTAATCCTCCTATTTGCAACAATAGCCACAG
	NBCRB4D3	ACATCTTCCTAAAAACATGAAACGTCGGAGTAATCCTCCTATTTGCAACAATAGCCACAG

	MW222233	CATTCATAGGCTACGTCCTGCCATGAGGACAAATATCATTTTGAGGAGCAACAGTCATCA
	MW222234	CATTCATAGGCTACGTCCTGCCATGAGGACAAATATCATTTTGAGGAGCAACAGTCATCA
	NBCRB4D3	CATTCATAGGCTACGTCCTGCCATGAGGACAAATATCATTTTGAGGAGCAACAGTCATCA

	MW222233	CTAATCTCCTCTCAGCAATCCCATACATTGGCACAAACTTAGTCGAATGAATCTGAGGAG
	MW222234	CTAATCTCCTCTCAGCAATCCCATACATTGGCACAAACTTAGTCGAATGAATCTGAGGAG
	NBCRB4D3	CTAATCTCCTCTCAGCAATCCCATACATTGGCACAAACTTAGTCGAATGAATCTGAGGAG

	MW222233	GATTCTCCGTAGACAAAGCAACCCTCACCCGATTCTTCGCCTTCCACTTTATTCTCCCCT
	MW222234	GATTCTCCGTAGACAAAGCAACCCTCACCCGATTCTTCGCCTTCCACTTTATTCTCCCCT
	NBCRB4D3	GATTCTCCGTAGACAAAGCAACCCTCACCCGATTCTTCGCCTTCCACTTTATTCTCCCCT

	MW222233	TTATCATCACTGCCCTCGCCATAGTACACCTACTCTTTCTCCACGAAACAGGCTCCAACA
	MW222234	TTATCATCACTGCCCTCGCCATAGTACACCTACTCTTTCTCCACGAAACAGGCTCCAACA
	NBCRB4D3	TTATCATCACTGCCCTCGCCATAGTACACCTACTCTTTCTCCACGAAACAGGCTCCAACA

	MW222233	ACCCTACAGGAATTCCATCAGACGCAGACAAAATCCCATTCCATCCCTACTATACCATTA
	MW222234	ACCCTACAGGAATTCCATCAGACGCAGACAAAATCCCATTCCATCCCTACTATACCATTA
	NBCRB4D3	ACCCTACAGGAATTCCATCAGACGCAGACAAAATCCCATTCCATCCCTACTATACCATTA

	MW222233	AAGACATTATAGGCGCCCTATTACTAATCACAACCCTCATACTACTAGTACTATTCGCAC
	MW222234	AAGACATTATAGGCGCCCTATTACTAATCACAACCCTCATACTACTAGTACTATTCGCAC
	NBCRB4D3	AAGACATTATAGGCGCCCTATTACTAATCACAACCCTCATACTACTAGTACTATTCGCAC

	MW222233	CCGACCTGCTTGGAGATCCAGACAACTATACCCCAGCAAACCCACTCAACACACCCCCTC
	MW222234	CCGACCTGCTTGGAGATCCAGACAACTATACCCCAGCAAACCCACTCAACACACCCCCTC
	NBCRB4D3	CCGACCTGCTTGGAGATCCAGACAACTATACCCCAGCAAACCCACTCAACACACCCCCTC

	MW222233	ACATCAAGCCTGAATGATACTTCCTATTTGCATACGCAATCCTACGATCAATCCCCAATA
	MW222234	ACATCAAGCCTGAATGATACTTCCTATTTGCATACGCAATCCTACGATCAATCCCCAATA
	NBCRB4D3	ACATCAAGCCTGAATGATACTTCCTATTTGCATACGCAATCCTACGATCAATCCCCAATA

	MW222233	AACTAGGAGGAGTCCTAGCTCTAGTCCTCTCAATCCTAGTTCTAGTCCTTATACCCATAC
	MW222234	AACTAGGAGGAGTCCTAGCTCTAGTCCTCTCAATCCTAGTTCTAGTCCTTATACCCATAC
	NBCRB4D3	AACTAGGAGGAGTCCTAGCTCTAGTCCTCTCAATCCTAGTTCTAGTCCTTATACCCATAC

	MW222233	TCCACACATCCAAACAACGAAGCATAATATTTCGACCAATCAGCCAATGTATCTTCTGAA
	MW222234	TCCACACATCCAAACAACGAAGCATAATATTTCGACCAATCAGCCAATGTATCTTCTGAA
	NBCRB4D3	TCCACACATCCAAACAACGAAGCATAATATTTCGACCAATCAGCCAATGTATCTTCTGAA

	MW222233	TCTTAGTAGCAGACTTATTAACACTCACATGGATCGGAGGACAACCAGTCGAACACCCAT
	MW222234	TCTTAGTAGCAGACTTATTAACACTCACATGGATCGGAGGACAACCAGTCGAACACCCAT
	NBCRB4D3	TCTTAGTAGCAGACTTATTAACACTCACATGGATCGGAGGACAACCAGTCGAACACCCAT

	MW222233	ATATTATTATCGGACAACTAGCGTCTATTATATACTTCCTACTCATCCTAGTGCTAATAC
	MW222234	ATATTATTATCGGACAACTAGCGTCTATTATATACTTCCTACTCATCCTAGTGCTAATAC
	NBCRB4D3	ATATTATTATCGGACAACTAGCGTCTATTATATACTTCCTACTCATCCTAGTGCTAATAC

	MW222233	CAATAGCTGGTTCCATTGAAAATAACCTCCTAAAATGAAGACAAGTCTTTGTAGTACATT
	MW222234	CAATAGCTGGTTCCATTGAAAATAACCTCCTAAAATGAAGACAAGTCTTTGTAGTACATT
	NBCRB4D3	CAATAGCTGGTTCCATTGAAAATAACCTCCTAAAATGAAGACAAGTCTTTGTAGTACATT

	MW222233	AAATATACTGGTCTTGTAAACCAGAGAAGGAGAACAACCAACCTCCCTAAGACTCAAGGA
	MW222234	AAATATACTGGTCTTGTAAACCAGAGAAGGAGAACAACCAACCTCCCTAAGACTCAAGGA
	NBCRB4D3	AAATATACTGGTCTTGTAAACCAGAGAAGGAGAACAACCAACCTCCCTAAGACTCAAGGA

	MW222233	AGAAGCTACAGCCACACTATCAGCACCCAAAGCTGAAGTTCTACTTAAACTATTCCCTGA
	MW222234	AGAAGCTACAGCCACACTATCAGCACCCAAAGCTGAAGTTCTACTTAAACTATTCCCTGA
	NBCRB4D3	AGAAGCTACAGCCACACTATCAGCACCCAAAGCTGAAGTTCTACTTAAACTATTCCCTGA

	MW222233	AGCACTATCATTATACTCCCATAAACACCAAGAGCCTCCCCAGTATTAAATTTACCAAAA
	MW222234	AGCACTATCATTATACTCCCATAAACACCAAGAGCCTCCCCAGTATTAAATTTACCAAAA
	NBCRB4D3	AGCACTATCATTATACTCCCATAAACACCAAGAGCCTCCCCAGTATTAAATTTACCAAAA

	MW222233	CTTCCAAAAACCCCAAACAAACTTTCCACTCCACGACCCACACCATACAGAGAACAACCC
	MW222234	CTTCCAAAAACCCCAAACAAACTTTCCACTCCACGACCCACACCATACAGAGAACAACCC
	NBCRB4D3	CTTCCAAAAACCCCAAACAAACTTTCCACTCCACGACCCACACCATACAGAGAACAACCC

	MW222233	CACAAACATGCATACCGCGCCACACAACTCATTTACGTGTACACAAATTGGCACATATAT
	MW222234	CACAAACATGCATACCGCGCCACACAACTCATTTACGTGTACACAAATTGGCACATATAT
	NBCRB4D3	CACAAACATGCATACCGCGCCACACAACTCATTTACGTGTACACAAATTGGCACATATAT

	MW222233	GCGCTACGAACACGATACGTATACAGCACATAAATAACTTGTCCTATATATGTGAACAGT
	MW222234	GCGCTACGAACACGATACGTATACAGCACATAAATAACTTGTCCTATATATGTGAACAGT
	NBCRB4D3	GCGCTACGAACACGATACGTATACAGCACATAAATAACTTGTCCTATATATGTGAACAGT

	MW222233	ATATGTACAACCAATGTACTATAGACACACATGTACAACACACTACACAATTTATTTCGT
	MW222234	ATATGTACAACCAATGTACTATAGACACACATGTACAACACACTACACAATTTATTTCGT
	NBCRB4D3	ATATGTACAACCAATGTACTATAGACACACATGTACAACACACTACACAATTTATTTCGT

	MW222233	ACAAATAGCGTATGTGCAGTTAATGTACCACGGCTGTGGTATGATGATCCACACCATGCA
	MW222234	ACAAATAGCGTATGTGCAGTTAATGTACCACGGCTGTGGTATGATGATCCACACCATGCA
	NBCRB4D3	ACAAATAGCGTATGTGCAGTTAATGTACCACGGCTGTGGTATGATGATCCACACCATGCA

	MW222233	TATAAGCAAGTACATAATCCTCTTGACAGTACATAAGACATATAATGTTTAATCGTACAT
	MW222234	TATAAGCAAGTACATAATCCTCTTGACAGTACATAAGACATATAATGTTTAATCGTACAT
	NBCRB4D3	TATAAGCAAGTACATAATCCTCTTGACAGTACATAAGACATATAATGTTTAATCGTACAT

	MW222233	AGCGCATTTAAGTCAAATCCATCCTCGACAACATGCATATCCCGACCATTAGATCACGAG
	MW222234	AGCGCATTTAAGTCAAATCCATCCTCGACAACATGCATATCCCGACCATTAGATCACGAG
	NBCRB4D3	AGCGCATTTAAGTCAAATCCATTCTCGACAACATGCGTATCCCGACCACTAGATCACGAG

	MW222233	CTTAACCACCATGCCGCGTGAAACCAGCAACCCGCTTGGCAAGGATCCCTCTTCTCGCTC
	MW222234	CTTAACCACCATGCCGCGTGAAACCAGCAACCCGCTTGGCAAGGATCCCTCTTCTCGCTC
	NBCRB4D3	CTTAACCACCATGCCGCGTGAAACCAGCAACCCGCTTGGCAAGGATCCCTCTTCTCGCTC

	MW222233	CGGGCCCATTACTTGTGGGGGTCGCTAATAAATGAATTTTATCAGACATCTGGTTCTTTC
	MW222234	CGGGCCCATTACTTGTGGGGGTCGCTAATAAATGAATTTTATCAGACATCTGGTTCTTTC
	NBCRB4D3	CGGGCCCATTACTTGTGGGGGTCGCTAATAAATGAATTTTATCAGACATCTGGTTCTTTC

	MW222233	TTCAGGGCCATCTCACCTAAAATCGCCCACTCTTTCCCCTTAAATAAGACATCTCGATGG
	MW222234	TTCAGGGCCATCTCACCTAAAATCGCCCACTCTTTCCCCTTAAATAAGACATCTCGATGG
	NBCRB4D3	TTCAGGGCCATCTCACCTAAAATCGCCCACTCTTCCCCCTTAAATAAGACATCTCGATGG

	MW222233	ACTAATGACTAATCAGCCCATGCTCACACATAACTGTGGTGTCATGCATTTGGTATTTTT
	MW222234	ACTAATGACTAATCAGCCCATGCTCACACATAACTGTGGTGTCATGCATTTGGTATTTTT
	NBCRB4D3	ACTAATGACTAATCAGCCCATGCTCACACATAACTGTGGTGTCATGCATTTGGTATTTTT

	MW222233	TAATTTTCGGGGATGCTTGGACTCAGCTATGGCCGTCTGAGGCCCCGACCCGGAGCATAA
	MW222234	TAATTTTCGGGGATGCTTGGACTCAGCTATGGCCGTCTGAGGCCCCGACCCGGAGCATAA
	NBCRB4D3	TAATTTTCGGGGATGCTTGGACTCAGCTATGGCCGTCTGAGGCCCCGACCCGGAGCATAA

	MW222233	ATTGTAGCTGGACTTAACTGCACCTTGAGCCTCACCATAATGGTAAGCACGGGAGTTATA
	MW222234	ATTGTAGCTGGACTTAACTGCACCTTGAGCCTCACCATAATGGTAAGCACGGGAGTTATA
	NBCRB4D3	ATTGTAGCTGGACTTAACTGCACCTTGAGCCTCACCATAATGGTAAGCACGGGAGTTACA

	MW222233	GTCAATGGTCACATAGACATTGGTTGGCATTAAGCATGGACATTATAGTCAATGGTTACA
	MW222234	GTCAATGGTCACATAGACATTGGTTGGCATTAAGCATGGACATTATAGTCAATGGTTACA
	NBCRB4D3	GTCAATGGTCACGTAGACATTGGTTGGCATTAAGCATGGACATTATAGTCAATGGTTACA

	MW222233	GGACATAAGACTGCTATATTTCCCCCACCTCGTCTAAAACGGCCTATATACATACCCCTA
	MW222234	GGACATAAGACTGCTATATTTCCCCCACCTCGTCTAAAACGGCCTATATACATACCCCTA
	NBCRB4D3	GGACATAAGACTGCTATATTTCCCCCACCTCGTCTAAAACGGCCTATATACATACCCCTA

	MW222233	TTTTTAACACGCTCCCCCCAAGATATTAATTCAAATTTATCCCGTCTTCAATACTTAAAT
	MW222234	TTTTTAACACGCTCCCCCCAAGATATTAATTCAAATTTATCCCGTCTTCAATACTTAAAT
	NBCRB4D3	TTTTTAACACGCTCCCCCCAAGATATTAATTCAAATTTATCCCGTCTTCAATACTTAAAT

	MW222233	TAGCACTCCAACAAAGCAAGTATATAAGTGCCCGGACTACCCATAACGTACG
	MW222234	TAGCACTCCAACAAAGCAAGTATATAAGTGCCCGGACTACCCATAACGTACG
	NBCRB4D3	TAGCACTCCAACAAAGCAAGTATATAAGTGCCCGGACTACCCATAACGTACG

;
end;
