# Supplementary material for: Blue Turns to Gray: Paleogenomic Insights into the Evolutionary History and Extinction of the Blue Antelope (Hippotragus leucophaeus)
Source: Mol Biol Evol. 2022 Nov 2;39(12):msac241. doi: 10.1093/molbev/msac241 (PMC9750129; doi:10.1093/molbev/msac241)
Supplement: msac241_Supplementary_Data [file msac241_supplementary_data.zip › S15_Supplementary file_Alignment_partial_leucopaheus_noAmbiguities.nex.txt]

#NEXUS
begin taxa;
	dimensions ntax=5;
	taxlabels
	MW222233
	MW222234
	NBCRB4D3
	MW228401
	MW228402
;
end;

begin characters;
	dimensions nchar=6300;
	format datatype=dna missing=? gap=- interleave=yes;
	matrix
	MW222233	GTTAATGTAGCTTAAATAAAGCAAGGTACTGAAGATACCTAGATGAAAACGTGCCAGCCA
	MW222234	GTTAATGTAGCTTAAATAAAGCAAGGTACTGAAGATACCTAGATGAAAACGTGCCAGCCA
	NBCRB4D3	GTTAATGTAGCTTAAATAAAGCAAGGTACTGAAGATACCTAGATGAAAACGTGCCAGCCA
	MW228401	GTTAATGTAGCTTAAATAAAGCAAGGTACTGAAGATACCTAGATGAAAACGTGCCAGCCA
	MW228402	GTTAATGTAGCTTAAATAAAGCAAGGTACTGAAGATACCTAGATGAAAACGTGCCAGCCA

	MW222233	CTCATACGATTAACCCAAGCTAACAGGAACACGCGTAAAAGAGTTAAATCTTAATTAAAC
	MW222234	CTCATACGATTAACCCAAGCTAACAGGAACACGCGTAAAAGAGTTAAATCTTAATTAAAC
	NBCRB4D3	CTCATACGATTAACCCAAGCTAACAGGAACACGCGTAAAAGAGTTAAATCTTAATTAAAC
	MW228401	CTCATACGATTAACCCAAGCTAACAGGAACACGCGTAAAAGAGTTAAATCTTAATTAAAC
	MW228402	CTCATACGATTAACCCAAGCTAACAGGAACACGCGTAAAAGAGTTAAATCTTAATTAAAC

	MW222233	TGTAAAAAGCCGTAATTATAATAAAATAAATGACGAAAGTAACTCTACAACAGCTGAAAC
	MW222234	TGTAAAAAGCCGTAATTATAATAAAATAAATGACGAAAGTAACTCTACAACAGCTGAAAC
	NBCRB4D3	TGTAAAAAGCCGTAATTATAATAAAATAAATGACGAAAGTAACTCTACAACAGCTGAAAC
	MW228401	TGTAAAAAGCCGTAATTATAATAAAATAAATGACGAAAGTAACTCTACAACAGCTGAAAC
	MW228402	TGTAAAAAGCCGTAATTATAATAAAATAAATGACGAAAGTAACTCTACAACAGCTGAAAC

	MW222233	TGGGATTAGATACCCCACTATGCTTAGCCCTAAACACAAATAATTACAAAACAAAATTAT
	MW222234	TGGGATTAGATACCCCACTATGCTTAGCCCTAAACACAAATAATTACAAAACAAAATTAT
	NBCRB4D3	TGGGATTAGATACCCCACTATGCTTAGCCCTAAACACAAATAATTACAAAACAAAATTAT
	MW228401	TGGGATTAGATACCCCACTATGCTTAGCCCTAAACACAAATAATTACAAAACAAAATTAT
	MW228402	TGGGATTAGATACCCCACTATGCTTAGCCCTAAACACAAATAATTACAAAACAAAATTAT

	MW222233	TCGCCAGAGTACTACCGGCAACAGCAAAAGGACTTGGCGGTGCTCGATAAACCTCACCAT
	MW222234	TCGCCAGAGTACTACCGGCAACAGCAAAAGGACTTGGCGGTGCTCGATAAACCTCACCAT
	NBCRB4D3	TCGCCAGAGTACTACCGGCAACAGCAAAAGGACTTGGCGGTGCTCGATAAACCTCACCAT
	MW228401	TCGCCAGAGTACTACCGGCAACAGCAAAAGGACTTGGCGGTGCTCGATAAACCTCACCAT
	MW228402	TCGCCAGAGTACTACCGGCAACAGCAAAAGGACTTGGCGGTGCTCGATAAACCTCACCAT

	MW222233	TCCTTGCTAATACAGTCTATATACCGCCATCTTCAGCAAACCCTAAAAAGGAATAAAAGT
	MW222234	TCCTTGCTAATACAGTCTATATACCGCCATCTTCAGCAAACCCTAAAAAGGAATAAAAGT
	NBCRB4D3	TCCTTGCTAATACAGTCTATATACCGCCATCTTCAGCAAACCCTAAAAAGGAATAAAAGT
	MW228401	TCCTTGCTAATACAGTCTATATACCGCCATCTTCAGCAAACCCTAAAAAGGAATAAAAGT
	MW228402	TCCTTGCTAATACAGTCTATATACCGCCATCTTCAGCAAACCCTAAAAAGGAATAAAAGT

	MW222233	AAGCATAATCATTACACATAAAAACGTTAGGTCAAGGTGTAACTTATGGAATGGGAATTG
	MW222234	AAGCATAATCATTACACATAAAAACGTTAGGTCAAGGTGTAACTTATGGAATGGGAATTG
	NBCRB4D3	AAGCATAATCATTACACATAAAAACGTTAGGTCAAGGTGTAACTTATGGAATGGGAATTG
	MW228401	AAGCATAATCATTACACATAAAAACGTTAGGTCAAGGTGTAACTTATGGAATGGGAATTG
	MW228402	AAGCATAATCATTACACATAAAAACGTTAGGTCAAGGTGTAACTTATGGAATGGGAATTG

	MW222233	GACAAACAAAACATAGCTGCCCAAACTCCCACTTTCTAATTTAACAACCAAAACAAAATA
	MW222234	GACAAACAAAACATAGCTGCCCAAACTCCCACTTTCTAATTTAACAACCAAAACAAAATA
	NBCRB4D3	GACAAACAAAACATAGCTGCCCAAACTCCCACTTTCTAATTTAACAACCAAAACAAAATA
	MW228401	GACAAACAAAACATAGCTGCCCAAACTCCCACTTTCTAATTTAACAACCAAAACAAAATA
	MW228402	GACAAACAAAACATAGCTGCCCAAACTCCCACTTTCTAATTTAACAACCAAAACAAAATA

	MW222233	AAATAAAACATTTATTTTAATTTAAAGTATAGGAGATAGAAATTCTATAGAGAAAGTACC
	MW222234	AAATAAAACATTTATTTTAATTTAAAGTATAGGAGATAGAAATTCTATAGAGAAAGTACC
	NBCRB4D3	AAATAAAACATTTATTTTAATTTAAAGTATAGGAGATAGAAATTCTATAGAGAAAGTACC
	MW228401	AAATAAAACATTTATTTTAATTTAAAGTATAGGAGATAGAAATTCTATAGAGAAAGTACC
	MW228402	AAATAAAACATTTATTTTAATTTAAAGTATAGGAGATAGAAATTCTATAGAGAAAGTACC

	MW222233	GCAAGGGAACGATGACTAAGTAACCCAACCAGACGAGCTACTCATGGACAGTTTACCAGA
	MW222234	GCAAGGGAACGATGACTAAGTAACCCAACCAGACGAGCTACTCATGGACAGTTTACCAGA
	NBCRB4D3	GCAAGGGAACGATGACTAAGTAACCCAACCAGACGAGCTACTCATGGACAGTTTACCAGA
	MW228401	GCAAGGGAACGATGACTAAGTAACCCAACCAGACGAGCTACTCATGGACAGTTTACCAGA
	MW228402	GCAAGGGAACGATGACTAAGTAACCCAACCAGACGAGCTACTCATGGACAGTTTACCAGA

	MW222233	ACCAACTCATCTATGTGGAAATAGTGAGAAGATCCATAAGTAGAGGTGGCCTAACGAGCC
	MW222234	ACCAACTCATCTATGTGGAAATAGTGAGAAGATCCATAAGTAGAGGTGGCCTAACGAGCC
	NBCRB4D3	ACCAACTCATCTATGTGGAAATAGTGAGAAGATCCATAAGTAGAGGTGGCCTAACGAGCC
	MW228401	ACCAACTCATCTATGTGGAAATAGTGAGAAGATCCATAAGTAGAGGTGGCCTAACGAGCC
	MW228402	ACCAACTCATCTATGTGGAAATAGTGAGAAGATCCATAAGTAGAGGTGGCCTAACGAGCC

	MW222233	TGGTGATAGCTGGTCCAAAAATATAAACAAATTCCACTGTATATTTAAAGGCTAGCTTTT
	MW222234	TGGTGATAGCTGGTCCAAAAATATAAACAAATTCCACTGTATATTTAAAGGCTAGCTTTT
	NBCRB4D3	TGGTGATAGCTGGTCCAAAAATATAAACAAATTCCACTGTATATTTAAAGGCTAGCTTTT
	MW228401	TGGTGATAGCTGGTCCAAAAATATAAACAAATTCCACTGTATATTTAAAGGCTAGCTTTT
	MW228402	TGGTGATAGCTGGTCCAAAAATATAAACAAATTCCACTGTATATTTAAAGGCTAGCTTTT

	MW222233	TAGAAACGGATACAACCTTCACTAGAGAGTAAAATTCAACAACACCATAGTAGGCCTAAA
	MW222234	TAGAAACGGATACAACCTTCACTAGAGAGTAAAATTCAACAACACCATAGTAGGCCTAAA
	NBCRB4D3	TAGAAACGGATACAACCTTCACTAGAGAGTAAAATTCAACAACACCATAGTAGGCCTAAA
	MW228401	TAGAAACGGATACAACCTTCACTAGAGAGTAAAATTCAACAACACCATAGTAGGCCTAAA
	MW228402	TAGAAACGGATACAACCTTCACTAGAGAGTAAAATTCAACAACACCATAGTAGGCCTAAA

	MW222233	AGCAGATCAATTAAGAAAGCGTTAAAGCTCAACAACAACAACAATGTTAATCCCAACAGT
	MW222234	AGCAGATCAATTAAGAAAGCGTTAAAGCTCAACAACAACAACAATGTTAATCCCAACAGT
	NBCRB4D3	AGCAGATCAATTAAGAAAGCGTTAAAGCTCAACAACAACAACAATGTTAATCCCAACAGT
	MW228401	AGCAGATCAATTAAGAAAGCGTTAAAGCTCAACAACAACAACAATGTTAATCCCAACAGT
	MW228402	AGCAGATCAATTAAGAAAGCGTTAAAGCTCAACAACAACAACAATGTTAATCCCAACAGT

	MW222233	AAACAACCAACTTAATACTGACTGACAATGTTAGTATGAGTAACAAGAAATACTTTCTCC
	MW222234	AAACAACCAACTTAATACTGACTGACAATGTTAGTATGAGTAACAAGAAATACTTTCTCC
	NBCRB4D3	AAACAACCAACTTAATACTGACTGACAATGTTAGTATGAGTAACAAGAAATACTTTCTCC
	MW228401	AAACAACCAACTTAATACTGACTGACAATGTTAGTATGAGTAACAAGAAATACTTTCTCC
	MW228402	AAACAACCAACTTAATACTGACTGACAATGTTAGTATGAGTAACAAGAAATACTTTCTCC

	MW222233	TCGCACAAGTTTAAATCAGTATCTGATAATATACTGAGGGCACTTAGGAAAGATTCAAAG
	MW222234	TCGCACAAGTTTAAATCAGTATCTGATAATATACTGAGGGCACTTAGGAAAGATTCAAAG
	NBCRB4D3	TCGCACAAGTTTAAATCAGTATCTGATAATATACTGAGGGCACTTAGGAAAGATTCAAAG
	MW228401	TCGCACAAGTTTAAATCAGTATCTGATAATATACTGAGGGCACTTAGGAAAGATTCAAAG
	MW228402	TCGCACAAGTTTAAATCAGTATCTGATAATATACTGAGGGCACTTAGGAAAGATTCAAAG

	MW222233	AAGTAAAAGGAACTCGGCAAACATAAACCCCGTAGCATAATCATTTCTGCTCGAGAGCTT
	MW222234	AAGTAAAAGGAACTCGGCAAACATAAACCCCGTAGCATAATCATTTCTGCTCGAGAGCTT
	NBCRB4D3	AAGTAAAAGGAACTCGGCAAACATAAACCCCGTAGCATAATCATTTCTGCTCGAGAGCTT
	MW228401	AAGTAAAAGGAACTCGGCAAACATAAACCCCGTAGCATAATCATTTCTGCTCGAGAGCTT
	MW228402	AAGTAAAAGGAACTCGGCAAACATAAACCCCGTAGCATAATCATTTCTGCTCGAGAGCTT

	MW222233	CAACTAACTAATCCAAAAAAAATAAGTTTCGGTTGGGGTGACCTCGGAGAATAAAAAATC
	MW222234	CAACTAACTAATCCAAAAAAAATAAGTTTCGGTTGGGGTGACCTCGGAGAATAAAAAATC
	NBCRB4D3	CAACTAACTAATCCAAAAAAAATAAGTTTCGGTTGGGGTGACCTCGGAGAATAAAAAATC
	MW228401	CAACTAACTAATCCAAAAAAAATAAGTTTCGGTTGGGGTGACCTCGGAGAATAAAAAATC
	MW228402	CAACTAACTAATCCAAAAAAAATAAGTTTCGGTTGGGGTGACCTCGGAGAATAAAAAATC

	MW222233	CTCCGAGCGATTTAATGATCCAAACATTTGATCAACGGAATAAATTAAAGTCCTACGTGA
	MW222234	CTCCGAGCGATTTAATGATCCAAACATTTGATCAACGGAATAAATTAAAGTCCTACGTGA
	NBCRB4D3	CTCCGAACGATTTAATGATCCAAACATTTGATCAACGGAATAAATTAAAGTCCTACGTGA
	MW228401	CTCCGAGCGATTTAATGATCCAAACATTTGATCAACGGAATAAATTAAAGTCCTACGTGA
	MW228402	CTCCGAGCGATTTAATGATCCAAACATTTGATCAACGGAATAAATTAAAGTCCTACGTGA

	MW222233	TCTGAGTTCAGACCGGAGAATCCAGGTCGGTTTCTATCTGTCATGTATTTCTCCCAGTAC
	MW222234	TCTGAGTTCAGACCGGAGAATCCAGGTCGGTTTCTATCTGTCATGTATTTCTCCCAGTAC
	NBCRB4D3	TCTGAGTTCAGACCGGAGAATCCAGGTCGGTTTCTATCTGTCATGTATTTCTCCCAGTAC
	MW228401	TCTGAGTTCAGACCGGAGAATCCAGGTCGGTTTCTATCTGTCATGTATTTCTCCCAGTAC
	MW228402	TCTGAGTTCAGACCGGAGAATCCAGGTCGGTTTCTATCTGTCATGTATTTCTCCCAGTAC

	MW222233	GAAAGGACAAGAGAAATGAGGCCAAATGACCTCGTCTCAATTAATCACAGAAAACCCTGC
	MW222234	GAAAGGACAAGAGAAATGAGGCCAAATGACCTCGTCTCAATTAATCACAGAAAACCCTGC
	NBCRB4D3	GAAAGGACAAGAGAAATGAGGCCAAATGACCTCGTCTCAATTAATCACAGAAAACCCTGC
	MW228401	GAAAGGACAAGAGAAATGAGGCCAAATGACCTCGTCTCAATTAATCACAGAAAACCCTGC
	MW228402	GAAAGGACAAGAGAAATGAGGCCAAATGACCTCGTCTCAATTAATCACAGAAAACCCTGC

	MW222233	CGAAAAGTCCTAGGTAAACTTAGGCTTTATATTAGCCATATCAAGCCTAGCCGTATACTC
	MW222234	CGAAAAGTCCTAGGTAAACTTAGGCTTTATATTAGCCATATCAAGCCTAGCCGTATACTC
	NBCRB4D3	CGAAAAGTCCTAGGTAAACTTAGGCTTTATATTAGCCATATCAAGCCTAGCCGTATACTC
	MW228401	CGAAAAGTCCTAGGTAAACTTAGGCTTTATATTAGCCATATCAAGCCTAGCCGTATACTC
	MW228402	CGAAAAGTCCTAGGTAAACTTAGGCTTTATATTAGCCATATCAAGCCTAGCCGTATACTC

	MW222233	AATCCTCTGATCAGGCTGAACAAAAATCTCATATGAAGTAACACTAGCAATCAACAAGAA
	MW222234	AATCCTCTGATCAGGCTGAACAAAAATCTCATATGAAGTAACACTAGCAATCAACAAGAA
	NBCRB4D3	AATCCTCTGATCAGGCTGAACAAAAATCTCATATGAAGTAACACTAGCAATCAACAAGAA
	MW228401	AATCCTCTGATCAGGCTGAACAAAAATCTCATATGAAGTAACACTAGCAATCAACAAGAA
	MW228402	AATCCTCTGATCAGGCTGAACAAAAATCTCATATGAAGTAACACTAGCAATCAACAAGAA

	MW222233	CGAACATGGCTAATCTTCCCAGCATGACCTCTAGCAATAATATGATTTATCTTGCAGCAG
	MW222234	CGAACATGGCTAATCTTCCCAGCATGACCTCTAGCAATAATATGATTTATCTTGCAGCAG
	NBCRB4D3	CGAACATGGCTAATCTTCCCAGCATGACCTCTAGCAATAATATGATTTATCTTGCAGCAG
	MW228401	CGAACATGGCTAATCTTCCCAGCATGACCTCTAGCAATAATATGATTTATCTTGCAGCAG
	MW228402	CGAACATGGCTAATCTTCCCAGCATGACCTCTAGCAATAATATGATTTATCTTGCAGCAG

	MW222233	GACCATTCGCCCTATTTTTCATAGCAGAATATGCCAACATCATCATAATAAATATCTTCA
	MW222234	GACCATTCGCCCTATTTTTCATAGCAGAATATGCCAACATCATCATAATAAATATCTTCA
	NBCRB4D3	GACCATTCGCCCTATTTTTCATAGCAGAATATGCCAACATCATCATAATAAATATCTTCA
	MW228401	GACCATTCGCCCTATTTTTCATAGCAGAATATGCCAACATCATCATAATAAATATCTTCA
	MW228402	GACCATTCGCCCTATTTTTCATAGCAGAATATGCCAACATCATCATAATAAATATCTTCA

	MW222233	CAACAACCCTCCCTGTGTATATGAAGAAGTCTGACAAAAGAGTTACTTTGATAGAGTAAA
	MW222234	CAACAACCCTCCCTGTGTATATGAAGAAGTCTGACAAAAGAGTTACTTTGATAGAGTAAA
	NBCRB4D3	CAACAACCCTCCCTGTGTATATGAAGAAGTCTGACAAAAGAGTTACTTTGATAGAGTAAA
	MW228401	CAACAACCCTCCCTGTGTATATGAAGAAGTCTGACAAAAGAGTTACTTTGATAGAGTAAA
	MW228402	CAACAACCCTCCCTGTGTATATGAAGAAGTCTGACAAAAGAGTTACTTTGATAGAGTAAA

	MW222233	TAATAGAGGTCTAAGCCCTCTTATTTACCCAAAACTCTTCGTGCTCCCAATTACACCAAA
	MW222234	TAATAGAGGTCTAAGCCCTCTTATTTACCCAAAACTCTTCGTGCTCCCAATTACACCAAA
	NBCRB4D3	TAATAGAGGTCTAAGCCCTCTTATTTACCCAAAACTCTTCGTGCTCCCAATTACACCAAA
	MW228401	TAATAGAGGTCTAAGCCCTCTTATTTACCCAAAACTCTTCGTGCTCCCAATTACACCAAA
	MW228402	TAATAGAGGTCTAAGCCCTCTTATTTACCCAAAACTCTTCGTCCTCCCAATTACACCAAA

	MW222233	TTCTAACAGTAAGGTCAGCTAATTAAGCTATCGGCCCATACCCCGAAAATGTTGGTTCCT
	MW222234	TTCTAACAGTAAGGTCAGCTAATTAAGCTATCGGCCCATACCCCGAAAATGTTGGTTCCT
	NBCRB4D3	TTCTAACAGTAAGGTCAGCTAATTAAGCTATCGGCCCATACCCCGAAAATGTTGGTTCCT
	MW228401	TTCTAACAGTAAGGTCAGCTAATTAAGCTATCGGCCCATACCCCGAAAATGTTGGTTCCT
	MW228402	TTCTAACAGTAAGGTCAGCTAATTAAGCTATCGGCCCATACCCCGAAAATGTTGGTTCCT

	MW222233	TCCGTACTAATAAACCCAATTATCTCTATCATCATCCTAACAACCGTCATATTCGGAACC
	MW222234	TCCGTACTAATAAACCCAATTATCTCTATCATCATCCTAACAACCGTCATATTCGGAACC
	NBCRB4D3	TCCGTACTAATAAACCCAATTATCTCTATCATCATCCTAACAACCGTCATATTCGGAACC
	MW228401	TCCGTACTAATAAACCCAATTATCTCTATCATCATCCTAACAACCGTCATATTCGGAACC
	MW228402	TCCGTACTAATAAACCCAATTATCTCTATCATCATCCTAACAACCGTCATATTCGGAACC

	MW222233	ATTATCGTTTGCTATTATCCCCATTATAATAAAAAAATATAACCCACGAGCTACAGAAGC
	MW222234	ATTATCGTTTGCTATTATCCCCATTATAATAAAAAAATATAACCCACGAGCTACAGAAGC
	NBCRB4D3	ATTATCGTTTGCTATTATCCCCATTATAATAAAAAAATATAACCCACGAGCTACAGAAGC
	MW228401	ATTATCGTTTGCTATTATCCCCATTATAATAAAAAAATATAACCCACGAGCTACAGAAGC
	MW228402	ATTATCGTTTGCTATTATCCCCATTATAATAAAAAAATATAACCCACGAGCTACAGAAGC

	MW222233	ATCACTGTTTAATCCAATGGCCTCTATACTCATAACAATCTCACCATAAAACTAGCCATA
	MW222234	ATCACTGTTTAATCCAATGGCCTCTATACTCATAACAATCTCACCATAAAACTAGCCATA
	NBCRB4D3	ATCACTGTTTAATCCAATGGCCTCTATACTCATAACAATCTCACCATAAAACTAGCCATA
	MW228401	ATCACTGTTTAATCCAATGGCCTCTATACTCATAACAATCTCACCATAAAACTAGCCATA
	MW228402	ATCACTGTTTAATCCAATGGCCTCTATACTCATAACAATCTCACCATAAAACTAGCCATA

	MW222233	TCAGTACTTTACCAAACTACGAAAAATTATATGAAACAAAGCACCTATCATTTCAGGGTT
	MW222234	TCAGTACTTTACCAAACTACGAAAAATTATATGAAACAAAGCACCTATCATTTCAGGGTT
	NBCRB4D3	TCAGTACTTTACCAAACTACGAAAAATTATATGAAACAAAGCACCTATCATTTCAGGGTT
	MW228401	TCAGTACTTTACCAAACTACGAAAAATTATATGAAACAAAGCACCTATCATTTCAGGGTT
	MW228402	TCAGTACTTTACCAAACTACGAAAAATTATATGAAACAAAGCACCTATCATTTCAGGGTT

	MW222233	CATACCAAAATGAATAATCATCCAAGAAATGACAAAAAATGACAATATTATCCTACCATA
	MW222234	CATACCAAAATGAATAATCATCCAAGAAATGACAAAAAATGACAATATTATCCTACCATA
	NBCRB4D3	CATACCAAAATGAATAATCATCCAAGAAATGACAAAAAATGACAATATTATCCTACCATA
	MW228401	CATACCAAAATGAATAATCATCCAAGAAATGACAAAAAATGACAATATTATCCTACCATA
	MW228402	CATACCAAAATGAATAATCATCCAAGAAATGACAAAAAATGACAATATTATCCTACCATA

	MW222233	TTAAACCTATACTTCTATACCCTCCACAAACAACATAAAAATAAAATGACAATTTTCCAC
	MW222234	TTAAACCTATACTTCTATACCCTCCACAAACAACATAAAAATAAAATGACAATTTTCCAC
	NBCRB4D3	TTAAACCTATACTTCTATACCCTCCACAAACAACATAAAAATAAAATGACAATTTTCCAC
	MW228401	TTAAACCTATACTTCTATACCCTCCACAAACAACATAAAAATAAAATGACAATTTTCCAC
	MW228402	TTAAACCTATACTTCTATACCCTCCACAAACAACATAAAAATAAAATGACAATTTTCCAC

	MW222233	CACAAAACAAATAACCCTTCTACCCTAGAATAGGAATTTAGGTTAAATACTTAATTCCTG
	MW222234	CACAAAACAAATAACCCTTCTACCCTAGAATAGGAATTTAGGTTAAATACTTAATTCCTG
	NBCRB4D3	CACAAAACAAATAACCCTTCTACCCTAGAATAGGAATTTAGGTTAAATACTTAATTCCTG
	MW228401	CACAAAACAAATAACCCTTCTACCCTAGAATAGGAATTTAGGTTAAATACTTAATTCCTG
	MW228402	CACAAAACAAATAACCCTTCTACCCTAGAATAGGAATTTAGGTTAAATACTTAATTCCTG

	MW222233	ACAAGGACTGCAAGACTATACCTTACATCAGCTGAATGCAAATCAACCACTTTAATTAAG
	MW222234	ACAAGGACTGCAAGACTATACCTTACATCAGCTGAATGCAAATCAACCACTTTAATTAAG
	NBCRB4D3	ACAAGGACTGCAAGACTATACCTTACATCAGCTGAATGCAAATCAACCACTTTAATTAAG
	MW228401	ACAAGGACTGCAAGACTATACCTTACATCAGCTGAATGCAAATCAACCACTTTAATTAAG
	MW228402	ACAAGGACTGCAAGACTATACCTTACATCAGCTGAATGCAAATCAACCACTTTAATTAAG

	MW222233	CTAAGTCTAATGCTTCACTCAGCCATTTTACGCCCTAAGCTTACTTATTCGCGCTGAATT
	MW222234	CTAAGTCTAATGCTTCACTCAGCCATTTTACGCCCTAAGCTTACTTATTCGCGCTGAATT
	NBCRB4D3	CTAAGTCTAATGCTTCACTCAGCCATTTTACGCCCTAAGCTTACTTATTCGCGCTGAATT
	MW228401	CTAAGTCTAATGCTTCACTCAGCCATTTTACGCCCTAAGCTTACTTATTCGCGCTGAATT
	MW228402	CTAAGTCTAATGCTTCACTCAGCCATTTTACGCCCTAAGCTTACTTATTCGCGCTGAATT

	MW222233	AGGCCGGCTACAACGTATCCTTTAATAATTGGAGCCCCTGACATGGCATTCGAATAAACT
	MW222234	AGGCCGGCTACAACGTATCCTTTAATAATTGGAGCCCCTGACATGGCATTCGAATAAACT
	NBCRB4D3	AGGCCGGCTACAACGTATCCTTTAATAATTGGAGCCCCTGACATGGCATTCGAATAAACT
	MW228401	AGGCCGGCTACAACGTATCCTTTAATAATTGGAGCCCCTGACATGGCATTCGAATAAACT
	MW228402	AGGCCGGCTACAACGTATCCTTTAATAATTGGAGCCCCTGACATGGCATTCGAATAAAAT

	MW222233	ATAAGCTTTTGACTGCTTCCCTGCTATAACACTATTAATTACTGCCGGTATTACAATACT
	MW222234	ATAAGCTTTTGACTGCTTCCCTGCTATAACACTATTAATTACTGCCGGTATTACAATACT
	NBCRB4D3	ATAAGCTTTTGACTGCTTCCCTGCTATAACACTATTAATTACTGCCGGTATTACAATACT
	MW228401	ATAAGCTTTTGACTGCTTCCCTGCTATAACACTATTAATTACTGCCGGTATTACAATACT
	MW228402	ATAAGCTTTTGACTGCTTCCCTGCTATAACACTATTAATTACTGCCGGTATTACAATACT

	MW222233	ACTAACGTCTATTCTGATTCTTTGGCCTACATTCTTATTCATCACCGGAGTAAAAGTCTT
	MW222234	ACTAACGTCTATTCTGATTCTTTGGCCTACATTCTTATTCATCACCGGAGTAAAAGTCTT
	NBCRB4D3	ACTAACGTCTATTCTGATTCTTTGGCCTACATTCTTATTCATCACCGGAGTAAAAGTCTT
	MW228401	ACTAACGTCTATTCTGATTCTTTGGCCTACATTCTTATTCATCACCGGAGTAAAAGTCTT
	MW228402	ACTAACGTCTATTCTGATTCTTTGGCCTACATTCTTATTCATCACCGGAGTAAAAGTCTT

	MW222233	TAGCTGACTATGGTAACATTAAATGATCTCCGCTATAATATGAGCCCTAGGCTTTATTTT
	MW222234	TAGCTGACTATGGTAACATTAAATGATCTCCGCTATAATATGAGCCCTAGGCTTTATTTT
	NBCRB4D3	TAGCTGACTATGGTAACATTAAATGATCTCCGCTATAATATGAGCCCTAGGCTTTATTTT
	MW228401	TAGCTGACTATGGTAACATTAAATGATCTCCGCTATAATATGAGCCCTAGGCTTTATTTT
	MW228402	TAGCTGACTATGGTAACATTAAATGATCTCCGCTATAATATGAGCCCTAGGCTTTATTTT

	MW222233	CTACGTATTGTCAATAGGAGCCGTATTCGCTATCATAGGAGGATTCGTACATTGATTTCC
	MW222234	CTACGTATTGTCAATAGGAGCCGTATTCGCTATCATAGGAGGATTCGTACATTGATTTCC
	NBCRB4D3	CTACGTATTGTCAATAGGAGCCGTATTCGCTATCATAGGAGGATTCGTACATTGATTTCC
	MW228401	CTACGTATTGTCAATAGGAGCCGTATTCGCTATCATAGGAGGATTCGTACATTGATTTCC
	MW228402	CTACGTATTGTCAATAGGAGCCGTATTCGCTATCATAGGAGGATTCGTACATTGATTTCC

	MW222233	ATTATTCTCAGGCTATACTCTAAACATAACATGAGCCAAAATCCACTTCGCAATTATATT
	MW222234	ATTATTCTCAGGCTATACTCTAAACATAACATGAGCCAAAATCCACTTCGCAATTATATT
	NBCRB4D3	ATTATTCTCAGGCTATACTCTAAACATAACATGAGCCAAAATCCACTTCGCAATTATATT
	MW228401	ATTATTCTCAGGCTATACTCTAAACATAACATGAGCCAAAATCCACTTCGCAATTATATT
	MW228402	ATTATTCTCAGGCTATACTCTAAACATAACATGAGCCAAAATCCACTTCGCAATTATATT

	MW222233	TGTAGGCGTAATAACTTAAATTTCTTAGGCTTATCTGGTATGCCACGACGAGAGGCATTT
	MW222234	TGTAGGCGTAATAACTTAAATTTCTTAGGCTTATCTGGTATGCCACGACGAGAGGCATTT
	NBCRB4D3	TGTAGGCGTAATAACTTAAATTTCTTAGGCTTATCTGGTATGCCACGACGAGAGGCATTT
	MW228401	TGTAGGCGTAATAACTTAAATTTCTTAGGCTTATCTGGTATGCCACGACGAGAGGCATTT
	MW228402	TGTAGGCGTAATAACTTAAATTTCTTAGGCTTATCTGGTATGCCACGACGAGAGGCATTT

	MW222233	GCATCCAAACGGGAAGTCCTAACCGTGGACCTAACCACAACAAATCTAGACTAAACGGAT
	MW222234	GCATCCAAACGGGAAGTCCTAACCGTGGACCTAACCACAACAAATCTAGACTAAACGGAT
	NBCRB4D3	GCATCCAAACGGGAAGTCCTAACCGTGGACCTAACCACAACAAATCTAGACTAAACGGAT
	MW228401	GCATCCAAACGGAAAGTCCTAACCGTGGACCTAACCACAACAAATCTAGACTAAACGGAT
	MW228402	GCATCCAAACGGGAAGTCCTAACCGTGGACCTAACCACAACAAATCTAGACTAAACGGAT

	MW222233	GTCCCCCACCATATCACACATTTGAAGAACCCGCATATGTCAACCTAAATAAAATATTAC
	MW222234	GTCCCCCACCATATCACACATTTGAAGAACCCGCATATGTCAACCTAAATAAAATATTAC
	NBCRB4D3	GTCCCCCACCATATCACACATTTGAAGAACCCGCATATGTCAACCTAAATAAAATATTAC
	MW228401	GTCCCCCACCATATCACACATTTGAAGAACCCGCATATGTCAACCTAAATAAAATATTAC
	MW228402	GTCCCCCACCATATCACACATTTGAAGAACCCGCATATGTCAACCTAAATAAAATATTAC

	MW222233	ATAATCTTGTCAAGATTAAATTACAGGTGACAACATCACCCATCATAGAAGAACTGCTAC
	MW222234	ATAATCTTGTCAAGATTAAATTACAGGTGACAACATCACCCATCATAGAAGAACTGCTAC
	NBCRB4D3	ATAATCTTGTCAAGATTAAATTACAGGTGACAACATCACCCATCATAGAAGAACTGCTAC
	MW228401	ATAATCTTGTCAAGATTAAATTACAGGTGACAACATCACCCATCATAGAAGAACTGCTAC
	MW228402	ATAATCTTGTCAAGATTAAATTACAGGTGACAACATCACCCATCATAGAAGAACTGCTAC

	MW222233	ATTTCCATAAAACTATAGGGCATCAATGATACTGAAGCTACGAATACACAGATTATGAAG
	MW222234	ATTTCCATAAAACTATAGGGCATCAATGATACTGAAGCTACGAATACACAGATTATGAAG
	NBCRB4D3	ATTTCCATAAAACTATAGGGCATCAATGATACTGAAGCTACGAATACACAGATTATGAAG
	MW228401	ATTTCCATAAAACTATAGGGCATCAATGATACTGAAGCTACGAATACACAGATTATGAAG
	MW228402	ATTTCCATAAAACTATAGGGCATCAATGATACTGAAGCTACGAATACACAGATTATGAAG

	MW222233	ACCTTAGCTTCGATTCCTATATACTTCCCTAGGACTGAAAACGGACGCAATTCCAGGCCA
	MW222234	ACCTTAGCTTCGATTCCTATATACTTCCCTAGGACTGAAAACGGACGCAATTCCAGGCCA
	NBCRB4D3	ACCTTAGCTTCGATTCCTATATACTTCCCTAGGACTGAAAACGGACGCAATTCCAGGCCA
	MW228401	ACCTTAGCTTCGATTCCTATATACTTCCCTAGGACTGAAAACGGACGCAATTCCAGGCCA
	MW228402	ACCTTAGCTTCGATTCCTATATACTTCCCTAGGACTGAAAACGGACGCAATTCCAGGCCA

	MW222233	AATCAACTACGGCCAATGTTCCACAGTTTTATACCAATTGTCCTCGAACTAGTCCCACTA
	MW222234	AATCAACTACGGCCAATGTTCCACAGTTTTATACCAATTGTCCTCGAACTAGTCCCACTA
	NBCRB4D3	AATCAACTACGGCCAATGTTCCACAGTTTTATACCAATTGTCCTCGAACTAGTCCCACTA
	MW228401	AATCAACTACGGCCAATGTTCCACAGTTTTATACCAATTGTCCTCGAACTAGTCCCACTA
	MW228402	AATCAACTACGGCCAATGTTCCTCAGTTTTATACCAATTGTCCTCGAACTAGTCCCACTA

	MW222233	AAATATTTTGAAAAATGATCTGCATCAGTGCTATAATATTCCTAGTCCTTTTCATCATTT
	MW222234	AAATATTTTGAAAAATGATCTGCATCAGTGCTATAATATTCCTAGTCCTTTTCATCATTT
	NBCRB4D3	AAATATTTTGAAAAATGATCTGCATCAGTGCTATAATATTCCTAGTCCTTTTCATCATTT
	MW228401	AAATATTTTGAAAAATGATCTGCATCAGTGCTATAATATTCCTAGTCCTTTTCATCATTT
	MW228402	AAATATTTTGAAAAATGATCTGCATCAGTGCTATAATATTCCTAGTCCTTTTCATCATTT

	MW222233	TCTTTCAAAACACAATTTTTACCACAACCCAGAACTAACATCAATGAAAACACCAAAGCA
	MW222234	TCTTTCAAAACACAATTTTTACCACAACCCAGAACTAACATCAATGAAAACACCAAAGCA
	NBCRB4D3	TCTTTCAAAACACAATTTTTACCACAACCCAGAACTAACATCAATGAAAACACCAAAGCA
	MW228401	TCTTTCAAAACACAATTTTTACCACAACCCAGAACTAACATCAATGAAAACACCAAAGCA
	MW228402	TCTTTCAAAACACAATTTTTACCACAACCCAGAACTAACATCAATGAAAACACCAAAGCA

	MW222233	AAATAACCCCTGAGAAACAAAATGAACGAAAATCTATTTGCCTCTTTCATTACCCCTATA
	MW222234	AAATAACCCCTGAGAAACAAAATGAACGAAAATCTATTTGCCTCTTTCATTACCCCTATA
	NBCRB4D3	AAATAACCCCTGAGAAACAAAATGAACGAAAATCTATTTGCCTCTTTCATTACCCCTATA
	MW228401	AAATAACCCCTGAGAAACAAAATGAACGAAAATCTATTTGCCTCTTTCATTACCCCTATA
	MW228402	AAATAACCCCTGAGAAACAAAATGAACGAAAATCTATTTGCCTCTTTCATTACCCCTATA

	MW222233	ATTCTAGGCCATTAACAATCGCCTCATCTCTCTCCAACAATGGGCCAACTTGTATCAAAA
	MW222234	ATTCTAGGCCATTAACAATCGCCTCATCTCTCTCCAACAATGGGCCAACTTGTATCAAAA
	NBCRB4D3	ATTCTAGGCCATTAACAATCGCCTCATCTCTCTCCAACAATGGGCCAACTTGTATCAAAA
	MW228401	ATTCTAGGCCATTAACAATCGCCTCATCTCTCTCCAACAATGGGCCAACTTGTATCAAAA
	MW228402	ATTCTAGGCCATTAACAATCGCCTCATCTCTCTCCAACAATGGGCCAACTTGTATCAAAA

	MW222233	CAATATGAGCGGGGTGTAATTACAGGTTTTGGCCTCTTTATTCAACCAATAGCCCTTGCT
	MW222234	CAATATGAGCGGGGTGTAATTACAGGTTTTGGCCTCTTTATTCAACCAATAGCCCTTGCT
	NBCRB4D3	CAATATGAGCGGGGTGTAATTACAGGTTTTGGCCTCTTTATTCAACCAATAGCCCTTGCT
	MW228401	CAATATGAGCGGGGTGTAATTACAGGTTTTGGCCTCTTTATTCAACCAATAGCCCTTGCT
	MW228402	CAATATGAGCGGGGTGTAATTACAGGTTTTGGCCTCTTTATTCAACCAATAGCCCTTGCT

	MW222233	GTACGACTAACAGCCAATATCACAGATATATCTGAACACGTAATGACACACCACACTGTC
	MW222234	GTACGACTAACAGCCAATATCACAGATATATCTGAACACGTAATGACACACCACACTGTC
	NBCRB4D3	GTACGACTAACAGCCAATATCACAGATATATCTGAACACGTAATGACACACCACACTGTC
	MW228401	GTACGACTAACAGCCAATATCACAGATATATCTGAACACGTAATGACACACCACACTGTC
	MW228402	GTACGACTAACAGCCAATATCACAGATATATCTGAACACGTAATGACACACCACACTGTC

	MW222233	CGCCCTCCTAATAATGATTAATATACTAACAATATACCAATGATGACGAGATATTATCCG
	MW222234	CGCCCTCCTAATAATGATTAATATACTAACAATATACCAATGATGACGAGATATTATCCG
	NBCRB4D3	CGCCCTCCTAATAATGATTAATATACTAACAATATACCAATGATGACGAGATATTATCCG
	MW228401	CGCCCTCCTAATAATGATTAATATACTAACAATATACCAATGATGACGAGATATTATCCG
	MW228402	CGCCCTCCTAATAATGATTAATATACTAACAATATACCAATGATGACGAGATATTATCCG

	MW222233	AGAAAGTACATTTCAAGGCCACCACACTCCAAAAGGGCCTCCGCTACGGAATAGTCTTAT
	MW222234	AGAAAGTACATTTCAAGGCCACCACACTCCAAAAGGGCCTCCGCTACGGAATAGTCTTAT
	NBCRB4D3	AGAAAGTACATTTCAAGGCCACCACACTCCAAAAGGGCCTCCGCTACGGAATAGTCTTAT
	MW228401	AGAAAGTACATTTCAAGGCCACCACACTCCAAAAGGGCCTCCGCTACGGAATAGTCTTAT
	MW228402	AGAAAGTACATTTCAAGGCCACCACACTCCAAAAGGGCCTCCGCTACGGAATAGTCTTAT

	MW222233	TTATTATTTCAGAAGTTTTATTTTTTACCGGGTTCTTCTGAGCTTTTAATACCCACCACA
	MW222234	TTATTATTTCAGAAGTTTTATTTTTTACCGGGTTCTTCTGAGCTTTTAATACCCACCACA
	NBCRB4D3	TTATTATTTCAGAAGTTTTATTTTTTACCGGGTTCTTCTGAGCTTTTAATACCCACCACA
	MW228401	TTATTATTTCAGAAGTTTTATTTTTTACCGGGTTCTTCTGAGCTTTTAATACCCACCACA
	MW228402	TTATTATTTCAGAAGTTTTATTTTTTACCGGGTTCTTCTGAGCTTTTAATACCCACCACA

	MW222233	GCCTCATAGAAGGAAACCGCAATCACATGCTACAAGCCCTATTCGCCCTAGGTGTGTATT
	MW222234	GCCTCATAGAAGGAAACCGCAATCACATGCTACAAGCCCTATTCGCCCTAGGTGTGTATT
	NBCRB4D3	GCCTCATAGAAGGAAACCGCAATCACATGCTACAAGCCCTATTCGCCCTAGGTGTGTATT
	MW228401	GCCTCATAGAAGGAAACCGCAATCACATGCTACAAGCCCTATTCGCCCTAGGTGTGTATT
	MW228402	GCCTCATAGAAGGAAACCGCAATCACATGCTACAAGCCCTATTCGCCCTAGGTGTGTATT

	MW222233	TCACGCTACTCCAAGCCTCAGAATACTATGAAGCACCTTTTACCATCTACATTCGTAGAC
	MW222234	TCACGCTACTCCAAGCCTCAGAATACTATGAAGCACCTTTTACCATCTACATTCGTAGAC
	NBCRB4D3	TCACGCTACTCCAAGCCTCAGAATACTATGAAGCACCTTTTACCATCTACATTCGTAGAC
	MW228401	TCACGCTACTCCAAGCCTCAGAATACTATGAAGCACCTTTTACCATCTACATTCGTAGAC
	MW228402	TCACGCTACTCCAAGCCTCAGAATACTATGAAGCACCTTTTACCATCTACATTCGTAGAC

	MW222233	GTAGTGTGACTCTTCCTCTATATCTATCTTTTAGTATCAACCCAACTAATCAGTTAGTTT
	MW222234	GTAGTGTGACTCTTCCTCTATATCTATCTTTTAGTATCAACCCAACTAATCAGTTAGTTT
	NBCRB4D3	GTAGTGTGACTCTTCCTCTATATCTATCTTTTAGTATCAACCCAACTAATCAGCTAGTTT
	MW228401	GTAGTGTGACTCTTCCTCTATATCTATCTTTTAGTATCAACCCAACTAATCAGTTAGTTT
	MW228402	GTAGTGTGACTCTTCCTCTATATCTATCTTTTAGTATCAACCCAACTAATCAGTTAGTTT

	MW222233	CGGTCTAACCCGAAAAAGAATAATAAACCTTATAATAGCCCTTCTAACCGCCATTACATT
	MW222234	CGGTCTAACCCGAAAAAGAATAATAAACCTTATAATAGCCCTTCTAACCGCCATTACATT
	NBCRB4D3	CGGTCTAACCCGAAAAAGAATAATAAACCTTATAATAGCCCTTCTAACCGCCATTACATT
	MW228401	CGGTCTAACCCGAAAAAGAATAATAAACCTTATAATAGCCCTTCTAACCGCCATTACATT
	MW228402	CGGTCTAACCCGAAAAAGAATAATAAACCTTATAATAGCCCTTCTAACCGCCATTACATT

	MW222233	TCTCCTTTTTGATTTAGAAATCGCATTACTCCTACCTCACAAACAACTAACCTAAACACA
	MW222234	TCTCCTTTTTGATTTAGAAATCGCATTACTCCTACCTCACAAACAACTAACCTAAACACA
	NBCRB4D3	TCTCCTTTTTGATTTAGAAATCGCATTACTCCTACCTCACAAACAACTAACCTAAACACA
	MW228401	TCTCCTTTTTGATTTAGAAATCGCATTACTCCTACCTCACAAACAACTAACCTAAACACA
	MW228402	TCTCCTTTTTGATTTAGAAATCGCATTACTCCTACCTCACAAACAACTAACCTAAACACA

	MW222233	ATGCTCACCATAGCCCTCTTCCTAATTTCCCTACTAGCTGTTAGATTATGATTTACGTAC
	MW222234	ATGCTCACCATAGCCCTCTTCCTAATTTCCCTACTAGCTGTTAGATTATGATTTACGTAC
	NBCRB4D3	ATGCTCACCATAGCCCTCTTCCTAATTTCCCTACTAGCTGTTAGATTATGATTTACGTAC
	MW228401	ATGCTCACCATAGCCCTCTTCCTAATTTCCCTACTAGCTGTTAGATTATGATTTACGTAC
	MW228402	ATGCTCACCATAGCCCTCTTCCTAATTTCCCTACTAGCTGTTAGATTATGATTTACGTAC

	MW222233	AAAACCTCAACTTATTACAATGCTAAAATATATTGTCCCTACAATAATACTTATACCCCT
	MW222234	AAAACCTCAACTTATTACAATGCTAAAATATATTGTCCCTACAATAATACTTATACCCCT
	NBCRB4D3	AAAACCTCAACTTATTACAATGCTAAAATATATTGTCCCTACAATAATACTTATACCCCT
	MW228401	AAAACCTCAACTTATTACAATGCTAAAATATATTGTCCCTACAATAATACTTATACCCCT
	MW228402	AAAACCTCAACTTATTACAATGCTAAAATATATTGTCCCTACAATAATACTTATACCCCT

	MW222233	AACCTGGCTAAACCACCTTTATCTACACCATTACTGATTCTAACTATATGACTCTCCCTC
	MW222234	AACCTGGCTAAACCACCTTTATCTACACCATTACTGATTCTAACTATATGACTCTCCCTC
	NBCRB4D3	AACCTGGCTAAACCACCTTTATCTACACCATTACTGATTCTAACTATATGACTCTCCCTC
	MW228401	AACCTGGCTAAACCACCTTTATCTACACCATTACTGATTCTAACTATATGACTCTCCCTC
	MW228402	AACCTGGCTAAACCACCTTTATCTACACCATTACTGATTCTAACTATATGACTCTCCCTC

	MW222233	AATTAATCCTATTACAACTATTTCTAATCATAACATTTACTGCTGCGGAACTATCTATTC
	MW222234	AATTAATCCTATTACAACTATTTCTAATCATAACATTTACTGCTGCGGAACTATCTATTC
	NBCRB4D3	AATTAATCCTATTACAACTATTTCTAATCATAACATTTACTGCTGCGGAACTATCTATTC
	MW228401	AATTAATCCTATTACAACTATTTCTAATCATAACATTTACTGCTGCGGAACTATCTATTC
	MW228402	AATTAATCCTATTACAACTATTTCTAATCATAACATTTACTGCTGCGGAACTATCTATTC

	MW222233	GAAGCCACATTAGTTCCAACTCTCATTATTATTACCCGAACGCCTAATAATCCTCCAAAA
	MW222234	GAAGCCACATTAGTTCCAACTCTCATTATTATTACCCGAACGCCTAATAATCCTCCAAAA
	NBCRB4D3	GAAGCCACATTAGTTCCAACTCTCATTATTATTACCCGAACGCCTAATAATCCTCCAAAA
	MW228401	GAAGCCACATTAGTTCCAACTCTCATTATTATTACCCGAACGCCTAATAATCCTCCAAAA
	MW228402	GAAGCCACATTAGTTCCAACTCTCATTATTATTACCCGAACGCCTAATAATCCTCCAAAA

	MW222233	TCTATGCTCTTCTGCCTAGCAAACTCTAACTACGAACGAATCCACAGCCGTACAATAATT
	MW222234	TCTATGCTCTTCTGCCTAGCAAACTCTAACTACGAACGAATCCACAGCCGTACAATAATT
	NBCRB4D3	TCTATGCTCTTCTGCCTAGCAAACTCTAACTACGAACGAATCCACAGCCGTACAATAATT
	MW228401	TCTATGCTCTTCTGCCTAGCAAACTCTAACTACGAACGAATCCACAGCCGTACAATAATT
	MW228402	TCTATGCTCTTCTGCCTAGCAAACTCTAACTACGAACGAATCCACAGCCGTACAATAATT

	MW222233	TTAGCTCGCGGCTTACAAACACTCCATATCAACAACATCCCACCTTCCTTTATCAAAAAT
	MW222234	TTAGCTCGCGGCTTACAAACACTCCATATCAACAACATCCCACCTTCCTTTATCAAAAAT
	NBCRB4D3	CTAGCTCGCGGCTTACAAACACTCCATATCAACAACATCCCACCTTCCTTTATCAAAAAT
	MW228401	TTAGCTCGCGGCTTACAAACACTCCATATCAACAACATCCCACCTTCCTTTATCAAAAAT
	MW228402	TTAGCTCGCGGCTTACAAACACTCCATATCAACAACATCCCACCTTCCTTTATCAAAAAT

	MW222233	TATTCTAGCCCTTTACTGTGAATATAGTTTAAAAAAAACACTTCAGCACCCACAAAACTA
	MW222234	TATTCTAGCCCTTTACTGTGAATATAGTTTAAAAAAAACACTTCAGCACCCACAAAACTA
	NBCRB4D3	TATTCTAGCCCTTTACTGTGAATATAGTTTAAAAAAAACACTTCAGCACCCACAAAACTA
	MW228401	TATTCTAGCCCTTTACTGTGAATATAGTTTAAAAAAAACACTTCAGCACCCACAAAACTA
	MW228402	TATTCTAGCCCTTTACTGTGAATATAGTTTAAAAAAAACACTTCAGCACCCACAAAACTA

	MW222233	ACTATTTCATATGCCTTCATCACCAGCATAATTCCCACAATAATATTCATTCACACAGGA
	MW222234	ACTATTTCATATGCCTTCATCACCAGCATAATTCCCACAATAATATTCATTCACACAGGA
	NBCRB4D3	ACTATTTCATATGCCTTCATCACCAGCATAATTCCCACAATAATATTCATTCACACAGGA
	MW228401	ACTATTTCATATGCCTTCATCACCAGCATAATTCCCACAATAATATTCATTCACACAGGA
	MW228402	ACTATTTCATATGCCTTCATCACCAGCATAATTCCCACAATAATATTCATTCACACAGGA

	MW222233	CAAAGATAGTTATCTCAAACTGACACTGATTCATTCAAACCCTCAAACTATCACTCAGCT
	MW222234	CAAAGATAGTTATCTCAAACTGACACTGATTCATTCAAACCCTCAAACTATCACTCAGCT
	NBCRB4D3	CAAAGATAGTTATCTCAAACTGACACTGATTCATTCAAACCCTCAAACTATCACTCAGCT
	MW228401	CAAAGATAGTTATCTCAAACTGACACTGATTCATTCAAACCCTCAAACTATCACTCAGCT
	MW228402	CAAAGATAGTTATCTCAAACTGACACTGATTCATTCAAACCCTCAAACTATCACTCAGCT

	MW222233	TCAAAATAGACTACTTCTCAATAATATTTGTCCCAGTAGCCCAGTTTTTCAAATATCTAC
	MW222234	TCAAAATAGACTACTTCTCAATAATATTTGTCCCAGTAGCCCAGTTTTTCAAATATCTAC
	NBCRB4D3	TCAAAATAGACTACTTCTCAATAATATTTGTCCCAGTAGCCCAGTTTTTCAAATATCTAC
	MW228401	TCAAAATAGACTACTTCTCAATAATATTTGTCCCAGTAGCCCAGTTTTTCAAATATCTAC
	MW228402	TCAAAATAGACTACTTCTCAATAATATTTGTCCCAGTAGTCCAGTTTTTCAAATATCTAC

	MW222233	TCCTATTCCTCATTACAATACTACTTGCAAATAACCTCTTTCAACTATTCATGGCTTCGG
	MW222234	TCCTATTCCTCATTACAATACTACTTGCAAATAACCTCTTTCAACTATTCATGGCTTCGG
	NBCRB4D3	TCCTATTCCTCATTACAATACTACTTGCAAATAACCTCTTTCAACTATTCATGGCTTCGG
	MW228401	TCCTATTCCTCATTACAATACTACTTGCAAATAACCTCTTTCAACTATTCATGGCTTCGG
	MW228402	TCCTATTCCTCATTACAATACTACTTGCAAATAACCTCTTTCAACTATTCATGGCTTCGG

	MW222233	ACGAGCAGATGCAAACACAGCAGCTCTACAAGCAATCCTGTACAACCGCATCGGCGACAT
	MW222234	ACGAGCAGATGCAAACACAGCAGCTCTACAAGCAATCCTGTACAACCGCATCGGCGACAT
	NBCRB4D3	ACGAGCAGATGCAAACACAGCAGCTCTACAAGCAATCCTGTACAACCGCATCGGCGACAT
	MW228401	ACGAGCAGATGCAAACACAGCAGCTCTACAAGCAATCCTGTACAACCGCATCGGCGACAT
	MW228402	ACGAGCAGATGCAAACACAGCAGCTCTACAAGCAATCCTGTACAACCGCATCGGCGACAT

	MW222233	TGGATTTATTCTAGCAATAGTAGAAATCTTTATACTAAAACAGACAACTCAAACCTACCT
	MW222234	TGGATTTATTCTAGCAATAGTAGAAATCTTTATACTAAAACAGACAACTCAAACCTACCT
	NBCRB4D3	TGGATTTATTCTAGCAATAGTAGAAATCTTTATACTAAAACAGACAACTCAAACCTACCT
	MW228401	TGGATTTATTCTAGCAATAGTAGAAATCTTTATACTAAAACAGACAACTCAAACCTACCT
	MW228402	TGGATTTATTCTAGCAATAGTAGAAATCTTTATACTAAAACAGACAACTCAAACCTACCT

	MW222233	CTAATAAGCCTAGACTAACAGAAAACAACAAATTTGCCCAATCCATTATATTATGTGCCC
	MW222234	CTAATAAGCCTAGACTAACAGAAAACAACAAATTTGCCCAATCCATTATATTATGTGCCC
	NBCRB4D3	CTAATAAGCCTAGACTAACAGAAAACAACAAATTTGCCCAATCCATTATATTATGTGCCC
	MW228401	CTAATAAGCCTAGACTAACAGAAAACAACAAATTTGCCCAATCCATTATATTATGTGCCC
	MW228402	CTAATAAGCCTAGACTAACAGAAAACAACAAATTTGCCCAATCCATTATATTATGTGCCC

	MW222233	CTTTCTCCACATCCAGCCAACTAGGCCTCATAATAGTGACAATCGGCATCAACCATACCT
	MW222234	CTTTCTCCACATCCAGCCAACTAGGCCTCATAATAGTGACAATCGGCATCAACCATACCT
	NBCRB4D3	CTTTCTCCACATCCAGCCAACTAGGCCTCATAATAGTGACAATCGGCATCAACCATACCT
	MW228401	CTTTCTCCACATCCAGCCAACTAGGCCTCATAATAGTGACAATCGGCATCAACCATACCT
	MW228402	CTTTCTCCACATCCAGCCAACTAGGCCTCATAATAGTGACAATCGGCATCAACCATACCT

	MW222233	TGCATTTCTTCACATCTGTACTCACGCCTTCTTCAAAGCTTATATGCTCCGGCTCTATCA
	MW222234	TGCATTTCTTCACATCTGTACTCACGCCTTCTTCAAAGCTTATATGCTCCGGCTCTATCA
	NBCRB4D3	TGCATTTCTTCACATCTGTACTCACGCCTTCTTCAAAGCTTATATGCTCCGGCTCTATCA
	MW228401	TGCATTTCTTCACATCTGTACTCACGCCTTCTTCAAAGCTTATATGCTCCGGCTCTATCA
	MW228402	TGCATTTCTTCACATCTGTACTCACGCCTTCTTCAAAGCTTATATGCTCCGGCTCTATCA

	MW222233	TCCACAGCCTAAACGATGAACAGGATATCCGAAAAATAGGAGGTCTATTCAAAGCAATGC
	MW222234	TCCACAGCCTAAACGATGAACAGGATATCCGAAAAATAGGAGGTCTATTCAAAGCAATGC
	NBCRB4D3	TCCACAGCCTAAACGATGAACAGGATATCCGAAAAATAGGAGGTCTATTCAAAGCAATGC
	MW228401	TCCACAGCCTAAACGATGAACAGGATATCCGAAAAATAGGAGGTCTATTCAAAGCAATGC
	MW228402	TCCACAGCCTAAACGATGAACAGGATATCCGAAAAATAGGAGGTCTATTCAAAGCAATGC

	MW222233	CATTCATTACAGGAATACCTTTCCTCACCGGATTTTATTCCAAAGACATAATCATCGAGT
	MW222234	CATTCATTACAGGAATACCTTTCCTCACCGGATTTTATTCCAAAGACATAATCATCGAGT
	NBCRB4D3	CATTCATTACAGGAATACCTTTCCTCACCGGATTTTATTCCAAAGACATAATCATCGAGT
	MW228401	CATTCATTACAGGAATACCTTTCCTCACCGGATTTTATTCCAAAGACATAATCATCGAGT
	MW228402	CATTCATTACAGGAATACCTTTCCTCACCGGATTTTATTCCAAAGACATAATCATCGAGT

	MW222233	CTGCCAACACGTCTTATACCAACGCCTCTCGATTCTCAGCCCTCATCTCTATAACGAAAA
	MW222234	CTGCCAACACGTCTTATACCAACGCCTCTCGATTCTCAGCCCTCATCTCTATAACGAAAA
	NBCRB4D3	CTGCCAACACGTCTTATACCAACGCCTCTCGATTCTCAGCCCTCATCTCTATAACGAAAA
	MW228401	CCGCCAACACGTCTTATACCAACGCCTCTCGATTCTCAGCCCTCATCTCTATAACGAAAA
	MW228402	CCGCCAACACGTCTTATACCAACGCCTCTCGATTCTCAGCCCTCATCTCTATAACGAAAA

	MW222233	TAACCCTTCCTAATCAACTCAATCAAGCAACAACAAGCCCTAGCAGTCACAATCCTAGGT
	MW222234	TAACCCTTCCTAATCAACTCAATCAAGCAACAACAAGCCCTAGCAGTCACAATCCTAGGT
	NBCRB4D3	TAACCCTTCCTAATCAACTCAATCAAGCAACAACAAGCCCTAGCAGTCACAATCCTAGGT
	MW228401	TAACCCTTCCTAATCAACTCAATCAAGCAACAACAAGCCCTAGCAGTCACAATCCTAGGT
	MW228402	TAACCCTTCCTAATCAACTCAATCAAGCAACAACAAGCCCTAGCAGTCACAATCCTAGGT

	MW222233	TTTATCCTAGCACTAGAAATCAACAACATAACCCGCAACCTAAAATTAATCCTACTAGGA
	MW222234	TTTATCCTAGCACTAGAAATCAACAACATAACCCGCAACCTAAAATTAATCCTACTAGGA
	NBCRB4D3	TTTATCCTAGCACTAGAAATCAACAACATAACCCGCAACCTAAAATTAATCCTACTAGGA
	MW228401	TTTATCCTAGCACTAGAAATCAACAACATAACCCGCAACCTAAAATTAATCCTACTAGGA
	MW228402	TTTATCCTAGCACTAGAAATCAACAACATAACCCGCAACCTAAAATTAATCCTACTAGGA

	MW222233	TATTACCCCACCTACATAAACTTAACAATAAGCCAAAAGTCAGCATCCTTCTCCTAGACC
	MW222234	TATTACCCCACCTACATAAACTTAACAATAAGCCAAAAGTCAGCATCCTTCTCCTAGACC
	NBCRB4D3	TATTACCCCACCTACATAAACTTAACAATAAGCCAAAAGTCAGCATCCTTCTCCTAGACC
	MW228401	TATTACCCCACCTACATAAACTTAACAATAAGCCAAAAGTCAGCATCCTTCTCCTAGACC
	MW228402	TATTACCCCACCTACATAAACTTAACAATAAGCCAAAAGTCAGCATCCTTCTCCTAGACC

	MW222233	TAATCTGACTAGAAACTATCCTACCAAAAACCATCTCATCCATCCATTCCACGAGTAACT
	MW222234	TAATCTGACTAGAAACTATCCTACCAAAAACCATCTCATCCATCCATTCCACGAGTAACT
	NBCRB4D3	TAATCTGACTAGAAACTATCCTACCAAAAACCATCTCATCCATCCATTCCACGAGTAACT
	MW228401	TAATCTGACTAGAAACTATCCTACCAAAAACCATCTCATCCATCCATTCCACGAGTAACT
	MW228402	TAATCTGACTAGAAACTATCCTACCAAAAACCATCTCATCCATCCATTCCACGAGTAACT

	MW222233	CCATAATAACCACATCAACAAAGACCAGCCAGTCACAACCAATCAAGTACCATAACTATA
	MW222234	CCATAATAACCACATCAACAAAGACCAGCCAGTCACAACCAATCAAGTACCATAACTATA
	NBCRB4D3	CCATAATAACCACATCAACAAAGACCAGCCAGTCACAACCAATCAAGTACCATAACTATA
	MW228401	CCATAATAACCACATCAACAAAGACCAGCCAGTCACAACCAATCAAGTACCATAACTATA
	MW228402	CCATAATAACCACATCAACAAAGACCAGCCAGTCACAACCAATCAAGTACCATAACTATA

	MW222233	CAAAGCCGCAATTCCTATGGCCTCCTCACTAAAAAACCCAGAATCCCCAGTATAAATAAC
	MW222234	CAAAGCCGCAATTCCTATGGCCTCCTCACTAAAAAACCCAGAATCCCCAGTATAAATAAC
	NBCRB4D3	CAAAGCCGCAATTCCTATGGCCTCCTCACTAAAAAACCCAGAATCCCCAGTATAAATAAC
	MW228401	CAAAGCCGCAATTCCTATGGCCTCCTCACTAAAAAACCCAGAATCCCCAGTATAAATAAC
	MW228402	CAAAGCCGCAATTCCTATGGCCTCCTCACTAAAAAACCCAGAATCCCCAGTATAAATAAC

	MW222233	TCAATCTCCCAAATTAAACTTAAACACAACTTCAACCTCTTCATCCTTTAACACATAAAT
	MW222234	TCAATCTCCCAAATTAAACTTAAACACAACTTCAACCTCTTCATCCTTTAACACATAAAT
	NBCRB4D3	TCAATCTCCCAAATTAAACTTAAACACAACTTCAACCTCTTCATCCTTTAACACATAAAT
	MW228401	TCAATCTCCCAAATTAAACTTAAACACAACTTCAACCTCTTCATCCTTTAACACATAAAT
	MW228402	TCAATCTCCCAAATTAAACTTAAACACAACTTCAACCTCTTCATCCTTTAACACATAAAT

	MW222233	CACCAACCCCAACCTTACTAGAAACCCAAACTTCAGGATATTGCTCAGTAGCCATAGCCG
	MW222234	CACCAACCCCAACCTTACTAGAAACCCAAACTTCAGGATATTGCTCAGTAGCCATAGCCG
	NBCRB4D3	CACCAACCCCAACCTTACTAGAAACCCAAACTTCAGGATATTGCTCAGTAGCCATAGCCG
	MW228401	CACCAACCCCAACCTTACTAGAAACCCAAACTTCAGGATATTGCTCAGTAGCCATAGCCG
	MW228402	CACCAACCCCAACCTTACTAGAAACCCAAACTTCAGGATATTGCTCAGTAGCCATAGCCG

	MW222233	TTGTATAACCAAAAACCAAAACCCAGAAAAGATCCACCAAAATTTAACACAAAGGTGAAG
	MW222234	TTGTATAACCAAAAACCAAAACCCAGAAAAGATCCACCAAAATTTAACACAAAGGTGAAG
	NBCRB4D3	TTGTATAACCAAAAACCAAAACCCAGAAAAGATCCACCAAAATTTAACACAAAGGTGAAG
	MW228401	TTGTATAACCAAAAACCAAAACCCAGAAAAGATCCACCAAAATTTAACACAAAGGTGAAG
	MW228402	TTGTATAACCAAAAACCAAAACCCAGAAAAGATCCACCAAAATTTAACACAAAGGTGAAG

	MW222233	GTTTTGAAGAAAACCCTACAAAACCAATCACAAAAATCTAACATTCGAAAAACTCACCCA
	MW222234	GTTTTGAAGAAAACCCTACAAAACCAATCACAAAAATCTAACATTCGAAAAACTCACCCA
	NBCRB4D3	GTTTTGAAGAAAACCCTACAAAACCAATCACAAAAATCTAACATTCGAAAAACTCACCCA
	MW228401	GTTTTGAAGAAAACCCTACAAAACCAATCACAAAAATCTAACATTCGAAAAACTCACCCA
	MW228402	GTTTTGAAGAAAACCCTACAAAACCAATCACAAAAATCTAACATTCGAAAAACTCACCCA

	MW222233	CTGATAAAAATCGTAAACAACGCATTCATTGACATCATGATGAAACTTCGGCTCCCTCCT
	MW222234	CTGATAAAAATCGTAAACAACGCATTCATTGACATCATGATGAAACTTCGGCTCCCTCCT
	NBCRB4D3	CTGATAAAAATCGTAAACAACGCATTCATTGACATCATGATGAAACTTCGGCTCCCTCCT
	MW228401	CTGATAAAAATCGTAAACAACGCATTCATTGACATCATGATGAAACTTCGGCTCCCTCCT
	MW228402	CTGATAAAAATCGTAAACAACGCATTCATTGACATCATGATGAAACTTCGGCTCCCTCCT

	MW222233	AGGCATCTGCTTAATCATGCATGTAGGACGGCCTATTACGGATCATACATCTTCCTAAAA
	MW222234	AGGCATCTGCTTAATCATGCATGTAGGACGGCCTATTACGGATCATACATCTTCCTAAAA
	NBCRB4D3	AGGCATCTGCTTAATCATGCATGTAGGACGGCCTATTACGGATCATACATCTTCCTAAAA
	MW228401	AGGCATCTGCTTAATCATGCATGTAGGACGGCCTATTACGGATCATACATCTTCCTAAAA
	MW228402	AGGCATCTGCTTAATCATGCATGTAGGACGGCCTATTACGGATCATACATCTTCCTAAAA

	MW222233	ACATGAAACGTCGGAGTAATCCTCCTATTTTCTTCGCCTTCCACTTTATTCTCCCCTTTA
	MW222234	ACATGAAACGTCGGAGTAATCCTCCTATTTTCTTCGCCTTCCACTTTATTCTCCCCTTTA
	NBCRB4D3	ACATGAAACGTCGGAGTAATCCTCCTATTTTCTTCGCCTTCCACTTTATTCTCCCCTTTA
	MW228401	ACATGAAACGTCGGAGTAATCCTCCTATTTTCTTCGCCTTCCACTTTATTCTCCCCTTTA
	MW228402	ACATGAAACGTCGGAGTAATCCTCCTATTTTCTTCGCCTTCCACTTTATTCTCCCCTTTA

	MW222233	TCATCACTGCCCTCCTTTCCTATTTGCGCAATCCTACGATCAATCCCCAATAAACTAGGA
	MW222234	TCATCACTGCCCTCCTTTCCTATTTGCGCAATCCTACGATCAATCCCCAATAAACTAGGA
	NBCRB4D3	TCATCACTGCCCTCCTTTCCTATTTGCGCAATCCTACGATCAATCCCCAATAAACTAGGA
	MW228401	TCATCACTGCCCTCCTTTCCTATTTGCGCAATCCTACGATCAATCCCCAATAAACTAGGA
	MW228402	TCATCACTGCCCTCCTTTCCTATTTGCGCAATCCTACGATCAATCCCCAATAAACTAGGA

	MW222233	GGAGTCCCAAACAACGAAGCATAATATTTCGACCAATCAGCCAATGTATCTTCTGAATCT
	MW222234	GGAGTCCCAAACAACGAAGCATAATATTTCGACCAATCAGCCAATGTATCTTCTGAATCT
	NBCRB4D3	GGAGTCCCAAACAACGAAGCATAATATTTCGACCAATCAGCCAATGTATCTTCTGAATCT
	MW228401	GGAGTCCCAAACAACGAAGCATAATATTTCGACCAATCAGCCAATGTATCTTCTGAATCT
	MW228402	GGAGTCCCAAACAACGAAGCATAATATTTCGACCAATCAGCCAATGTATCTTCTGAATCT

	MW222233	TAGTAGCAGACTTATTAACACTCACATGGTCGGAGGACAACCAGTCGAACACCCTATATT
	MW222234	TAGTAGCAGACTTATTAACACTCACATGGTCGGAGGACAACCAGTCGAACACCCTATATT
	NBCRB4D3	TAGTAGCAGACTTATTAACACTCACATGGTCGGAGGACAACCAGTCGAACACCCTATATT
	MW228401	TAGTAGCAGACTTATTAACACTCACATGGTCGGAGGACAACCAGTCGAACACCCTATATT
	MW228402	TAGTAGCAGACTTATTAACACTCACATGGTCGGAGGACAACCAGTCGAACACCCTATATT

	MW222233	ATTATCGGACAACTAGCGTCTATATATACTTCCTGGAGAACAACCAACCTCCCTAAGACT
	MW222234	ATTATCGGACAACTAGCGTCTATATATACTTCCTGGAGAACAACCAACCTCCCTAAGACT
	NBCRB4D3	ATTATCGGACAACTAGCGTCTATATATACTTCCTGGAGAACAACCAACCTCCCTAAGACT
	MW228401	ATTATCGGACAACTAGCGTCTATATATACTTCCTGGAGAACAACCAACCTCCCTAAGACT
	MW228402	ATTATCGGACAACTAGCGTCTATATATACTTCCTGGAGAACAACCAACCTCCCTAAGACT

	MW222233	CAAGGAAGAAGCTACAGCCACACTATCAGCACCAAAGCTGAAGTTCTACTTAAACTATTC
	MW222234	CAAGGAAGAAGCTACAGCCACACTATCAGCACCAAAGCTGAAGTTCTACTTAAACTATTC
	NBCRB4D3	CAAGGAAGAAGCTACAGCCACACTATCAGCACCAAAGCTGAAGTTCTACTTAAACTATTC
	MW228401	CAAGGAAGAAGCTACAGCCACACTATCAGCACCAAAGCTGAAGTTCTACTTAAACTATTC
	MW228402	CAAGGAAGAAGCTACAGCCACACTATCAGCACCAAAGCTGAAGTTCTACTTAAACTATTC

	MW222233	CCATAAGCAAGTAATAAATGAATTTTATCAGATTCTTTCTTCAGGGCCATCTCACCTACG
	MW222234	CCATAAGCAAGTAATAAATGAATTTTATCAGATTCTTTCTTCAGGGCCATCTCACCTACG
	NBCRB4D3	CCATAAGCAAGTAATAAATGAATTTTATCAGATTCTTTCTTCAGGGCCATCTCACCTACG
	MW228401	CCATAAGCAAGTAATAAATGAATTTTATCAGATTCTTTCTTCAGGGCCATCTCACCTACG
	MW228402	CCATAAGCAAGTAATAAATGAATTTTATCAGATTCTTTCTTCAGGGCCATCTCACCTACG

	MW222233	ACTCTTTCCCCTTAAATAAGACATCTTAATCAGCCCATGCTCACACATAACTGTGGTGTC
	MW222234	ACTCTTTCCCCTTAAATAAGACATCTTAATCAGCCCATGCTCACACATAACTGTGGTGTC
	NBCRB4D3	ACTCTTCCCCCTTAAATAAGACATCTTAATCAGCCCATGCTCACACATAACTGTGGTGTC
	MW228401	ACTCTTTCCCCTTAAATAAGACATCTTAATCAGCCCATGCTCACACATAACTGTGGTGTC
	MW228402	ACTCTTTCCCCTTAAATAAGACATCTTAATCAGCCCATGCTCACACATAACTGTGGTGTC

	MW222233	ATGCATTTGGTATTTTTTAATTTTCGGGGATGCTTGGACTCAGCTATGGCCGTCTGTACG
	MW222234	ATGCATTTGGTATTTTTTAATTTTCGGGGATGCTTGGACTCAGCTATGGCCGTCTGTACG
	NBCRB4D3	ATGCATTTGGTATTTTTTAATTTTCGGGGATGCTTGGACTCAGCTATGGCCGTCTGTACG
	MW228401	ATGCATTTGGTATTTTTTAATTTTCGGGGATGCTTGGACTCAGCTATGGCCGTCTGTACG
	MW228402	ATGCATTTGGTATTTTTTAATTTTCGGGGATGCTTGGACTCAGCTATGGCCGTCTGTACG

;
end;
