# Supplementary material for: Blue Turns to Gray: Paleogenomic Insights into the Evolutionary History and Extinction of the Blue Antelope (Hippotragus leucophaeus)
Source: Mol Biol Evol. 2022 Nov 2;39(12):msac241. doi: 10.1093/molbev/msac241 (PMC9750129; doi:10.1093/molbev/msac241)
Supplement: msac241_Supplementary_Data [file msac241_supplementary_data.zip › S3_collectTreesAstral_consfy_tv.Rscript.txt]

## Consensify only with transversions

require(phangorn)
source("~/Dropbox/Research/code/collapseLowSup.R")
source("~/Dropbox/Research/code/concatenate.R")

# Infer locus trees:

loci <- dir("Combined_consensify_tv")
for(i in 1:length(loci)){
	system(paste0("~/Desktop/Software/iqtree-1.7-beta9-MacOSX/bin/iqtree -st DNA -m TESTNEW -s Combined_consensify_tv/", loci[i], " -alrt 1000 -nt 1 -redo -pre als_trees_consfy_tv/", loci[i]))
	system(paste0("rm -r als_trees_consfy_tv/", loci[i], ".bionj als_trees_consfy_tv/", loci[i], ".model.gz als_trees_consfy_tv/", loci[i], ".ckp.gz als_trees_consfy_tv/", loci[i], ".log als_trees_consfy_tv/", loci[i], ".mldist als_trees_consfy_tv/", loci[i], ".filtered"))
}


# Collect ML gene-trees:

trfiles <- grep("[.]treefile", dir("als_trees_consfy_tv"), value = T)
trs <- lapply(trfiles, function(x) read.tree(paste0("als_trees_consfy_tv/", x)))
class(trs) <- "multiPhylo"
write.tree(trs, file = "treesAnalyses_consfy_tv/alltrees_processed.trs")

# Run ASTRAL with raw ML gene-trees:

system(paste0("java -jar ~/Desktop/Software/ASTRAL4.10.11/astral.4.10.11.jar -i treesAnalyses_consfy_tv/alltrees_processed.trs -o treesAnalyses_consfy_tv/alltrees_processed_astral.tre"))

# Run ASTRAL collapsing branches with <0.5 support:
trs50 <- trs
for(i in 1:length(trs50)) trs50[[i]] <- collapseLowSup(trs50[[i]], 50)
write.tree(trs50, file = "treesAnalyses_consfy_tv/alltrees_collapsed50_processed.trs")
system(paste0("java -jar ~/Desktop/Software/ASTRAL4.10.11/astral.4.10.11.jar -i treesAnalyses_consfy_tv/alltrees_collapsed50_processed.trs -o treesAnalyses_consfy_tv/alltrees_collapsed50_processed_astral.tre"))

# Run ASTRAL collapsing branches with <0.9 suppport:
trs90 <- trs
for(i in 1:length(trs90)) trs90[[i]] <- collapseLowSup(trs90[[i]], 90)
write.tree(trs90, file = "treesAnalyses_consfy_tv/alltrees_collapsed90_processed.trs")
system(paste0("java -jar ~/Desktop/Software/ASTRAL4.10.11/astral.4.10.11.jar -i treesAnalyses_consfy_tv/alltrees_collapsed90_processed.trs -o treesAnalyses_consfy_tv/alltrees_collapsed90_processed_astral.tre"))

# Estimate gene and site concordance factors:

allAls <- lapply(gsub("[.]treefile", "", trfiles), function(x) read.dna(paste0("Combined_consensify_tv/", x), format = "fasta"))
#for(i in 1:length(allAls)) rownames(allAls[[i]]) <- sapply(rownames(allAls[[i]]), function(x) strsplit(x, split = ":")[[1]][1])
allAlsC <- concatenate(allAls)
write.dna(allAlsC, file = "treesAnalyses_consfy_tv/al_all.fasta", format = "fasta", colsep = "")
system("~/Desktop/Software/iqtree-1.7-beta9-MacOSX/bin/iqtree -t treesAnalyses_consfy_tv/alltrees_processed_astral.tre --gcf treesAnalyses_consfy_tv/alltrees_processed.trs -s treesAnalyses_consfy_tv/al_all.fasta --scf 100 --prefix treesAnalyses_consfy_tv/concordAstral")

system("~/Desktop/Software/iqtree-1.7-beta9-MacOSX/bin/iqtree -t treesAnalyses_consfy_tv/alltrees_collapsed50_processed_astral.tre --gcf treesAnalyses_consfy_tv/alltrees_collapsed50_processed.trs -s treesAnalyses_consfy_tv/al_all.fasta --scf 100 --prefix treesAnalyses_consfy_tv/concordAstral50")

system("~/Desktop/Software/iqtree-1.7-beta9-MacOSX/bin/iqtree -t treesAnalyses_consfy_tv/alltrees_collapsed90_processed_astral.tre --gcf treesAnalyses_consfy_tv/alltrees_collapsed90_processed.trs -s treesAnalyses_consfy_tv/al_all.fasta --scf 100 --prefix treesAnalyses_consfy_tv/concordAstral90")

# Estimate species tree from concatenated alignment:

system("~/Desktop/Software/iqtree-1.7-beta9-MacOSX/bin/iqtree -st DNA -m GTR+R6 -s treesAnalyses_consfy_tv/al_all.fasta -alrt 1000 -nt 1 -pre treesAnalyses_consfy_tv/concatAll -redo")

# Concordance factors based on IQtree tree:

system("~/Desktop/Software/iqtree-1.7-beta9-MacOSX/bin/iqtree -t treesAnalyses_consfy_tv/concatAll.treefile --gcf treesAnalyses_consfy_tv/alltrees_processed.trs -s treesAnalyses_consfy_tv/al_all.fasta --scf 100 --prefix treesAnalyses_consfy_tv/concordIQ")
