# Supplementary material for: Blue Turns to Gray: Paleogenomic Insights into the Evolutionary History and Extinction of the Blue Antelope (Hippotragus leucophaeus)
Source: Mol Biol Evol. 2022 Nov 2;39(12):msac241. doi: 10.1093/molbev/msac241 (PMC9750129; doi:10.1093/molbev/msac241)
Supplement: msac241_Supplementary_Data [file msac241_supplementary_data.zip › S4_collapseLowSup.R.txt]

collapseLowSup <- function(phy, thres = 50){
	tocollapse <- which(as.numeric(phy$node.label) < thres) + Ntip(phy)
	tocollapse <- which(phy$edge[,2] %in% tocollapse)
	if(length(tocollapse) > 0){
		phy$edge.length[tocollapse] <- 0
		phy <- di2multi(phy)
		return(phy)
	} else {
		return(phy)
	}
}
