# Supplementary material for: Blue Turns to Gray: Paleogenomic Insights into the Evolutionary History and Extinction of the Blue Antelope (Hippotragus leucophaeus)
Source: Mol Biol Evol. 2022 Nov 2;39(12):msac241. doi: 10.1093/molbev/msac241 (PMC9750129; doi:10.1093/molbev/msac241)
Supplement: msac241_Supplementary_Data [file msac241_supplementary_data.zip › S5_concatenate.R.txt]

concatenate <- function(alslist){
            allsps <- unique(unlist(lapply(alslist, function(x) rownames(x))))
            for(i in 1:length(alslist)){
                  missingsp <- allsps[which(!allsps %in% rownames(alslist[[i]]))]
                  if(length(missingsp) > 0){
                        missingmat <- as.DNAbin(matrix("-", nrow = length(missingsp), ncol = ncol(alslist[[i]])))
                        rownames(missingmat) <- missingsp
                        alslist[[i]] <- rbind(alslist[[i]], missingmat)[allsps, ]
                  } else {
                        alslist[[i]] <- alslist[[i]][allsps, ]
                  }
            }
            allal <- do.call("cbind", alslist)
            return(allal)
}
