# Supplementary material for: Blue Turns to Gray: Paleogenomic Insights into the Evolutionary History and Extinction of the Blue Antelope (Hippotragus leucophaeus)
Source: Mol Biol Evol. 2022 Nov 2;39(12):msac241. doi: 10.1093/molbev/msac241 (PMC9750129; doi:10.1093/molbev/msac241)
Supplement: msac241_Supplementary_Data [file msac241_supplementary_data.zip › S6_prep.dating.constv.Rscript.txt]

library(phangorn)
source("~/Dropbox/Research/code/concatenate.R")

# Include all alignments

#als <- lapply(dir("../unaligned_genes/"), function(x) read.dna(paste0("../unaligned_genes/", x), format = "fasta"))

#concal <- concatenate(als)
#rownames(concal) <- paste0(rownames(concal), " ")

#write.dna(concal, file = "dating0/al.phy", nbcol = -1, colsep = "")

# Exclude least clocklike loci, and those with very dissimilar topology to speices tree.

source("funcs.R")

trfiles <- grep("treefile", dir("als_trees_consfy_tv/"), value = T)
genetrs <- lapply(trfiles, function(x) read.tree(paste0("als_trees_consfy_tv/", x)))
names(genetrs) <- trfiles
genetrs <- genetrs[which(sapply(genetrs, Ntip) == 4)]
gencovs <- sapply(genetrs, function(x) rtt.cov(x))
trssup <- sapply(genetrs, function(x) mean(as.numeric(x$node.label), na.rm = T))

iqtr <- read.tree("treesAnalyses_consfy_tv/concordIQ.cf.tree")
dist2iq <- sapply(genetrs, function(x) RF.dist(x, iqtr))

filtgens <- gsub("[.]treefile", "", names(genetrs))[which(gencovs < 0.1 & dist2iq == 0 & trssup > 90)]
# Leads to 448 loci.
#filtgens <- gsub("[.]treefile", "", names(genetrs))[which(gencovs < 0.02)]

als <- lapply(filtgens, function(x) read.dna(paste0("Combined_consensify_tv/", x), format = "fasta"))
#concal <- concatenate(als)
#rownames(concal) <- paste0(rownames(concal), " ")

#write.dna(concal, file = "dating_consfy_tv/al.phy", nbcol = -1, colsep = "")

# Partition by chromosome
scaffs <- sapply(filtgens, function(x) strsplit(x, split = ":")[[1]][1])
scaffs <- sapply(scaffs, function(x) strsplit(x, split = "_")[[1]][4])
unquescaf <- unique(scaffs)
scafN <- concatenate(als[which(scaffs == unquescaf[1])])
rownames(scafN) <- paste0(rownames(scafN), " ")
write.dna(scafN, file = "dating_consfy_tv/al.phy", nbcol = -1, colsep = "")
for(i in 2:length(unquescaf)){
	scafN <- concatenate(als[which(scaffs == unquescaf[i])])
	rownames(scafN) <- paste0(rownames(scafN), " ")
	write.dna(scafN, file = "dating_consfy_tv/al.phy", nbcol = -1, colsep = "", append = T)
}

mit <- read.dna("MAFFT_Alignment_BlueWhole_shorter_seqNames_noCTRL.phy")
rownames(mit) <- paste0(rownames(mit), " ")
write.dna(mit[rownames(scafN),], file = "dating_consfy_tv/al.phy", nbcol = -1, colsep = "", append = T)

#for(i in 1:length(unquescaf)) write.dna(concatenate(als[which(scaffs == unquescaf[i])]), file = paste0("../datingBeast/scafs/scaf", i, ".fasta"), nbcol = -1, colsep = "", format = "fasta")

#iqtr$node.label <- NULL
#iqtr$edge.length <- NULL
#iqtr <- ladderize(root(iqtr, "SB20612", resolve.root = T))
#write.tree(iqtr, file = "dating_consfy_tv/deer.tre")

# Exclude low support loci

#brsups <- sapply(genetrs, function(x) mean(as.numeric(x$node.label), na.rm = T))

#filtgens2 <- gsub("[.]treefile", "", names(genetrs))[which(brsups > 80)]

#als <- lapply(filtgens2, function(x) read.dna(paste0("locs1k/", x), format = "fasta"))
#concal <- concatenate(als)
#rownames(concal) <- paste0(rownames(concal), " ")

#write.dna(concal, file = "dating1/al.phy", nbcol = -1, colsep = "")
