# Supplementary material for: Blue Turns to Gray: Paleogenomic Insights into the Evolutionary History and Extinction of the Blue Antelope (Hippotragus leucophaeus)
Source: Mol Biol Evol. 2022 Nov 2;39(12):msac241. doi: 10.1093/molbev/msac241 (PMC9750129; doi:10.1093/molbev/msac241)
Supplement: msac241_Supplementary_Data [file msac241_supplementary_data.zip › S7_rtt.cov.R.txt]

rtt.cov <- function(tre){
        if(!is.rooted(tre)) tre <- midpoint(tre)
        rtts <- pathnode(tre)[[1]]
        rttcov <- sd(rtts, na.rm = T) / mean(rtts, na.rm = T)
        return(rttcov)
}
