# Supplementary material for: Blue Turns to Gray: Paleogenomic Insights into the Evolutionary History and Extinction of the Blue Antelope (Hippotragus leucophaeus)
Source: Mol Biol Evol. 2022 Nov 2;39(12):msac241. doi: 10.1093/molbev/msac241 (PMC9750129; doi:10.1093/molbev/msac241)
Supplement: msac241_Supplementary_Data [file msac241_supplementary_data.zip › S8_pathnode.R.txt]

pathnode <- function (phylo, tipsonly = T)
{
    require(phangorn)
    di.tr <- dist.nodes(phylo)
    root.tr <- phylo$edge[, 1][!(phylo$edge[, 1] %in% phylo$edge[,
        2])][1]
    tr.depth <- max(di.tr[as.numeric(colnames(di.tr)) == root.tr,
        ])
    if (tipsonly == TRUE) {
        roottotippath <- di.tr[as.numeric(rownames(di.tr)) ==
            root.tr, 1:length(phylo$tip.label)]
        nodesinpath <- sapply(1:length(phylo$tip.label), function(x) length(Ancestors(phylo,
            x)))
    }
    else {
        roottotippath <- di.tr[as.numeric(rownames(di.tr)) ==
            root.tr, ]
        nodesinpath <- sapply(1:(length(phylo$tip.label) + phylo$Nnode),
            function(x) length(Ancestors(phylo, x)))
    }
    #plot(roottotippath, nodesinpath, xlab = "Root-to-tip path length", ylab = "Number of parent nodes", pch = 20)
    return(list(roottotippath = roottotippath, nodesinpath = nodesinpath))
}
