# Supplementary material for: Blue Turns to Gray: Paleogenomic Insights into the Evolutionary History and Extinction of the Blue Antelope (Hippotragus leucophaeus)
Source: Mol Biol Evol. 2022 Nov 2;39(12):msac241. doi: 10.1093/molbev/msac241 (PMC9750129; doi:10.1093/molbev/msac241)
Supplement: msac241_Supplementary_Data [file msac241_supplementary_data.zip › S9_run.dating.Rscript.txt]

try(system("mcmctree dating_in.ctl"))
system("mv out.BV in.BV")
dating <- readLines("dating_in.ctl")
dating[which(dating == grep("usedata", dating, value = T))] <- "usedata = 2*"
writeLines(dating, con = "dating_in.ctl")
try(system("mcmctree dating_in.ctl"))

library(coda)
datmc <- read.table("mcmc.txt", header=T)
datmcmc <- mcmc(datmc)
effectiveSize(datmcmc)
pdf("mcmc.diagnostics.pdf", useDingbats = F, height = 5, width = 10)
for(i in 1:ncol(datmc)) plot(datmcmc[,i], type = "l", main = colnames(datmcmc)[i])
dev.off()
